# Supplementary material for: Polyphasic taxonomy of entomopathogenic fungi infecting scale insects in Clavicipitaceae (Hypocreales) from China
Source: IMA Fungus. 2026 Jun 23;17:e195753. doi: 10.3897/imafungus.17.195753 (PMC13320307; doi:10.3897/imafungus.17.195753)
Supplement: XML Treatment for Conoideocrella luteorostrata [file imafungus.17.195753-treatment4.xml]

<!DOCTYPE tp:taxon-treatment
  PUBLIC "-//TaxonX//DTD Taxonomic Treatment Publishing DTD v0 20100105//EN" "tax-treatment-NSO.dtd">
<tp:taxon-treatment xmlns:tp="http://www.plazi.org/taxpub"><tp:treatment-meta><kwd-group><label>Taxon classification</label><kwd>
                <named-content content-type="kingdom">Animalia</named-content>
              </kwd><kwd>
                <named-content content-type="order">Hypocreales</named-content>
              </kwd><kwd>
                <named-content content-type="family">Clavicipitaceae</named-content>
              </kwd></kwd-group><mixed-citation publication-type="journal"><person-group><name><surname>Liu</surname><given-names>Feng</given-names></name><name><surname>Wang</surname><given-names>Feihu</given-names></name><name><surname>Xu</surname><given-names>Xiulan</given-names></name><name><surname>Xiang</surname><given-names>Shasha</given-names></name><name><surname>Li</surname><given-names>Xinyue</given-names></name><name><surname>Jiang</surname><given-names>Xuejing</given-names></name><name><surname>Yang</surname><given-names>Hua</given-names></name><name><surname>Liu</surname><given-names>Long</given-names></name><name><surname>Liu</surname><given-names>Yinggao</given-names></name><name><surname>Li</surname><given-names>Shujiang</given-names></name><name><surname>Yang</surname><given-names>Chunlin</given-names></name></person-group><article-title>Polyphasic taxonomy of entomopathogenic fungi infecting scale insects in <italic><tp:taxon-name><tp:taxon-name-part taxon-name-part-type="family" reg="Clavicipitaceae">Clavicipitaceae</tp:taxon-name-part></tp:taxon-name> (<tp:taxon-name><tp:taxon-name-part taxon-name-part-type="order" reg="Hypocreales">Hypocreales</tp:taxon-name-part></tp:taxon-name>)</italic> from China</article-title><source>IMA Fungus</source><day>23</day><month>06</month><year>2026</year><volume>17</volume><pub-id pub-id-type="doi">10.3897/imafungus.17.195753</pub-id></mixed-citation></tp:treatment-meta><tp:nomenclature><tp:taxon-name><object-id xmlns:xlink="http://www.w3.org/1999/xlink" content-type="arpha" xlink:type="simple">585E0FCD-8441-5196-837D-D6B6EC266BE4</object-id>
                    		<tp:taxon-name-part taxon-name-part-type="genus" reg="Conoideocrella">Conoideocrella</tp:taxon-name-part> <tp:taxon-name-part taxon-name-part-type="species" reg="luteorostrata">luteorostrata</tp:taxon-name-part>
                    	</tp:taxon-name><tp:taxon-authority>(Zimm.) D. Johnson, G.H. Sung, Hywel-Jones &amp; Spatafora, Mycol. Res. 113(3): 286 (2009)</tp:taxon-authority><xref ref-type="fig" rid="F5">Fig. 5</xref></tp:nomenclature><tp:treatment-sec sec-type="Synonym"><title>Synonym.</title><p><italic><tp:taxon-name><tp:taxon-name-part taxon-name-part-type="genus" reg="Conoideocrella">Conoideocrella</tp:taxon-name-part> <tp:taxon-name-part taxon-name-part-type="species" reg="tiankengensis">tiankengensis</tp:taxon-name-part></tp:taxon-name></italic> Wan H. Chen, Y.F. Han, J.D. Liang &amp; Jie H. Zhao, MycoKeys 123: 333 (2025)</p></tp:treatment-sec><tp:treatment-sec sec-type="Description"><title>Description.</title><p>Parasitic on <italic><tp:taxon-name><tp:taxon-name-part taxon-name-part-type="genus" reg="Aleurocanthus">Aleurocanthus</tp:taxon-name-part> <tp:taxon-name-part taxon-name-part-type="species" reg="spiniferus">spiniferus</tp:taxon-name-part></tp:taxon-name></italic> Quaintance (<italic><tp:taxon-name><tp:taxon-name-part taxon-name-part-type="family" reg="Aleyrodidae">Aleyrodidae</tp:taxon-name-part></tp:taxon-name></italic>, <italic><tp:taxon-name><tp:taxon-name-part taxon-name-part-type="order" reg="Hemiptera">Hemiptera</tp:taxon-name-part></tp:taxon-name></italic>) from <italic><tp:taxon-name><tp:taxon-name-part taxon-name-part-type="genus" reg="Camellia">Camellia</tp:taxon-name-part> <tp:taxon-name-part taxon-name-part-type="species" reg="sinensis">sinensis</tp:taxon-name-part></tp:taxon-name></italic> (L.) Kuntze (<italic><tp:taxon-name><tp:taxon-name-part taxon-name-part-type="family" reg="Theaceae">Theaceae</tp:taxon-name-part></tp:taxon-name></italic>). <bold><italic>Teleomorph</italic>: <italic>Stromata</italic></bold> milky white when immature, becoming dirty white to pale yellow at maturity, entirely covering the insect hosts, thickened pulvinate, scutate or hemi-globose, cottony, surrounded by a snow-white dense hypothallus, 450–1050 µm in diameter. <bold><italic>Perithecia</italic></bold> densely distributed at the margin of the stroma or on the hypothallus, clustered, visible as raised, basal pure brown, topmost dark brown, elongated flask-shaped to ovoid, ostiolate with long beaked papilla. <bold><italic>Anamorph</italic></bold>: hirsutella-like.</p><fig id="F5" position="float" orientation="portrait"><object-id xmlns:xlink="http://www.w3.org/1999/xlink" content-type="doi" xlink:type="simple">10.3897/imafungus.17.195753.figure5</object-id><object-id xmlns:xlink="http://www.w3.org/1999/xlink" content-type="arpha" xlink:type="simple">864FB902-4A02-54B4-8C98-886F0665BF9B</object-id><label>Figure 5.</label><caption><p><italic><tp:taxon-name><tp:taxon-name-part taxon-name-part-type="genus" reg="Conoideocrella">Conoideocrella</tp:taxon-name-part> <tp:taxon-name-part taxon-name-part-type="species" reg="luteorostrata">luteorostrata</tp:taxon-name-part></tp:taxon-name></italic> (<abbrev xmlns:xlink="http://www.w3.org/1999/xlink" content-type="institution" xlink:title="Herbarium of Sichuan Agricultural University, Chengdu, China" xlink:type="simple">SICAU</abbrev> 25-0204, living culture <abbrev xmlns:xlink="http://www.w3.org/1999/xlink" content-type="institution" xlink:title="Culture Collection in Sichuan Agricultural University" xlink:type="simple">SICAUCC</abbrev> 25-0172). <bold>A</bold> Habitat; <bold>B–G</bold> Anamorphic stroma containing conidiomata; <bold>H, I</bold> Telemorphic stroma containing perithecia; <bold>J, K</bold> Colonies on <abbrev xmlns:xlink="http://www.w3.org/1999/xlink" xlink:title="potato dextrose agar" xlink:type="simple">PDA</abbrev> after 21 d; <bold>L–P</bold> Conidiophores bearing phialides and conidia on <abbrev xmlns:xlink="http://www.w3.org/1999/xlink" xlink:title="potato dextrose agar" xlink:type="simple">PDA</abbrev>; <bold>Q, R</bold> Colonies on <abbrev xmlns:xlink="http://www.w3.org/1999/xlink" xlink:title="Sabouraud dextrose agar with yeast extract" xlink:type="simple">SDAY</abbrev>/4 after 21 d; <bold>S–W</bold> Conidiophores bearing phialides and conidia on <abbrev xmlns:xlink="http://www.w3.org/1999/xlink" xlink:title="Sabouraud dextrose agar with yeast extract" xlink:type="simple">SDAY</abbrev>/4; <bold>X, Y</bold> Colonies on <abbrev xmlns:xlink="http://www.w3.org/1999/xlink" xlink:title="oatmeal agar" xlink:type="simple">OA</abbrev> after 21 d; <bold>Z–AD</bold> Conidiophores bearing phialides and conidia on <abbrev xmlns:xlink="http://www.w3.org/1999/xlink" xlink:title="oatmeal agar" xlink:type="simple">OA</abbrev>. Scale bars: 500 µm (<bold>B–I</bold>); 20 µm (<bold>L, S, T, Z, AA</bold>); 10 µm (<bold>M–P, U–W, AB–AD</bold>).</p></caption><graphic xmlns:xlink="http://www.w3.org/1999/xlink" xlink:href="imafungus-17-e195753-g005.jpg" id="oo_1691466.jpg" position="float" orientation="portrait" xlink:type="simple"><uri content-type="original_file" xlink:type="simple">https://binary.pensoft.net/fig/1691466</uri></graphic></fig></tp:treatment-sec><tp:treatment-sec sec-type="Culture characteristics"><title>Culture characteristics.</title><p>Colonies on <abbrev xmlns:xlink="http://www.w3.org/1999/xlink" xlink:title="potato dextrose agar" xlink:type="simple">PDA</abbrev> reaching 27–30 mm diam after 21 d at 25 °C, central greyish green, light-colored at periphery, circular, flat, felty, aerial mycelium moderate, arranged radially, closely appressed to the agar surface, margin entire, reverse pale yellow. <bold><italic>Conidiophores</italic></bold> solitary, erect, straight, arising directly from submerged or superficial hyphae, monophialidic, unbranched, with a single basal septum, gradually tapering from the base to the apex, hyaline, smooth-walled, with cell walls usually thinner than those of vegetative hyphae. <bold><italic>Phialides</italic></bold> cylindrical, acicular or subulate, lateral, (24–)28–44(–48) × 2–3.4 µm. <bold><italic>Conidia</italic></bold> fusiform and slightly curved, arranged in a group of 2–4 at the neck apex, aseptate, hyaline, smooth-walled, with large and small guttules, (6.8–)7.5–11 × 2.5–4 µm. <bold><italic>Chlamydospores</italic></bold> not observed.</p><p>Colonies on <abbrev xmlns:xlink="http://www.w3.org/1999/xlink" xlink:title="Sabouraud dextrose agar with yeast extract" xlink:type="simple">SDAY</abbrev>/4 reaching 30–32 mm diam after 21 d at 25 °C, brown yellow to brass yellow, circular, flat, felty, aerial mycelium moderate, arranged radially, slightly folded, closely appressed to the agar surface, powdery while sporulating, margin entire, reverse dark brown in the center and pale yellow at the margin. <bold><italic>Conidiophores</italic></bold> solitary, erect, straight or slightly curved, straight, arising directly from aerial or substratal hyphae, monophialidic, unbranched, with a single basal septum, gradually tapering from the base to the apex, hyaline, smooth-walled, with cell walls usually thinner than those of vegetative hyphae. <bold><italic>Phialides</italic></bold> cylindrical or subulate, lateral, (20.7–)24–40(–45.2) × 2.1–3.3 µm. <bold><italic>Conidia</italic></bold> fusiform and slightly curved, arranged in a group of 2–3 at the neck apex, aseptate, hyaline, smooth-walled, with large and small guttules, (6.6–)7.2–9.6(–10.3) × 2.5–4 µm. <bold><italic>Chlamydospores</italic></bold> not observed.</p><p>Colonies on <abbrev xmlns:xlink="http://www.w3.org/1999/xlink" xlink:title="oatmeal agar" xlink:type="simple">OA</abbrev> reaching 30–32 mm diam after 21 d at 25 °C, brown-yellow to brass yellow, circular, flat, felty, aerial mycelium sparse, arranged in radial lines, closely appressed to the agar surface, intense sporulation, margin entire, reverse pale orange yellow. <bold><italic>Conidiophores</italic></bold> solitary, erect, straight, arising directly from aerial or substratal hyphae, monophialidic, unbranched, with a single basal septum, gradually tapering from the base to the apex, hyaline, smooth-walled, with cell walls usually thicker than those of vegetative hyphae. <bold><italic>Phialides</italic></bold> cylindrical or subulate, lateral, (16.6–)21–30(–32) × 2–3.1 µm. <bold><italic>Conidia</italic></bold> fusiform and slightly curved, arranged in a group of 2–5 at the neck apex, aseptate, hyaline, smooth-walled, with large and small guttules, 7.2–10(–10.7) × 2.2–3.3 µm. <bold><italic>Chlamydospores</italic></bold> not observed.</p></tp:treatment-sec><tp:treatment-sec sec-type="Hosts"><title>Hosts.</title><p>Whiteflies (<italic><tp:taxon-name><tp:taxon-name-part taxon-name-part-type="family" reg="Aleyrodidae">Aleyrodidae</tp:taxon-name-part></tp:taxon-name></italic>, <italic><tp:taxon-name><tp:taxon-name-part taxon-name-part-type="order" reg="Hemiptera">Hemiptera</tp:taxon-name-part></tp:taxon-name></italic>), scale insects (<italic><tp:taxon-name><tp:taxon-name-part taxon-name-part-type="family" reg="Coccidae">Coccidae</tp:taxon-name-part></tp:taxon-name></italic>, <italic><tp:taxon-name><tp:taxon-name-part taxon-name-part-type="order" reg="Hemiptera">Hemiptera</tp:taxon-name-part></tp:taxon-name></italic>).</p></tp:treatment-sec><tp:treatment-sec sec-type="Known distribution"><title>Known distribution.</title><p>China (Sichuan), Cuba, Fiji, Ghana, Guatemala, Java, Mexico, New Zealand, Portugal, Samoa, Seychelles, Sri Lanka, Thailand, USA.</p></tp:treatment-sec><tp:treatment-sec sec-type="Material examined"><title>Material examined.</title><p>CHINA • Sichuan Province, Meishan City, Hongya County, Gaomiao Town, Huayuan Village, <named-content xmlns:xlink="http://www.w3.org/1999/xlink" content-type="dwc:verbatimCoordinates" xlink:type="simple">29°37'24"N, 103°11'57"E</named-content>, on <italic><tp:taxon-name><tp:taxon-name-part taxon-name-part-type="genus" reg="Aleurocanthus">Aleurocanthus</tp:taxon-name-part> <tp:taxon-name-part taxon-name-part-type="species" reg="spiniferus">spiniferus</tp:taxon-name-part></tp:taxon-name></italic> on the abaxial surface of living leaves of <italic><tp:taxon-name><tp:taxon-name-part taxon-name-part-type="genus" reg="Camellia">Camellia</tp:taxon-name-part> <tp:taxon-name-part taxon-name-part-type="species" reg="sinensis">sinensis</tp:taxon-name-part></tp:taxon-name></italic>, 18 Mar. 2025, Feng Liu, <abbrev xmlns:xlink="http://www.w3.org/1999/xlink" content-type="institution" xlink:title="Herbarium of Sichuan Agricultural University, Chengdu, China" xlink:type="simple">SICAU</abbrev> 25-0204, living culture <abbrev xmlns:xlink="http://www.w3.org/1999/xlink" content-type="institution" xlink:title="Culture Collection in Sichuan Agricultural University" xlink:type="simple">SICAUCC</abbrev> 25-0172; • ibid. <named-content xmlns:xlink="http://www.w3.org/1999/xlink" content-type="dwc:verbatimCoordinates" xlink:type="simple">29°35'34"N, 103°14'07"E</named-content>, on scale insects on the abaxial surface of living leaves of <italic><tp:taxon-name><tp:taxon-name-part taxon-name-part-type="genus" reg="Eurya">Eurya</tp:taxon-name-part> <tp:taxon-name-part taxon-name-part-type="species" reg="loquaiana">loquaiana</tp:taxon-name-part></tp:taxon-name></italic> Dunn, 18 Mar. 2025, Feng Liu, <abbrev xmlns:xlink="http://www.w3.org/1999/xlink" content-type="institution" xlink:title="Herbarium of Sichuan Agricultural University, Chengdu, China" xlink:type="simple">SICAU</abbrev> 25-0203, living culture <abbrev xmlns:xlink="http://www.w3.org/1999/xlink" content-type="institution" xlink:title="Culture Collection in Sichuan Agricultural University" xlink:type="simple">SICAUCC</abbrev> 25-0171; • ibid. <abbrev xmlns:xlink="http://www.w3.org/1999/xlink" content-type="institution" xlink:title="Herbarium of Sichuan Agricultural University, Chengdu, China" xlink:type="simple">SICAU</abbrev> 25-0205, living culture <abbrev xmlns:xlink="http://www.w3.org/1999/xlink" content-type="institution" xlink:title="Culture Collection in Sichuan Agricultural University" xlink:type="simple">SICAUCC</abbrev> 25-0173; Ya’an City, Yingjing County, Xinghe County, Niubei Mountain Town, Nanmu Village, <named-content xmlns:xlink="http://www.w3.org/1999/xlink" content-type="dwc:verbatimCoordinates" xlink:type="simple">29°47'14"N, 102°31'45"E</named-content>, on scale insects on the abaxial surface of living leaves of <italic><tp:taxon-name><tp:taxon-name-part taxon-name-part-type="genus" reg="Camellia">Camellia</tp:taxon-name-part> <tp:taxon-name-part taxon-name-part-type="species" reg="sinensis">sinensis</tp:taxon-name-part></tp:taxon-name></italic>, 19 Jul. 2025, Feng Liu, <abbrev xmlns:xlink="http://www.w3.org/1999/xlink" content-type="institution" xlink:title="Herbarium of Sichuan Agricultural University, Chengdu, China" xlink:type="simple">SICAU</abbrev> 25-0202, living culture <abbrev xmlns:xlink="http://www.w3.org/1999/xlink" content-type="institution" xlink:title="Culture Collection in Sichuan Agricultural University" xlink:type="simple">SICAUCC</abbrev> 25-0170; Ya’an City, Yingjing County, Longcanggou Town, Yuquan Village, <named-content xmlns:xlink="http://www.w3.org/1999/xlink" content-type="dwc:verbatimCoordinates" xlink:type="simple">29°37'53"N, 102°45'56"E</named-content>, on scale insects on the abaxial surface of living leaves of <italic><tp:taxon-name><tp:taxon-name-part taxon-name-part-type="genus" reg="Eurya">Eurya</tp:taxon-name-part> <tp:taxon-name-part taxon-name-part-type="species" reg="loquaiana">loquaiana</tp:taxon-name-part></tp:taxon-name></italic>, 5 Sep. 2025, Feng Liu, <abbrev xmlns:xlink="http://www.w3.org/1999/xlink" content-type="institution" xlink:title="Herbarium of Sichuan Agricultural University, Chengdu, China" xlink:type="simple">SICAU</abbrev> 25-0206, living culture <abbrev xmlns:xlink="http://www.w3.org/1999/xlink" content-type="institution" xlink:title="Culture Collection in Sichuan Agricultural University" xlink:type="simple">SICAUCC</abbrev> 25-0174; Ya’an City, Tianquan County, Xiaohe Town, <named-content xmlns:xlink="http://www.w3.org/1999/xlink" content-type="dwc:verbatimCoordinates" xlink:type="simple">30°06'34"N, 102°44'17"E</named-content>, on scale insects on the abaxial surface of living leaves of <italic><tp:taxon-name><tp:taxon-name-part taxon-name-part-type="genus" reg="Camellia">Camellia</tp:taxon-name-part> <tp:taxon-name-part taxon-name-part-type="species" reg="sinensis">sinensis</tp:taxon-name-part></tp:taxon-name></italic>, 25 Sep. 2025, Feng Liu, <abbrev xmlns:xlink="http://www.w3.org/1999/xlink" content-type="institution" xlink:title="Herbarium of Sichuan Agricultural University, Chengdu, China" xlink:type="simple">SICAU</abbrev> 25-0207, living culture <abbrev xmlns:xlink="http://www.w3.org/1999/xlink" content-type="institution" xlink:title="Culture Collection in Sichuan Agricultural University" xlink:type="simple">SICAUCC</abbrev> 25-0175; Leshan City, Jiajiang County, Huatou Town, Maliu Township, Guankou Village, <named-content xmlns:xlink="http://www.w3.org/1999/xlink" content-type="dwc:verbatimCoordinates" xlink:type="simple">29°43'52"N, 103°20'45"E</named-content>, on scale insects on the abaxial surface of living leaves of <italic><tp:taxon-name><tp:taxon-name-part taxon-name-part-type="genus" reg="Machilus">Machilus</tp:taxon-name-part> <tp:taxon-name-part taxon-name-part-type="species" reg="pauhoi">pauhoi</tp:taxon-name-part></tp:taxon-name></italic> Kaneh., 19 Mar. 2025, Feng Liu, <abbrev xmlns:xlink="http://www.w3.org/1999/xlink" content-type="institution" xlink:title="Herbarium of Sichuan Agricultural University, Chengdu, China" xlink:type="simple">SICAU</abbrev> 25-0208, living culture <abbrev xmlns:xlink="http://www.w3.org/1999/xlink" content-type="institution" xlink:title="Culture Collection in Sichuan Agricultural University" xlink:type="simple">SICAUCC</abbrev> 25-0176.</p></tp:treatment-sec><tp:treatment-sec sec-type="Notes"><title>Notes.</title><p>In the phylogenetic analysis, our isolates (<abbrev xmlns:xlink="http://www.w3.org/1999/xlink" content-type="institution" xlink:title="Culture Collection in Sichuan Agricultural University" xlink:type="simple">SICAUCC</abbrev> 25-0170 to 25-0176) clustered with <italic><tp:taxon-name><tp:taxon-name-part taxon-name-part-type="genus" reg="Conoideocrella">Conoideocrella</tp:taxon-name-part> <tp:taxon-name-part taxon-name-part-type="species" reg="luteorostrata">luteorostrata</tp:taxon-name-part></tp:taxon-name></italic> (NHJ 11343 and NHJ 12516) and <italic><tp:taxon-name><tp:taxon-name-part taxon-name-part-type="genus" reg="Conoideocrella">C.</tp:taxon-name-part> <tp:taxon-name-part taxon-name-part-type="species" reg="tiankengensis">tiankengensis</tp:taxon-name-part></tp:taxon-name></italic> (KY04071 and KY04072) with 100% <abbrev xmlns:xlink="http://www.w3.org/1999/xlink" xlink:title="ML bootstrap support" xlink:type="simple">MLBS</abbrev> and 1.00 <abbrev xmlns:xlink="http://www.w3.org/1999/xlink" xlink:title="Bayesian posterior probabilities" xlink:type="simple">BPP</abbrev> statistical support (Fig. <xref ref-type="fig" rid="F1">1</xref>). <italic><tp:taxon-name><tp:taxon-name-part taxon-name-part-type="genus" reg="Conoideocrella">Conoideocrella</tp:taxon-name-part> <tp:taxon-name-part taxon-name-part-type="species" reg="tiankengensis">tiankengensis</tp:taxon-name-part></tp:taxon-name></italic> was isolated as an entomopathogenic fungus from scale insects on leaves in karst habitats in Guizhou Province, China (<xref ref-type="bibr" rid="B12">Chen et al. 2025a</xref>). Phylogenetically, <italic><tp:taxon-name><tp:taxon-name-part taxon-name-part-type="genus" reg="Conoideocrella">C.</tp:taxon-name-part> <tp:taxon-name-part taxon-name-part-type="species" reg="tiankengensis">tiankengensis</tp:taxon-name-part></tp:taxon-name></italic> is indistinguishable from <italic><tp:taxon-name><tp:taxon-name-part taxon-name-part-type="genus" reg="Conoideocrella">C.</tp:taxon-name-part> <tp:taxon-name-part taxon-name-part-type="species" reg="luteorostrata">luteorostrata</tp:taxon-name-part></tp:taxon-name></italic> (Fig. <xref ref-type="fig" rid="F1">1</xref>), and base pair comparisons between <italic><tp:taxon-name><tp:taxon-name-part taxon-name-part-type="genus" reg="Conoideocrella">C.</tp:taxon-name-part> <tp:taxon-name-part taxon-name-part-type="species" reg="tiankengensis">tiankengensis</tp:taxon-name-part></tp:taxon-name></italic> (KY04071) and <italic><tp:taxon-name><tp:taxon-name-part taxon-name-part-type="genus" reg="Conoideocrella">C.</tp:taxon-name-part> <tp:taxon-name-part taxon-name-part-type="species" reg="luteorostrata">luteorostrata</tp:taxon-name-part></tp:taxon-name></italic> (NHJ 11343) show 0.12% (1/840 bp, 1 gap) in <abbrev xmlns:xlink="http://www.w3.org/1999/xlink" xlink:title="large subunit rRNA gene region" xlink:type="simple">LSU</abbrev> and 0.32% (3/952 bp, without gaps) in <italic><abbrev xmlns:xlink="http://www.w3.org/1999/xlink" xlink:title="translation elongation factor 1-alpha" xlink:type="simple">tef</abbrev></italic>1-α. Morphologically, <italic><tp:taxon-name><tp:taxon-name-part taxon-name-part-type="genus" reg="Conoideocrella">C.</tp:taxon-name-part> <tp:taxon-name-part taxon-name-part-type="species" reg="tiankengensis">tiankengensis</tp:taxon-name-part></tp:taxon-name></italic> resembles <italic><tp:taxon-name><tp:taxon-name-part taxon-name-part-type="genus" reg="Conoideocrella">C.</tp:taxon-name-part> <tp:taxon-name-part taxon-name-part-type="species" reg="luteorostrata">luteorostrata</tp:taxon-name-part></tp:taxon-name></italic>, although <italic><tp:taxon-name><tp:taxon-name-part taxon-name-part-type="genus" reg="Conoideocrella">C.</tp:taxon-name-part> <tp:taxon-name-part taxon-name-part-type="species" reg="tiankengensis">tiankengensis</tp:taxon-name-part></tp:taxon-name></italic> has shorter conidiophores (13.6–23.2 × 1.6–2.6 μm vs. 150–240 × 2.0–3.0 μm) (<xref ref-type="bibr" rid="B33">Hywel-Jones 1993</xref>; <xref ref-type="bibr" rid="B12">Chen et al. 2025a</xref>). Our isolates resemble the specimens of <italic><tp:taxon-name><tp:taxon-name-part taxon-name-part-type="genus" reg="Conoideocrella">C.</tp:taxon-name-part> <tp:taxon-name-part taxon-name-part-type="species" reg="luteorostrata">luteorostrata</tp:taxon-name-part></tp:taxon-name></italic> identified by <xref ref-type="bibr" rid="B33">Hywel-Jones (1993)</xref> and <xref ref-type="bibr" rid="B48">Lovett et al. (2022)</xref> in terms of morphology and dimensions. Consequently, based on morphological and phylogenetic analyses, <italic><tp:taxon-name><tp:taxon-name-part taxon-name-part-type="genus" reg="Conoideocrella">C.</tp:taxon-name-part> <tp:taxon-name-part taxon-name-part-type="species" reg="tiankengensis">tiankengensis</tp:taxon-name-part></tp:taxon-name></italic> should be regarded as a synonym of <italic><tp:taxon-name><tp:taxon-name-part taxon-name-part-type="genus" reg="Conoideocrella">C.</tp:taxon-name-part> <tp:taxon-name-part taxon-name-part-type="species" reg="luteorostrata">luteorostrata</tp:taxon-name-part></tp:taxon-name></italic>, and our collections are identified as <italic><tp:taxon-name><tp:taxon-name-part taxon-name-part-type="genus" reg="Conoideocrella">C.</tp:taxon-name-part> <tp:taxon-name-part taxon-name-part-type="species" reg="luteorostrata">luteorostrata</tp:taxon-name-part></tp:taxon-name></italic>, representing a new provincial record for Sichuan Province, China.</p></tp:treatment-sec><tp:treatment-sec><!--Section generated to contain objects referenced in tp:taxon-treatment.--><fig id="F1" position="float" orientation="portrait"><object-id xmlns:xlink="http://www.w3.org/1999/xlink" content-type="doi" xlink:type="simple">10.3897/imafungus.17.195753.figure1</object-id><object-id xmlns:xlink="http://www.w3.org/1999/xlink" content-type="arpha" xlink:type="simple">B4B5A99D-A76D-54C2-B252-42F463501A47</object-id><label>Figure 1.</label><caption><p>RAxML tree based on the concatenated three gene datasets (<abbrev xmlns:xlink="http://www.w3.org/1999/xlink" xlink:title="large subunit rRNA gene region" xlink:type="simple">LSU</abbrev>, <italic><abbrev xmlns:xlink="http://www.w3.org/1999/xlink" xlink:title="translation elongation factor 1-alpha" xlink:type="simple">tef</abbrev></italic>1-α, and <italic><abbrev xmlns:xlink="http://www.w3.org/1999/xlink" xlink:title="RNA polymerase II largest subunit" xlink:type="simple">rpb</abbrev></italic>1) showing the relationships among <italic><tp:taxon-name><tp:taxon-name-part taxon-name-part-type="family" reg="Clavicipitaceae">Clavicipitaceae</tp:taxon-name-part></tp:taxon-name></italic> and related genera. The RAxML bootstrap support values (<abbrev xmlns:xlink="http://www.w3.org/1999/xlink" xlink:title="ML bootstrap support" xlink:type="simple">MLBS</abbrev>) equal to or above 60% and Bayesian posterior probabilities (<abbrev xmlns:xlink="http://www.w3.org/1999/xlink" xlink:title="Bayesian posterior probabilities" xlink:type="simple">BPP</abbrev>) equal to or above 0.90 are given at the nodes (<abbrev xmlns:xlink="http://www.w3.org/1999/xlink" xlink:title="ML bootstrap support" xlink:type="simple">MLBS</abbrev>/<abbrev xmlns:xlink="http://www.w3.org/1999/xlink" xlink:title="Bayesian posterior probabilities" xlink:type="simple">BPP</abbrev>). The scale bar represents the expected number of changes per site. The ex-type strains are in bold and marked with a postscript “T”. The newly generated sequences in this study are highlighted in red. The tree was rooted to <italic><tp:taxon-name><tp:taxon-name-part taxon-name-part-type="genus" reg="Purpureocillium">Purpureocillium</tp:taxon-name-part> <tp:taxon-name-part taxon-name-part-type="species" reg="lilacinum">lilacinum</tp:taxon-name-part></tp:taxon-name></italic> (CBS 284.36) and <italic><tp:taxon-name><tp:taxon-name-part taxon-name-part-type="genus" reg="Purpureocillium">P.</tp:taxon-name-part> <tp:taxon-name-part taxon-name-part-type="species" reg="lilacinum">lilacinum</tp:taxon-name-part></tp:taxon-name></italic> (CBS 431.87).</p></caption><graphic xmlns:xlink="http://www.w3.org/1999/xlink" xlink:href="imafungus-17-e195753-g001.jpg" id="oo_1691473.jpg" position="float" orientation="portrait" xlink:type="simple"><uri content-type="original_file" xlink:type="simple">https://binary.pensoft.net/fig/1691473</uri></graphic></fig></tp:treatment-sec><ref-list><ref id="B12"><mixed-citation xmlns:xlink="http://www.w3.org/1999/xlink" xlink:type="simple">Chen WH, Shu HL, Li D et al. (2025a) Morphological and phylogenetic evidence reveals three new arthropod-associated species of <italic><tp:taxon-name><tp:taxon-name-part taxon-name-part-type="order">Hypocreales</tp:taxon-name-part></tp:taxon-name></italic> (<italic><tp:taxon-name><tp:taxon-name-part taxon-name-part-type="family">Clavicipitaceae</tp:taxon-name-part></tp:taxon-name></italic>, <italic><tp:taxon-name><tp:taxon-name-part taxon-name-part-type="family">Bionectriaceae</tp:taxon-name-part></tp:taxon-name></italic>, and <italic><tp:taxon-name><tp:taxon-name-part taxon-name-part-type="family">Myrotheciomycetaceae</tp:taxon-name-part></tp:taxon-name></italic>) from karst habitats in Guizhou, China. MycoKeys 123: 319–353. <ext-link xlink:href="10.3897/mycokeys.123.164334" ext-link-type="doi" xlink:type="simple">https://doi.org/10.3897/mycokeys.123.164334</ext-link></mixed-citation></ref><ref id="B33"><mixed-citation xmlns:xlink="http://www.w3.org/1999/xlink" xlink:type="simple">Hywel-Jones NL (1993) <italic><tp:taxon-name><tp:taxon-name-part taxon-name-part-type="genus">Torrubiella</tp:taxon-name-part> <tp:taxon-name-part taxon-name-part-type="species">luteorostrata</tp:taxon-name-part></tp:taxon-name></italic>: a pathogen of scale insects and its association with <italic><tp:taxon-name><tp:taxon-name-part taxon-name-part-type="genus">Paecilomyces</tp:taxon-name-part> <tp:taxon-name-part taxon-name-part-type="species">cinnamomeus</tp:taxon-name-part></tp:taxon-name></italic> with a note on <italic><tp:taxon-name><tp:taxon-name-part taxon-name-part-type="genus">Torrubiella</tp:taxon-name-part> <tp:taxon-name-part taxon-name-part-type="species">tenuis</tp:taxon-name-part></tp:taxon-name></italic>. Mycological Research 97: 1126–1130. <ext-link xlink:href="10.1016/S0953-7562(09)80514-5" ext-link-type="doi" xlink:type="simple">https://doi.org/10.1016/S0953-7562(09)80514-5</ext-link></mixed-citation></ref><ref id="B48"><mixed-citation xmlns:xlink="http://www.w3.org/1999/xlink" xlink:type="simple">Lovett B, Barrett H, Macias AM et al. (2022) Morphological and phylogenetic resolution of <italic><tp:taxon-name><tp:taxon-name-part taxon-name-part-type="genus">Conoideocrella</tp:taxon-name-part> <tp:taxon-name-part taxon-name-part-type="species">luteorostrata</tp:taxon-name-part></tp:taxon-name></italic> (<italic><tp:taxon-name><tp:taxon-name-part taxon-name-part-type="order">Hypocreales</tp:taxon-name-part></tp:taxon-name></italic>: <italic><tp:taxon-name><tp:taxon-name-part taxon-name-part-type="family">Clavicipitaceae</tp:taxon-name-part></tp:taxon-name></italic>), a potential biocontrol fungus for <italic><tp:taxon-name><tp:taxon-name-part taxon-name-part-type="genus">Fiorinia</tp:taxon-name-part> <tp:taxon-name-part taxon-name-part-type="species">externa</tp:taxon-name-part></tp:taxon-name></italic> in United States Christmas tree production areas. Mycologia 116(2): 267–290. <ext-link xlink:href="10.1101/2022.10.18.512709" ext-link-type="doi" xlink:type="simple">https://doi.org/10.1101/2022.10.18.512709</ext-link></mixed-citation></ref></ref-list></tp:taxon-treatment>
