# Supplementary material for: Polyphasic taxonomy of entomopathogenic fungi infecting scale insects in Clavicipitaceae (Hypocreales) from China
Source: IMA Fungus. 2026 Jun 23;17:e195753. doi: 10.3897/imafungus.17.195753 (PMC13320307; doi:10.3897/imafungus.17.195753)
Supplement: XML Treatment for Conoideocrella tenuis [file imafungus.17.195753-treatment5.xml]

<!DOCTYPE tp:taxon-treatment
  PUBLIC "-//TaxonX//DTD Taxonomic Treatment Publishing DTD v0 20100105//EN" "tax-treatment-NSO.dtd">
<tp:taxon-treatment xmlns:tp="http://www.plazi.org/taxpub"><tp:treatment-meta><kwd-group><label>Taxon classification</label><kwd>
                <named-content content-type="kingdom">Animalia</named-content>
              </kwd><kwd>
                <named-content content-type="order">Hypocreales</named-content>
              </kwd><kwd>
                <named-content content-type="family">Clavicipitaceae</named-content>
              </kwd></kwd-group><mixed-citation publication-type="journal"><person-group><name><surname>Liu</surname><given-names>Feng</given-names></name><name><surname>Wang</surname><given-names>Feihu</given-names></name><name><surname>Xu</surname><given-names>Xiulan</given-names></name><name><surname>Xiang</surname><given-names>Shasha</given-names></name><name><surname>Li</surname><given-names>Xinyue</given-names></name><name><surname>Jiang</surname><given-names>Xuejing</given-names></name><name><surname>Yang</surname><given-names>Hua</given-names></name><name><surname>Liu</surname><given-names>Long</given-names></name><name><surname>Liu</surname><given-names>Yinggao</given-names></name><name><surname>Li</surname><given-names>Shujiang</given-names></name><name><surname>Yang</surname><given-names>Chunlin</given-names></name></person-group><article-title>Polyphasic taxonomy of entomopathogenic fungi infecting scale insects in <italic><tp:taxon-name><tp:taxon-name-part taxon-name-part-type="family" reg="Clavicipitaceae">Clavicipitaceae</tp:taxon-name-part></tp:taxon-name> (<tp:taxon-name><tp:taxon-name-part taxon-name-part-type="order" reg="Hypocreales">Hypocreales</tp:taxon-name-part></tp:taxon-name>)</italic> from China</article-title><source>IMA Fungus</source><day>23</day><month>06</month><year>2026</year><volume>17</volume><pub-id pub-id-type="doi">10.3897/imafungus.17.195753</pub-id></mixed-citation></tp:treatment-meta><tp:nomenclature><tp:taxon-name><object-id xmlns:xlink="http://www.w3.org/1999/xlink" content-type="arpha" xlink:type="simple">8175F7FC-1EA2-5469-9905-8300B76E936F</object-id>
                    		<tp:taxon-name-part taxon-name-part-type="genus" reg="Conoideocrella">Conoideocrella</tp:taxon-name-part> <tp:taxon-name-part taxon-name-part-type="species" reg="tenuis">tenuis</tp:taxon-name-part>
                    	</tp:taxon-name><tp:taxon-authority>(Petch) D. Johnson, G.H. Sung, Hywel-Jones &amp; Spatafora, Mycol. Res. 113(3): 286 (2009)</tp:taxon-authority><xref ref-type="fig" rid="F6">Figs 6</xref><xref ref-type="fig" rid="F7">, 7</xref></tp:nomenclature><tp:treatment-sec sec-type="Description"><title>Description.</title><p>Parasitic on scale insects (<italic><tp:taxon-name><tp:taxon-name-part taxon-name-part-type="family" reg="Coccidae">Coccidae</tp:taxon-name-part></tp:taxon-name></italic>, <italic><tp:taxon-name><tp:taxon-name-part taxon-name-part-type="order" reg="Hemiptera">Hemiptera</tp:taxon-name-part></tp:taxon-name></italic>) from <italic><tp:taxon-name><tp:taxon-name-part taxon-name-part-type="genus" reg="Camellia">Camellia</tp:taxon-name-part> <tp:taxon-name-part taxon-name-part-type="species" reg="sinensis">sinensis</tp:taxon-name-part></tp:taxon-name></italic> (L.) Kuntze (<italic><tp:taxon-name><tp:taxon-name-part taxon-name-part-type="family" reg="Theaceae">Theaceae</tp:taxon-name-part></tp:taxon-name></italic>). <bold><italic>Teleomorph</italic>: <italic>Stromata</italic></bold> milky white when young, turning dirty white at maturity, entirely covering the insect hosts, flattened pulvinate or hemi-globose, cottony, surrounded by a creamy-white sparse hypothallus, 1.5–2.8 mm in diameter. <bold><italic>Perithecia</italic></bold> densely distributed at the margin of the stroma or a few on the hypothallus, scattered or clustered, pale green when immature, becoming milky white to pale brown at maturity, color darkening from base to apex, elongated flask-shaped or elongated conic shape, ostiolate with long beaked papilla, 495–600(–695) × 170–235 µm. <bold><italic>Asci</italic></bold> cylindrical, 8-spored, with thickened ascus apex, hyaline, (234–)275–370(–395) × 4–6.6 µm. <bold><italic>Ascus cap</italic></bold> hemispherical, hyaline, 2.2–3.1 × 3–3.4 µm. <bold><italic>Ascospores</italic></bold> filiform, hyaline, easily divided into part-spores after maturity, part-spores cylindrical. <bold><italic>Anamorph</italic></bold>: hirsutella-like.</p><fig id="F6" position="float" orientation="portrait"><object-id xmlns:xlink="http://www.w3.org/1999/xlink" content-type="doi" xlink:type="simple">10.3897/imafungus.17.195753.figure6</object-id><object-id xmlns:xlink="http://www.w3.org/1999/xlink" content-type="arpha" xlink:type="simple">1198CB5A-754C-57A3-8330-E75B93F3C745</object-id><label>Figure 6.</label><caption><p><italic><tp:taxon-name><tp:taxon-name-part taxon-name-part-type="genus" reg="Conoideocrella">Conoideocrella</tp:taxon-name-part> <tp:taxon-name-part taxon-name-part-type="species" reg="tenuis">tenuis</tp:taxon-name-part></tp:taxon-name></italic> (<abbrev xmlns:xlink="http://www.w3.org/1999/xlink" content-type="institution" xlink:title="Herbarium of Sichuan Agricultural University, Chengdu, China" xlink:type="simple">SICAU</abbrev> 25-0210). <bold>A</bold> Habitat; <bold>B–G</bold> Telemorphic stroma containing perithecia; <bold>H, I</bold> Perithecium; <bold>J–O</bold> Asci; <bold>P</bold> Apical cap; <bold>Q</bold> Part-spores. Scale bars: 1000 µm (<bold>B–G</bold>); 500 µm (<bold>H, I</bold>); 50 µm (<bold>J–P</bold>); 20 µm (<bold>Q</bold>).</p></caption><graphic xmlns:xlink="http://www.w3.org/1999/xlink" xlink:href="imafungus-17-e195753-g006.jpg" id="oo_1691467.jpg" position="float" orientation="portrait" xlink:type="simple"><uri content-type="original_file" xlink:type="simple">https://binary.pensoft.net/fig/1691467</uri></graphic></fig></tp:treatment-sec><tp:treatment-sec sec-type="Culture characteristics"><title>Culture characteristics.</title><p>Colonies on <abbrev xmlns:xlink="http://www.w3.org/1999/xlink" xlink:title="potato dextrose agar" xlink:type="simple">PDA</abbrev> reaching 25–28 mm diam after 21 d at 25 °C, grayish white, circular, flat, cottony to felty with moderate aerial mycelium, closely appressed to the agar surface, radially folded, margin entire, reverse pale yellow. <bold><italic>Conidiophores</italic></bold> solitary, erect, straight, arising directly from aerial and substratal mycelium, usually reduced to single phialides, unbranched, with 1–2 transverse septa, gradually tapering from the base to the apex, hyaline, smooth-walled, with cell walls usually thinner than those of vegetative hyphae. <bold><italic>Phialides</italic></bold> slender cylindrical or rod-shaped, lateral, (64–)80–122(–135) × 1.7–2.4 µm. <bold><italic>Conidia</italic></bold> fusiform and slightly curved, arranged in a group of 5–10 at the neck apex, aseptate, hyaline, smooth-walled, with guttules, (5.8–)6.5–10.5 × 2.2–3.2(–3.7) µm. <bold><italic>Chlamydospores</italic></bold> not observed.</p><fig id="F7" position="float" orientation="portrait"><object-id xmlns:xlink="http://www.w3.org/1999/xlink" content-type="doi" xlink:type="simple">10.3897/imafungus.17.195753.figure7</object-id><object-id xmlns:xlink="http://www.w3.org/1999/xlink" content-type="arpha" xlink:type="simple">49308AF5-4E3C-5670-92DD-12846ECA007E</object-id><label>Figure 7.</label><caption><p><italic><tp:taxon-name><tp:taxon-name-part taxon-name-part-type="genus" reg="Conoideocrella">Conoideocrella</tp:taxon-name-part> <tp:taxon-name-part taxon-name-part-type="species" reg="tenuis">tenuis</tp:taxon-name-part></tp:taxon-name></italic> (<abbrev xmlns:xlink="http://www.w3.org/1999/xlink" content-type="institution" xlink:title="Herbarium of Sichuan Agricultural University, Chengdu, China" xlink:type="simple">SICAU</abbrev> 25-0209, living culture <abbrev xmlns:xlink="http://www.w3.org/1999/xlink" content-type="institution" xlink:title="Culture Collection in Sichuan Agricultural University" xlink:type="simple">SICAUCC</abbrev> 25-0177). <bold>A</bold> Habitat; <bold>B–G</bold> Telemorphic stromata containing perithecia; <bold>H, I</bold> Colonies on <abbrev xmlns:xlink="http://www.w3.org/1999/xlink" xlink:title="potato dextrose agar" xlink:type="simple">PDA</abbrev> after 21 d; <bold>J–N</bold> Conidiophores bearing phialides and conidia on <abbrev xmlns:xlink="http://www.w3.org/1999/xlink" xlink:title="potato dextrose agar" xlink:type="simple">PDA</abbrev>; <bold>O, P</bold> Colonies on <abbrev xmlns:xlink="http://www.w3.org/1999/xlink" xlink:title="Sabouraud dextrose agar with yeast extract" xlink:type="simple">SDAY</abbrev>/4 after 21 d; <bold>Q–U</bold> Conidiophores bearing phialides and conidia on <abbrev xmlns:xlink="http://www.w3.org/1999/xlink" xlink:title="Sabouraud dextrose agar with yeast extract" xlink:type="simple">SDAY</abbrev>/4; <bold>V, W</bold> Colonies on <abbrev xmlns:xlink="http://www.w3.org/1999/xlink" xlink:title="oatmeal agar" xlink:type="simple">OA</abbrev> after 21 d; <bold>X–AB</bold> Conidiophores bearing phialides and conidia on <abbrev xmlns:xlink="http://www.w3.org/1999/xlink" xlink:title="oatmeal agar" xlink:type="simple">OA</abbrev>. Scale bars: 1000 µm (<bold>B</bold>); 200 µm (<bold>C–G</bold>); 20 µm (<bold>J–M, Y–AA</bold>); 10 µm (<bold>N, Q–U, AB</bold>).</p></caption><graphic xmlns:xlink="http://www.w3.org/1999/xlink" xlink:href="imafungus-17-e195753-g007.jpg" id="oo_1691468.jpg" position="float" orientation="portrait" xlink:type="simple"><uri content-type="original_file" xlink:type="simple">https://binary.pensoft.net/fig/1691468</uri></graphic></fig><p>Colonies on <abbrev xmlns:xlink="http://www.w3.org/1999/xlink" xlink:title="Sabouraud dextrose agar with yeast extract" xlink:type="simple">SDAY</abbrev>/4 reaching 24–27 mm diam after 21 d at 25 °C, milky white to greyish white, circular, flat, cottony to felty with moderate aerial mycelium, closely appressed to the agar surface, intensely radially folded, margin entire, reverse pale yellowish brown. <bold><italic>Conidiophores</italic></bold> solitary, erect, straight or slightly curved, arising directly from aerial and substratal mycelium, usually reduced to single phialides, unbranched, with 1–3 transverse septa, gradually tapering from the base to the apex, hyaline, smooth-walled. <bold><italic>Phialides</italic></bold> cylindrical or subulate, lateral, (45–)70–100(–120) × 1.8–2.6 µm. <bold><italic>Conidia</italic></bold> fusiform and slightly curved, arranged in a group of 3–6 at the neck apex, aseptate, hyaline, smooth-walled, with guttules, (6–)7–9.5(–10.3) × 1.8–3 µm. <bold><italic>Chlamydospores</italic></bold> not observed.</p><p>Colonies on <abbrev xmlns:xlink="http://www.w3.org/1999/xlink" xlink:title="oatmeal agar" xlink:type="simple">OA</abbrev> reaching 30–33 mm diam after 21 d at 25 °C, creamy white, circular, flat, floccose, aerial mycelium sparse, arranged in radial lines, closely appressed to the agar surface, margin filiform, reverse pale yellow. <bold><italic>Conidiophores</italic></bold> solitary, erect, straight, arising directly from aerial mycelium, usually reduced to single phialides, unbranched, with 1–4 transverse septa, gradually tapering from the base to the apex, hyaline, smooth-walled, with cell walls usually thinner than those of vegetative hyphae. <bold><italic>Phialides</italic></bold> cylindrical or subulate, lateral, (100–)113–167(–172) × 1.8–2.4 µm. <bold><italic>Conidia</italic></bold> fusiform and slightly curved, arranged in a group of 4–10 at the neck apex, aseptate, hyaline, smooth-walled, with guttules, 6–9.5(–10.7) × 1.7–3(–3.6) µm. <bold><italic>Chlamydospores</italic></bold> not observed.</p></tp:treatment-sec><tp:treatment-sec sec-type="Hosts"><title>Hosts.</title><p>Whiteflies (<italic><tp:taxon-name><tp:taxon-name-part taxon-name-part-type="family" reg="Aleyrodidae">Aleyrodidae</tp:taxon-name-part></tp:taxon-name></italic>, <italic><tp:taxon-name><tp:taxon-name-part taxon-name-part-type="order" reg="Hemiptera">Hemiptera</tp:taxon-name-part></tp:taxon-name></italic>), scale insects (<italic><tp:taxon-name><tp:taxon-name-part taxon-name-part-type="family" reg="Coccidae">Coccidae</tp:taxon-name-part></tp:taxon-name></italic>, <italic><tp:taxon-name><tp:taxon-name-part taxon-name-part-type="order" reg="Hemiptera">Hemiptera</tp:taxon-name-part></tp:taxon-name></italic>).</p></tp:treatment-sec><tp:treatment-sec sec-type="Known distribution"><title>Known distribution.</title><p>Belize, China (Yunnan, Sichuan), Japan, Sri Lanka, and Thailand.</p></tp:treatment-sec><tp:treatment-sec sec-type="Material examined"><title>Material examined.</title><p>CHINA • Sichuan Province, Meishan City, Hongya County, Gaomiao Town, Huayuan Village, <named-content xmlns:xlink="http://www.w3.org/1999/xlink" content-type="dwc:verbatimCoordinates" xlink:type="simple">29°35'34"N, 103°14'07"E</named-content>, on scale insects on the abaxial surface of living leaves of <italic><tp:taxon-name><tp:taxon-name-part taxon-name-part-type="genus" reg="Camellia">Camellia</tp:taxon-name-part> <tp:taxon-name-part taxon-name-part-type="species" reg="sinensis">sinensis</tp:taxon-name-part></tp:taxon-name></italic>, 18 Mar. 2025, Feng Liu, <abbrev xmlns:xlink="http://www.w3.org/1999/xlink" content-type="institution" xlink:title="Herbarium of Sichuan Agricultural University, Chengdu, China" xlink:type="simple">SICAU</abbrev> 25-0209, living culture <abbrev xmlns:xlink="http://www.w3.org/1999/xlink" content-type="institution" xlink:title="Culture Collection in Sichuan Agricultural University" xlink:type="simple">SICAUCC</abbrev> 25-0177; • ibid. <abbrev xmlns:xlink="http://www.w3.org/1999/xlink" content-type="institution" xlink:title="Herbarium of Sichuan Agricultural University, Chengdu, China" xlink:type="simple">SICAU</abbrev> 25-0211, living culture <abbrev xmlns:xlink="http://www.w3.org/1999/xlink" content-type="institution" xlink:title="Culture Collection in Sichuan Agricultural University" xlink:type="simple">SICAUCC</abbrev> 25-0179; Ya’an City, Yingjing County, Niubei Mountain Town, Nanmu Village, <named-content xmlns:xlink="http://www.w3.org/1999/xlink" content-type="dwc:verbatimCoordinates" xlink:type="simple">29°37'24"N, 103°11'57"E</named-content>, on scale insects on the abaxial surface of living leaves of <italic><tp:taxon-name><tp:taxon-name-part taxon-name-part-type="genus" reg="Camellia">Camellia</tp:taxon-name-part> <tp:taxon-name-part taxon-name-part-type="species" reg="sinensis">sinensis</tp:taxon-name-part></tp:taxon-name></italic>, 19 Jul. 2025, Feng Liu, <abbrev xmlns:xlink="http://www.w3.org/1999/xlink" content-type="institution" xlink:title="Herbarium of Sichuan Agricultural University, Chengdu, China" xlink:type="simple">SICAU</abbrev> 25-0210, living culture <abbrev xmlns:xlink="http://www.w3.org/1999/xlink" content-type="institution" xlink:title="Culture Collection in Sichuan Agricultural University" xlink:type="simple">SICAUCC</abbrev> 25-0178.</p></tp:treatment-sec><tp:treatment-sec sec-type="Notes"><title>Notes.</title><p>In our three-gene phylogenetic analysis, new strains (<abbrev xmlns:xlink="http://www.w3.org/1999/xlink" content-type="institution" xlink:title="Culture Collection in Sichuan Agricultural University" xlink:type="simple">SICAUCC</abbrev> 25-0177 to 25-0179) grouped with <italic><tp:taxon-name><tp:taxon-name-part taxon-name-part-type="genus" reg="Conoideocrella">Conoideocrella</tp:taxon-name-part> <tp:taxon-name-part taxon-name-part-type="species" reg="tenuis">tenuis</tp:taxon-name-part></tp:taxon-name></italic> (NHJ 6791, NHJ 6293, and NHJ 345.01), forming a robust clade with strong statistical support (<abbrev xmlns:xlink="http://www.w3.org/1999/xlink" xlink:title="ML bootstrap support" xlink:type="simple">MLBS</abbrev> = 100%, <abbrev xmlns:xlink="http://www.w3.org/1999/xlink" xlink:title="Bayesian posterior probabilities" xlink:type="simple">BPP</abbrev> = 1.00; Fig. <xref ref-type="fig" rid="F1">1</xref>). <italic><tp:taxon-name><tp:taxon-name-part taxon-name-part-type="genus" reg="Conoideocrella">Conoideocrella</tp:taxon-name-part> <tp:taxon-name-part taxon-name-part-type="species" reg="tenuis">tenuis</tp:taxon-name-part></tp:taxon-name></italic> was initially found on scale insects (<italic><tp:taxon-name><tp:taxon-name-part taxon-name-part-type="order" reg="Hemiptera">Hemiptera</tp:taxon-name-part></tp:taxon-name></italic>) on the underside of living leaves of dicotyledonous plants in pine forests in Thailand (<xref ref-type="bibr" rid="B33">Hywel-Jones 1993</xref>), and <xref ref-type="bibr" rid="B91">Wang et al. (2024b)</xref> subsequently reported this species in Yunnan Province, China. The collection <abbrev xmlns:xlink="http://www.w3.org/1999/xlink" content-type="institution" xlink:title="Herbarium of Sichuan Agricultural University, Chengdu, China" xlink:type="simple">SICAU</abbrev> 25-0210 and strain <abbrev xmlns:xlink="http://www.w3.org/1999/xlink" content-type="institution" xlink:title="Culture Collection in Sichuan Agricultural University" xlink:type="simple">SICAUCC</abbrev> 25-0177 exhibit morphological characteristics similar to those described by <xref ref-type="bibr" rid="B91">Wang et al. (2024b)</xref>, demonstrating comparable dimensions in perithecia (495–600 × 170–235 µm vs 190–500 × 160–270 µm), asci (275–370 × 4–6.6 µm vs 190–480 × 3.3–5.5 µm), phialides (80–122 × 1.7–2.4 µm vs 16.3–149.4 × 0.6–2.4 µm), and conidia (7–9.5 × 1.8–3 µm vs 6.1–12.5 × 1.3–2.3 µm). Consequently, based on the phylogenetic and morphological similarities, we identified our specimens as <italic><tp:taxon-name><tp:taxon-name-part taxon-name-part-type="genus" reg="Conoideocrella">C.</tp:taxon-name-part> <tp:taxon-name-part taxon-name-part-type="species" reg="tenuis">tenuis</tp:taxon-name-part></tp:taxon-name></italic>, representing a new geographical record for this species in Sichuan Province, China.</p></tp:treatment-sec><tp:treatment-sec><!--Section generated to contain objects referenced in tp:taxon-treatment.--><fig id="F1" position="float" orientation="portrait"><object-id xmlns:xlink="http://www.w3.org/1999/xlink" content-type="doi" xlink:type="simple">10.3897/imafungus.17.195753.figure1</object-id><object-id xmlns:xlink="http://www.w3.org/1999/xlink" content-type="arpha" xlink:type="simple">B4B5A99D-A76D-54C2-B252-42F463501A47</object-id><label>Figure 1.</label><caption><p>RAxML tree based on the concatenated three gene datasets (<abbrev xmlns:xlink="http://www.w3.org/1999/xlink" xlink:title="large subunit rRNA gene region" xlink:type="simple">LSU</abbrev>, <italic><abbrev xmlns:xlink="http://www.w3.org/1999/xlink" xlink:title="translation elongation factor 1-alpha" xlink:type="simple">tef</abbrev></italic>1-α, and <italic><abbrev xmlns:xlink="http://www.w3.org/1999/xlink" xlink:title="RNA polymerase II largest subunit" xlink:type="simple">rpb</abbrev></italic>1) showing the relationships among <italic><tp:taxon-name><tp:taxon-name-part taxon-name-part-type="family" reg="Clavicipitaceae">Clavicipitaceae</tp:taxon-name-part></tp:taxon-name></italic> and related genera. The RAxML bootstrap support values (<abbrev xmlns:xlink="http://www.w3.org/1999/xlink" xlink:title="ML bootstrap support" xlink:type="simple">MLBS</abbrev>) equal to or above 60% and Bayesian posterior probabilities (<abbrev xmlns:xlink="http://www.w3.org/1999/xlink" xlink:title="Bayesian posterior probabilities" xlink:type="simple">BPP</abbrev>) equal to or above 0.90 are given at the nodes (<abbrev xmlns:xlink="http://www.w3.org/1999/xlink" xlink:title="ML bootstrap support" xlink:type="simple">MLBS</abbrev>/<abbrev xmlns:xlink="http://www.w3.org/1999/xlink" xlink:title="Bayesian posterior probabilities" xlink:type="simple">BPP</abbrev>). The scale bar represents the expected number of changes per site. The ex-type strains are in bold and marked with a postscript “T”. The newly generated sequences in this study are highlighted in red. The tree was rooted to <italic><tp:taxon-name><tp:taxon-name-part taxon-name-part-type="genus" reg="Purpureocillium">Purpureocillium</tp:taxon-name-part> <tp:taxon-name-part taxon-name-part-type="species" reg="lilacinum">lilacinum</tp:taxon-name-part></tp:taxon-name></italic> (CBS 284.36) and <italic><tp:taxon-name><tp:taxon-name-part taxon-name-part-type="genus" reg="Purpureocillium">P.</tp:taxon-name-part> <tp:taxon-name-part taxon-name-part-type="species" reg="lilacinum">lilacinum</tp:taxon-name-part></tp:taxon-name></italic> (CBS 431.87).</p></caption><graphic xmlns:xlink="http://www.w3.org/1999/xlink" xlink:href="imafungus-17-e195753-g001.jpg" id="oo_1691473.jpg" position="float" orientation="portrait" xlink:type="simple"><uri content-type="original_file" xlink:type="simple">https://binary.pensoft.net/fig/1691473</uri></graphic></fig></tp:treatment-sec><ref-list><ref id="B33"><mixed-citation xmlns:xlink="http://www.w3.org/1999/xlink" xlink:type="simple">Hywel-Jones NL (1993) <italic><tp:taxon-name><tp:taxon-name-part taxon-name-part-type="genus">Torrubiella</tp:taxon-name-part> <tp:taxon-name-part taxon-name-part-type="species">luteorostrata</tp:taxon-name-part></tp:taxon-name></italic>: a pathogen of scale insects and its association with <italic><tp:taxon-name><tp:taxon-name-part taxon-name-part-type="genus">Paecilomyces</tp:taxon-name-part> <tp:taxon-name-part taxon-name-part-type="species">cinnamomeus</tp:taxon-name-part></tp:taxon-name></italic> with a note on <italic><tp:taxon-name><tp:taxon-name-part taxon-name-part-type="genus">Torrubiella</tp:taxon-name-part> <tp:taxon-name-part taxon-name-part-type="species">tenuis</tp:taxon-name-part></tp:taxon-name></italic>. Mycological Research 97: 1126–1130. <ext-link xlink:href="10.1016/S0953-7562(09)80514-5" ext-link-type="doi" xlink:type="simple">https://doi.org/10.1016/S0953-7562(09)80514-5</ext-link></mixed-citation></ref><ref id="B91"><mixed-citation xmlns:xlink="http://www.w3.org/1999/xlink" xlink:type="simple">Wang ZQ, Ma JM, Yang ZL et al. (2024b) Morphological and phylogenetic analyses reveal three new species of entomopathogenic fungi belonging to <italic><tp:taxon-name><tp:taxon-name-part taxon-name-part-type="family">Clavicipitaceae</tp:taxon-name-part></tp:taxon-name></italic> (<italic><tp:taxon-name><tp:taxon-name-part taxon-name-part-type="order">Hypocreales</tp:taxon-name-part></tp:taxon-name></italic>, <italic><tp:taxon-name><tp:taxon-name-part taxon-name-part-type="phylum">Ascomycota</tp:taxon-name-part></tp:taxon-name></italic>). Journal of Fungi 10(6): 423. <ext-link xlink:href="10.3390/jof10060423" ext-link-type="doi" xlink:type="simple">https://doi.org/10.3390/jof10060423</ext-link></mixed-citation></ref></ref-list></tp:taxon-treatment>
