# Supplementary material for: Polyphasic taxonomy of entomopathogenic fungi infecting scale insects in Clavicipitaceae (Hypocreales) from China
Source: IMA Fungus. 2026 Jun 23;17:e195753. doi: 10.3897/imafungus.17.195753 (PMC13320307; doi:10.3897/imafungus.17.195753)
Supplement: XML Treatment for Conoideocrella violaceomarginata [file imafungus.17.195753-treatment6.xml]

<!DOCTYPE tp:taxon-treatment
  PUBLIC "-//TaxonX//DTD Taxonomic Treatment Publishing DTD v0 20100105//EN" "tax-treatment-NSO.dtd">
<tp:taxon-treatment xmlns:tp="http://www.plazi.org/taxpub"><tp:treatment-meta><kwd-group><label>Taxon classification</label><kwd>
                <named-content content-type="kingdom">Animalia</named-content>
              </kwd><kwd>
                <named-content content-type="order">Hypocreales</named-content>
              </kwd><kwd>
                <named-content content-type="family">Clavicipitaceae</named-content>
              </kwd></kwd-group><mixed-citation publication-type="journal"><person-group><name><surname>Liu</surname><given-names>Feng</given-names></name><name><surname>Wang</surname><given-names>Feihu</given-names></name><name><surname>Xu</surname><given-names>Xiulan</given-names></name><name><surname>Xiang</surname><given-names>Shasha</given-names></name><name><surname>Li</surname><given-names>Xinyue</given-names></name><name><surname>Jiang</surname><given-names>Xuejing</given-names></name><name><surname>Yang</surname><given-names>Hua</given-names></name><name><surname>Liu</surname><given-names>Long</given-names></name><name><surname>Liu</surname><given-names>Yinggao</given-names></name><name><surname>Li</surname><given-names>Shujiang</given-names></name><name><surname>Yang</surname><given-names>Chunlin</given-names></name></person-group><article-title>Polyphasic taxonomy of entomopathogenic fungi infecting scale insects in <italic><tp:taxon-name><tp:taxon-name-part taxon-name-part-type="family" reg="Clavicipitaceae">Clavicipitaceae</tp:taxon-name-part></tp:taxon-name> (<tp:taxon-name><tp:taxon-name-part taxon-name-part-type="order" reg="Hypocreales">Hypocreales</tp:taxon-name-part></tp:taxon-name>)</italic> from China</article-title><source>IMA Fungus</source><day>23</day><month>06</month><year>2026</year><volume>17</volume><pub-id pub-id-type="doi">10.3897/imafungus.17.195753</pub-id></mixed-citation></tp:treatment-meta><tp:nomenclature><tp:taxon-name><object-id xmlns:xlink="http://www.w3.org/1999/xlink" content-type="arpha" xlink:type="simple">0DB66BAF-F0BA-5AC5-B212-2976F6BE01BD</object-id>
                    		<tp:taxon-name-part taxon-name-part-type="genus" reg="Conoideocrella">Conoideocrella</tp:taxon-name-part> <tp:taxon-name-part taxon-name-part-type="species" reg="violaceomarginata">violaceomarginata</tp:taxon-name-part>
                    	
                    		<object-id xmlns:xlink="http://www.w3.org/1999/xlink" xlink:type="simple">Index Fungorum: IF902138</object-id>
                    	</tp:taxon-name><tp:taxon-authority>Feng Liu &amp; Chun L. Yang</tp:taxon-authority><tp:taxon-status xmlns:xlink="http://www.w3.org/1999/xlink" xlink:type="simple">sp. nov.</tp:taxon-status><xref ref-type="fig" rid="F8">Fig. 8</xref></tp:nomenclature><tp:treatment-sec sec-type="Etymology"><title>Etymology.</title><p>In reference to the distinct violet-pigmented ring at the stromatal margin.</p></tp:treatment-sec><tp:treatment-sec sec-type="Diagnosis"><title>Diagnosis.</title><p>Similar to <italic><tp:taxon-name><tp:taxon-name-part taxon-name-part-type="genus" reg="Conoideocrella">Conoideocrella</tp:taxon-name-part> <tp:taxon-name-part taxon-name-part-type="species" reg="fenshuilingensis">fenshuilingensis</tp:taxon-name-part></tp:taxon-name></italic> in having comparable morphology of stromata, conidiophores, and conidia, but <italic><tp:taxon-name><tp:taxon-name-part taxon-name-part-type="genus" reg="Conoideocrella">C.</tp:taxon-name-part> <tp:taxon-name-part taxon-name-part-type="species" reg="violaceomarginata">violaceomarginata</tp:taxon-name-part></tp:taxon-name></italic> differs by its smaller stromata with different color, shorter phialides, larger conidia, and significant nucleotide differences in <italic><abbrev xmlns:xlink="http://www.w3.org/1999/xlink" xlink:title="RNA polymerase II largest subunit" xlink:type="simple">rpb</abbrev></italic>1 and <italic><abbrev xmlns:xlink="http://www.w3.org/1999/xlink" xlink:title="translation elongation factor 1-alpha" xlink:type="simple">tef</abbrev></italic>1-α.</p></tp:treatment-sec><tp:treatment-sec sec-type="Type"><title>Type.</title><p>CHINA • Sichuan Province, Ya’an City, Tianquan County, Xiaohe Town, <named-content xmlns:xlink="http://www.w3.org/1999/xlink" content-type="dwc:verbatimCoordinates" xlink:type="simple">30°06'34"N, 102°44'17"E</named-content>, on scale insects on the abaxial surface of living leaves of <italic><tp:taxon-name><tp:taxon-name-part taxon-name-part-type="genus" reg="Camellia">Camellia</tp:taxon-name-part> <tp:taxon-name-part taxon-name-part-type="species" reg="sinensis">sinensis</tp:taxon-name-part></tp:taxon-name></italic> (L.) Kuntze, 25 Sep. 2025, Feng Liu, <bold>holotype</bold><abbrev xmlns:xlink="http://www.w3.org/1999/xlink" content-type="institution" xlink:title="Herbarium of Sichuan Agricultural University, Chengdu, China" xlink:type="simple">SICAU</abbrev> 25-0213, culture ex-type <abbrev xmlns:xlink="http://www.w3.org/1999/xlink" content-type="institution" xlink:title="Culture Collection in Sichuan Agricultural University" xlink:type="simple">SICAUCC</abbrev> 25-0181.</p></tp:treatment-sec><tp:treatment-sec sec-type="Description"><title>Description.</title><p>Parasitic on the scale insects (<italic><tp:taxon-name><tp:taxon-name-part taxon-name-part-type="family" reg="Coccidae">Coccidae</tp:taxon-name-part></tp:taxon-name></italic>, <italic><tp:taxon-name><tp:taxon-name-part taxon-name-part-type="order" reg="Hemiptera">Hemiptera</tp:taxon-name-part></tp:taxon-name></italic>) from <italic><tp:taxon-name><tp:taxon-name-part taxon-name-part-type="genus" reg="Camellia">Camellia</tp:taxon-name-part> <tp:taxon-name-part taxon-name-part-type="species" reg="sinensis">sinensis</tp:taxon-name-part></tp:taxon-name></italic> (L.) Kuntze (<italic><tp:taxon-name><tp:taxon-name-part taxon-name-part-type="family" reg="Theaceae">Theaceae</tp:taxon-name-part></tp:taxon-name></italic>). <bold><italic>Teleomorph</italic></bold>: Not observed. <bold><italic>Anamorph</italic></bold>: hirsutella-like. <bold><italic>Stromata</italic></bold> pale brown to yellowish-brown when young, turning yellowish-orange in the center and bearing a conspicuous violaceous pigmented ring at the margin at maturity, subcircular to pulvinate, scattered, cottony, mycelium arranged in radial lines, completely covering the insect hosts, 0.2–0.4 mm in diameter, intense sporulation with powdery in the center.</p><fig id="F8" position="float" orientation="portrait"><object-id xmlns:xlink="http://www.w3.org/1999/xlink" content-type="doi" xlink:type="simple">10.3897/imafungus.17.195753.figure8</object-id><object-id xmlns:xlink="http://www.w3.org/1999/xlink" content-type="arpha" xlink:type="simple">5DEBDAEB-E5FF-5D0A-B0DF-789120F7F241</object-id><label>Figure 8.</label><caption><p><italic><tp:taxon-name><tp:taxon-name-part taxon-name-part-type="genus" reg="Conoideocrella">Conoideocrella</tp:taxon-name-part> <tp:taxon-name-part taxon-name-part-type="species" reg="violaceomarginata">violaceomarginata</tp:taxon-name-part></tp:taxon-name></italic> (holotype <abbrev xmlns:xlink="http://www.w3.org/1999/xlink" content-type="institution" xlink:title="Herbarium of Sichuan Agricultural University, Chengdu, China" xlink:type="simple">SICAU</abbrev> 25-0213, living culture <abbrev xmlns:xlink="http://www.w3.org/1999/xlink" content-type="institution" xlink:title="Culture Collection in Sichuan Agricultural University" xlink:type="simple">SICAUCC</abbrev> 25-0181). <bold>A</bold> Habitat; <bold>B–E</bold> Anamorphic stroma containing conidiomata on the host; <bold>F, G</bold> Colonies on <abbrev xmlns:xlink="http://www.w3.org/1999/xlink" xlink:title="potato dextrose agar" xlink:type="simple">PDA</abbrev> after 21 d; <bold>H–K</bold> Conidiophores bearing phialides and conidia on <abbrev xmlns:xlink="http://www.w3.org/1999/xlink" xlink:title="potato dextrose agar" xlink:type="simple">PDA</abbrev>; <bold>L, M</bold> Colonies on <abbrev xmlns:xlink="http://www.w3.org/1999/xlink" xlink:title="Sabouraud dextrose agar with yeast extract" xlink:type="simple">SDAY</abbrev>/4 after 21 d; <bold>N–Q</bold> Conidiophores bearing phialides and conidia on <abbrev xmlns:xlink="http://www.w3.org/1999/xlink" xlink:title="Sabouraud dextrose agar with yeast extract" xlink:type="simple">SDAY</abbrev>/4; <bold>R, S</bold> Colonies on <abbrev xmlns:xlink="http://www.w3.org/1999/xlink" xlink:title="oatmeal agar" xlink:type="simple">OA</abbrev> after 21 d; <bold>T–W</bold> Conidiophores bearing phialides and conidia on <abbrev xmlns:xlink="http://www.w3.org/1999/xlink" xlink:title="oatmeal agar" xlink:type="simple">OA</abbrev>. Scale bars: 1000 µm (<bold>B–E</bold>); 20 µm (<bold>H, I, N</bold>); 10 µm (<bold>J, K, O–Q, T–W</bold>).</p></caption><graphic xmlns:xlink="http://www.w3.org/1999/xlink" xlink:href="imafungus-17-e195753-g008.jpg" id="oo_1691469.jpg" position="float" orientation="portrait" xlink:type="simple"><uri content-type="original_file" xlink:type="simple">https://binary.pensoft.net/fig/1691469</uri></graphic></fig></tp:treatment-sec><tp:treatment-sec sec-type="Culture characteristics"><title>Culture characteristics.</title><p>Colonies on <abbrev xmlns:xlink="http://www.w3.org/1999/xlink" xlink:title="potato dextrose agar" xlink:type="simple">PDA</abbrev> reaching 42–45 mm diam after 21 d at 25 °C, dull pinkish brown in the center, powdery while sporulating, creamy white at periphery, circular, flat, floccose to felty, abundant aerial mycelium, generating several concentric rings in the center, radially folded, margin entire, reverse grayish brown. <bold><italic>Conidiophores</italic></bold> solitary, erect, straight, arising directly from aerial mycelium, usually reduced to single phialides, unbranched, 1–2-septate, gradually tapering towards the apex, hyaline, smooth-walled. <bold><italic>Phialides</italic></bold> narrowly cylindrical or subulate, lateral, (30–)32–42(–45) × 2–2.9 µm. <bold><italic>Conidia</italic></bold> fusiform and slightly curved, arranged in slimy heads, 0–1-septate, hyaline, smooth-walled, (7.6–)8–11.5(–12.8) × 1.8–2.6 µm. <bold><italic>Chlamydospores</italic></bold> not observed.</p><p>Colonies on <abbrev xmlns:xlink="http://www.w3.org/1999/xlink" xlink:title="Sabouraud dextrose agar with yeast extract" xlink:type="simple">SDAY</abbrev>/4 reaching 40–43 mm diam after 21 d at 25 °C, vinaceous buff in the center, powdery while sporulating, creamy white at periphery, circular, flat, floccose to cottony, abundant aerial mycelium, radially folded, margin entire, reverse pale yellow. <bold><italic>Conidiophores</italic></bold> solitary, erect, straight, arising directly from aerial mycelium, usually reduced to single phialides, unbranched, 1–2-septate, gradually tapering towards the apex, hyaline, smooth-walled. <bold><italic>Phialides</italic></bold> narrowly cylindrical or subulate, lateral, (32–)37–42(–46) × 2–3 µm. <bold><italic>Conidia</italic></bold> fusiform and slightly curved, arranged in slimy heads, 0–1-septate, hyaline, smooth-walled, (7.5–)8.5–12 × 1.9–2.8 µm. <bold><italic>Chlamydospores</italic></bold> not observed.</p><p>Colonies on <abbrev xmlns:xlink="http://www.w3.org/1999/xlink" xlink:title="oatmeal agar" xlink:type="simple">OA</abbrev> reaching 20–30 mm diam after 21 d at 25 °C, bright red, circular, creamy white at periphery, flat, membranous with sparse aerial mycelium, arranged in radially lines, margin entire, reverse pale fawn. <bold><italic>Conidiophores</italic></bold> solitary, erect, straight, arising directly from aerial and substratal mycelium, usually reduced to single phialides, unbranched, 1–2-septate, gradually tapering towards the apex, hyaline, smooth-walled. <bold><italic>Phialides</italic></bold> narrowly cylindrical or subulate, lateral, 40–45 × 1.9–2.5 µm. <bold><italic>Conidia</italic></bold> fusiform and slightly curved, arranged in slimy heads, 0–1-septate, hyaline, smooth-walled, (7.5–)9–12(–14.7) × 1.8–2.8 µm. <bold><italic>Chlamydospores</italic></bold> not observed.</p></tp:treatment-sec><tp:treatment-sec sec-type="Hosts"><title>Hosts.</title><p>Scale insects (<italic><tp:taxon-name><tp:taxon-name-part taxon-name-part-type="family" reg="Coccidae">Coccidae</tp:taxon-name-part></tp:taxon-name></italic>, <italic><tp:taxon-name><tp:taxon-name-part taxon-name-part-type="order" reg="Hemiptera">Hemiptera</tp:taxon-name-part></tp:taxon-name></italic>).</p></tp:treatment-sec><tp:treatment-sec sec-type="Known distribution"><title>Known distribution.</title><p>China (Sichuan).</p></tp:treatment-sec><tp:treatment-sec sec-type="Additional specimen examined"><title>Additional specimen examined.</title><p>CHINA • Sichuan Province, Ya’an City, Tianquan County, Xiaohe Town, <named-content xmlns:xlink="http://www.w3.org/1999/xlink" content-type="dwc:verbatimCoordinates" xlink:type="simple">30°06'34"N, 102°44'17"E</named-content>, on scale insects on the abaxial surface of living leaves of <italic><tp:taxon-name><tp:taxon-name-part taxon-name-part-type="genus" reg="Camellia">Camellia</tp:taxon-name-part> <tp:taxon-name-part taxon-name-part-type="species" reg="sinensis">sinensis</tp:taxon-name-part></tp:taxon-name></italic> (L.) Kuntze, 25 Sep. 2025, Feng Liu, <abbrev xmlns:xlink="http://www.w3.org/1999/xlink" content-type="institution" xlink:title="Herbarium of Sichuan Agricultural University, Chengdu, China" xlink:type="simple">SICAU</abbrev> 25-0214, living culture <abbrev xmlns:xlink="http://www.w3.org/1999/xlink" content-type="institution" xlink:title="Culture Collection in Sichuan Agricultural University" xlink:type="simple">SICAUCC</abbrev> 25-0182.</p></tp:treatment-sec><tp:treatment-sec sec-type="Notes"><title>Notes.</title><p>In the phylogenetic analyses of this study, <italic><tp:taxon-name><tp:taxon-name-part taxon-name-part-type="genus" reg="Conoideocrella">Conoideocrella</tp:taxon-name-part> <tp:taxon-name-part taxon-name-part-type="species" reg="violaceomarginata">violaceomarginata</tp:taxon-name-part></tp:taxon-name></italic> formed a sister clade to <italic><tp:taxon-name><tp:taxon-name-part taxon-name-part-type="genus" reg="Conoideocrella">C.</tp:taxon-name-part> <tp:taxon-name-part taxon-name-part-type="species" reg="fenshuilingensis">fenshuilingensis</tp:taxon-name-part></tp:taxon-name></italic> (YHH CFFSL2310002 and YHH CFFSL2310003) with 99% <abbrev xmlns:xlink="http://www.w3.org/1999/xlink" xlink:title="ML bootstrap support" xlink:type="simple">MLBS</abbrev>/1.00 <abbrev xmlns:xlink="http://www.w3.org/1999/xlink" xlink:title="Bayesian posterior probabilities" xlink:type="simple">BPP</abbrev> statistical support (Fig. <xref ref-type="fig" rid="F1">1</xref>). Morphologically, <italic><tp:taxon-name><tp:taxon-name-part taxon-name-part-type="genus" reg="Conoideocrella">C.</tp:taxon-name-part> <tp:taxon-name-part taxon-name-part-type="species" reg="violaceomarginata">violaceomarginata</tp:taxon-name-part></tp:taxon-name></italic> (<abbrev xmlns:xlink="http://www.w3.org/1999/xlink" content-type="institution" xlink:title="Herbarium of Sichuan Agricultural University, Chengdu, China" xlink:type="simple">SICAU</abbrev> 25-0213) is distinct from the holotype of <italic><tp:taxon-name><tp:taxon-name-part taxon-name-part-type="genus" reg="Conoideocrella">C.</tp:taxon-name-part> <tp:taxon-name-part taxon-name-part-type="species" reg="fenshuilingensis">fenshuilingensis</tp:taxon-name-part></tp:taxon-name></italic> (YHH CFFSL2310002) in having smaller stromata (0.2–0.4 mm vs. 3.0–3.4 mm), and different color (yellowish-orange vs. snow-white) (<xref ref-type="bibr" rid="B91">Wang et al. 2024b</xref>). In this study, compared to <italic><tp:taxon-name><tp:taxon-name-part taxon-name-part-type="genus" reg="Conoideocrella">C.</tp:taxon-name-part> <tp:taxon-name-part taxon-name-part-type="species" reg="fenshuilingensis">fenshuilingensis</tp:taxon-name-part></tp:taxon-name></italic> (<abbrev xmlns:xlink="http://www.w3.org/1999/xlink" content-type="institution" xlink:title="Culture Collection in Sichuan Agricultural University" xlink:type="simple">SICAUCC</abbrev> 25-0180), <italic><tp:taxon-name><tp:taxon-name-part taxon-name-part-type="genus" reg="Conoideocrella">C.</tp:taxon-name-part> <tp:taxon-name-part taxon-name-part-type="species" reg="violaceomarginata">violaceomarginata</tp:taxon-name-part></tp:taxon-name></italic> (<abbrev xmlns:xlink="http://www.w3.org/1999/xlink" content-type="institution" xlink:title="Culture Collection in Sichuan Agricultural University" xlink:type="simple">SICAUCC</abbrev> 25-0181) is distinguished by its shorter phialides (32–42 × 2–2.9 µm vs. 40–67 × 1.3–2.1 µm), and larger conidia (8–11.5 × 1.8–2.6 µm vs. 5.8–8.5 × 1.7–2.4 µm) on <abbrev xmlns:xlink="http://www.w3.org/1999/xlink" xlink:title="potato dextrose agar" xlink:type="simple">PDA</abbrev>. Moreover, the nucleotide differences between <italic><tp:taxon-name><tp:taxon-name-part taxon-name-part-type="genus" reg="Conoideocrella">C.</tp:taxon-name-part> <tp:taxon-name-part taxon-name-part-type="species" reg="violaceomarginata">violaceomarginata</tp:taxon-name-part></tp:taxon-name></italic> (<abbrev xmlns:xlink="http://www.w3.org/1999/xlink" content-type="institution" xlink:title="Culture Collection in Sichuan Agricultural University" xlink:type="simple">SICAUCC</abbrev> 25-0181) and <italic><tp:taxon-name><tp:taxon-name-part taxon-name-part-type="genus" reg="Conoideocrella">C.</tp:taxon-name-part> <tp:taxon-name-part taxon-name-part-type="species" reg="fenshuilingensis">fenshuilingensis</tp:taxon-name-part></tp:taxon-name></italic> (YHH CFFSL2310002) are 6.57% (47/715, 0 gaps) in <italic><abbrev xmlns:xlink="http://www.w3.org/1999/xlink" xlink:title="RNA polymerase II largest subunit" xlink:type="simple">rpb</abbrev></italic>1, and 4.82% (44/913, 0 gaps) in <italic><abbrev xmlns:xlink="http://www.w3.org/1999/xlink" xlink:title="translation elongation factor 1-alpha" xlink:type="simple">tef</abbrev></italic>1-α. Consequently, based on combined morphological and molecular evidence, we propose <italic><tp:taxon-name><tp:taxon-name-part taxon-name-part-type="genus" reg="Conoideocrella">C.</tp:taxon-name-part> <tp:taxon-name-part taxon-name-part-type="species" reg="violaceomarginata">violaceomarginata</tp:taxon-name-part></tp:taxon-name></italic> as a new species.</p></tp:treatment-sec><tp:treatment-sec><!--Section generated to contain objects referenced in tp:taxon-treatment.--><fig id="F1" position="float" orientation="portrait"><object-id xmlns:xlink="http://www.w3.org/1999/xlink" content-type="doi" xlink:type="simple">10.3897/imafungus.17.195753.figure1</object-id><object-id xmlns:xlink="http://www.w3.org/1999/xlink" content-type="arpha" xlink:type="simple">B4B5A99D-A76D-54C2-B252-42F463501A47</object-id><label>Figure 1.</label><caption><p>RAxML tree based on the concatenated three gene datasets (<abbrev xmlns:xlink="http://www.w3.org/1999/xlink" xlink:title="large subunit rRNA gene region" xlink:type="simple">LSU</abbrev>, <italic><abbrev xmlns:xlink="http://www.w3.org/1999/xlink" xlink:title="translation elongation factor 1-alpha" xlink:type="simple">tef</abbrev></italic>1-α, and <italic><abbrev xmlns:xlink="http://www.w3.org/1999/xlink" xlink:title="RNA polymerase II largest subunit" xlink:type="simple">rpb</abbrev></italic>1) showing the relationships among <italic><tp:taxon-name><tp:taxon-name-part taxon-name-part-type="family" reg="Clavicipitaceae">Clavicipitaceae</tp:taxon-name-part></tp:taxon-name></italic> and related genera. The RAxML bootstrap support values (<abbrev xmlns:xlink="http://www.w3.org/1999/xlink" xlink:title="ML bootstrap support" xlink:type="simple">MLBS</abbrev>) equal to or above 60% and Bayesian posterior probabilities (<abbrev xmlns:xlink="http://www.w3.org/1999/xlink" xlink:title="Bayesian posterior probabilities" xlink:type="simple">BPP</abbrev>) equal to or above 0.90 are given at the nodes (<abbrev xmlns:xlink="http://www.w3.org/1999/xlink" xlink:title="ML bootstrap support" xlink:type="simple">MLBS</abbrev>/<abbrev xmlns:xlink="http://www.w3.org/1999/xlink" xlink:title="Bayesian posterior probabilities" xlink:type="simple">BPP</abbrev>). The scale bar represents the expected number of changes per site. The ex-type strains are in bold and marked with a postscript “T”. The newly generated sequences in this study are highlighted in red. The tree was rooted to <italic><tp:taxon-name><tp:taxon-name-part taxon-name-part-type="genus" reg="Purpureocillium">Purpureocillium</tp:taxon-name-part> <tp:taxon-name-part taxon-name-part-type="species" reg="lilacinum">lilacinum</tp:taxon-name-part></tp:taxon-name></italic> (CBS 284.36) and <italic><tp:taxon-name><tp:taxon-name-part taxon-name-part-type="genus" reg="Purpureocillium">P.</tp:taxon-name-part> <tp:taxon-name-part taxon-name-part-type="species" reg="lilacinum">lilacinum</tp:taxon-name-part></tp:taxon-name></italic> (CBS 431.87).</p></caption><graphic xmlns:xlink="http://www.w3.org/1999/xlink" xlink:href="imafungus-17-e195753-g001.jpg" id="oo_1691473.jpg" position="float" orientation="portrait" xlink:type="simple"><uri content-type="original_file" xlink:type="simple">https://binary.pensoft.net/fig/1691473</uri></graphic></fig></tp:treatment-sec><ref-list><ref id="B91"><mixed-citation xmlns:xlink="http://www.w3.org/1999/xlink" xlink:type="simple">Wang ZQ, Ma JM, Yang ZL et al. (2024b) Morphological and phylogenetic analyses reveal three new species of entomopathogenic fungi belonging to <italic><tp:taxon-name><tp:taxon-name-part taxon-name-part-type="family">Clavicipitaceae</tp:taxon-name-part></tp:taxon-name></italic> (<italic><tp:taxon-name><tp:taxon-name-part taxon-name-part-type="order">Hypocreales</tp:taxon-name-part></tp:taxon-name></italic>, <italic><tp:taxon-name><tp:taxon-name-part taxon-name-part-type="phylum">Ascomycota</tp:taxon-name-part></tp:taxon-name></italic>). Journal of Fungi 10(6): 423. <ext-link xlink:href="10.3390/jof10060423" ext-link-type="doi" xlink:type="simple">https://doi.org/10.3390/jof10060423</ext-link></mixed-citation></ref></ref-list></tp:taxon-treatment>
