# Supplementary material for: Polyphasic taxonomy of entomopathogenic fungi infecting scale insects in Clavicipitaceae (Hypocreales) from China
Source: IMA Fungus. 2026 Jun 23;17:e195753. doi: 10.3897/imafungus.17.195753 (PMC13320307; doi:10.3897/imafungus.17.195753)
Supplement: XML Treatment for Hypocrella cinnamomum [file imafungus.17.195753-treatment7.xml]

<!DOCTYPE tp:taxon-treatment
  PUBLIC "-//TaxonX//DTD Taxonomic Treatment Publishing DTD v0 20100105//EN" "tax-treatment-NSO.dtd">
<tp:taxon-treatment xmlns:tp="http://www.plazi.org/taxpub"><tp:treatment-meta><kwd-group><label>Taxon classification</label><kwd>
                <named-content content-type="kingdom">Animalia</named-content>
              </kwd><kwd>
                <named-content content-type="order">Hypocreales</named-content>
              </kwd><kwd>
                <named-content content-type="family">Clavicipitaceae</named-content>
              </kwd></kwd-group><mixed-citation publication-type="journal"><person-group><name><surname>Liu</surname><given-names>Feng</given-names></name><name><surname>Wang</surname><given-names>Feihu</given-names></name><name><surname>Xu</surname><given-names>Xiulan</given-names></name><name><surname>Xiang</surname><given-names>Shasha</given-names></name><name><surname>Li</surname><given-names>Xinyue</given-names></name><name><surname>Jiang</surname><given-names>Xuejing</given-names></name><name><surname>Yang</surname><given-names>Hua</given-names></name><name><surname>Liu</surname><given-names>Long</given-names></name><name><surname>Liu</surname><given-names>Yinggao</given-names></name><name><surname>Li</surname><given-names>Shujiang</given-names></name><name><surname>Yang</surname><given-names>Chunlin</given-names></name></person-group><article-title>Polyphasic taxonomy of entomopathogenic fungi infecting scale insects in <italic><tp:taxon-name><tp:taxon-name-part taxon-name-part-type="family" reg="Clavicipitaceae">Clavicipitaceae</tp:taxon-name-part></tp:taxon-name> (<tp:taxon-name><tp:taxon-name-part taxon-name-part-type="order" reg="Hypocreales">Hypocreales</tp:taxon-name-part></tp:taxon-name>)</italic> from China</article-title><source>IMA Fungus</source><day>23</day><month>06</month><year>2026</year><volume>17</volume><pub-id pub-id-type="doi">10.3897/imafungus.17.195753</pub-id></mixed-citation></tp:treatment-meta><tp:nomenclature><tp:taxon-name><object-id xmlns:xlink="http://www.w3.org/1999/xlink" content-type="arpha" xlink:type="simple">5368C704-B368-51BA-A333-76AC99CA7446</object-id>
                    		<tp:taxon-name-part taxon-name-part-type="genus" reg="Hypocrella">Hypocrella</tp:taxon-name-part> <tp:taxon-name-part taxon-name-part-type="species" reg="cinnamomum">cinnamomum</tp:taxon-name-part>
                    	
                    		<object-id xmlns:xlink="http://www.w3.org/1999/xlink" xlink:type="simple">Index Fungorum: IF903581</object-id>
                    	</tp:taxon-name><tp:taxon-authority>Feng Liu &amp; Chun L. Yang</tp:taxon-authority><tp:taxon-status xmlns:xlink="http://www.w3.org/1999/xlink" xlink:type="simple">sp. nov.</tp:taxon-status><xref ref-type="fig" rid="F9">Fig. 9</xref></tp:nomenclature><tp:treatment-sec sec-type="Etymology"><title>Etymology.</title><p>In reference to the generic name of host plants.</p></tp:treatment-sec><tp:treatment-sec sec-type="Diagnosis"><title>Diagnosis.</title><p>Similar to <italic><tp:taxon-name><tp:taxon-name-part taxon-name-part-type="genus" reg="Hypocrella">Hypocrella</tp:taxon-name-part> <tp:taxon-name-part taxon-name-part-type="species" reg="limushanensis">limushanensis</tp:taxon-name-part></tp:taxon-name></italic> and <italic><tp:taxon-name><tp:taxon-name-part taxon-name-part-type="genus" reg="Hypocrella">H.</tp:taxon-name-part> <tp:taxon-name-part taxon-name-part-type="species" reg="calendulina">calendulina</tp:taxon-name-part></tp:taxon-name></italic> in having comparable morphology of conidiomata, conidiophores, and conidia, but <italic><tp:taxon-name><tp:taxon-name-part taxon-name-part-type="genus" reg="Hypocrella">H.</tp:taxon-name-part> <tp:taxon-name-part taxon-name-part-type="species" reg="cinnamomum">cinnamomum</tp:taxon-name-part></tp:taxon-name></italic> differs by its larger conidiomata, shorter phialides, and smaller conidia.</p></tp:treatment-sec><tp:treatment-sec sec-type="Type"><title>Type.</title><p>CHINA • Sichuan Province, Ya’an City, Baoxing County, Longdong Town, Laocang New Village, <named-content xmlns:xlink="http://www.w3.org/1999/xlink" content-type="dwc:verbatimCoordinates" xlink:type="simple">30°28'50"N, 102°42'57"E</named-content>, on scale insects on the adaxial surface of living leaves of <italic><tp:taxon-name><tp:taxon-name-part taxon-name-part-type="genus" reg="Cinnamomum">Cinnamomum</tp:taxon-name-part> <tp:taxon-name-part taxon-name-part-type="species" reg="japonicum">japonicum</tp:taxon-name-part></tp:taxon-name></italic> Sieb., 23 Sep. 2025, Feng Liu, <bold>holotype</bold><abbrev xmlns:xlink="http://www.w3.org/1999/xlink" content-type="institution" xlink:title="Herbarium of Sichuan Agricultural University, Chengdu, China" xlink:type="simple">SICAU</abbrev> 25-0224, culture ex-type <abbrev xmlns:xlink="http://www.w3.org/1999/xlink" content-type="institution" xlink:title="Culture Collection in Sichuan Agricultural University" xlink:type="simple">SICAUCC</abbrev> 25-0192.</p></tp:treatment-sec><tp:treatment-sec sec-type="Description"><title>Description.</title><p>Parasitic on scale insects (<italic><tp:taxon-name><tp:taxon-name-part taxon-name-part-type="family" reg="Coccidae">Coccidae</tp:taxon-name-part></tp:taxon-name></italic>, <italic><tp:taxon-name><tp:taxon-name-part taxon-name-part-type="order" reg="Hemiptera">Hemiptera</tp:taxon-name-part></tp:taxon-name></italic>) from <italic><tp:taxon-name><tp:taxon-name-part taxon-name-part-type="genus" reg="Cinnamomum">Cinnamomum</tp:taxon-name-part> <tp:taxon-name-part taxon-name-part-type="species" reg="japonicum">japonicum</tp:taxon-name-part></tp:taxon-name></italic> Sieb. (<italic><tp:taxon-name><tp:taxon-name-part taxon-name-part-type="family" reg="Lauraceae">Lauraceae</tp:taxon-name-part></tp:taxon-name></italic>). <bold><italic>Teleomorph</italic></bold>: Not observed. <bold><italic>Anamorph</italic>: <italic>Stromata</italic></bold> pulvinate to discoid, discoid to thickened pulvinate, pale yellow when young, turning reddish-brown to dark brown at maturity, superficial, 1–2.5 mm in diameter. <bold><italic>Conidiomata</italic></bold> pycnidial, subglobose, pale yellow to orange red, scattered to clustered, circularly arranged towards the margin of stroma, slightly concave, 12–20 conidiomata per stroma, 440–670 × 350–520 µm, conidiogenous layer composed of a thick, compact palisade of phialides. <bold><italic>Ostioles</italic></bold> sunken, orange yellow to orange red. <bold><italic>Conidiomata walls</italic></bold> 75–105 µm wide, unequal thickness, thicker in top regions, multi-layered, outer stratum 35–60 µm wide, pale yellow, composed of loosely interwoven prosenchymatous cells, forming a spongy texture; inner stratum 45–65 µm wide, gradually turning hyaline toward the lumen, composed of pseudoparenchymatous cells, arranged in <italic>textura angularis</italic> to <italic>textura prismatica</italic>, indistinguishable from conidiogenous cells. <bold><italic>Paraphyses</italic></bold> linear, filiform, curved, septate, hyaline, (97–)110–140(–165) × 1.4–2.1 µm. <bold><italic>Phialides</italic></bold> cylindrical, slightly tapering towards the tip, hyaline, smooth-walled, 9.3–15(–26) × 1.6–2.6 µm. <bold><italic>Conidia</italic></bold> fusoid with acute ends, slightly curved, unicellular, hyaline, smooth-walled, with small guttules, 7.8–10 × 2–2.6 µm.</p><fig id="F9" position="float" orientation="portrait"><object-id xmlns:xlink="http://www.w3.org/1999/xlink" content-type="doi" xlink:type="simple">10.3897/imafungus.17.195753.figure9</object-id><object-id xmlns:xlink="http://www.w3.org/1999/xlink" content-type="arpha" xlink:type="simple">1A254BB8-F73B-5008-8D58-7449F3457EC6</object-id><label>Figure 9.</label><caption><p><italic><tp:taxon-name><tp:taxon-name-part taxon-name-part-type="genus" reg="Hypocrella">Hypocrella</tp:taxon-name-part> <tp:taxon-name-part taxon-name-part-type="species" reg="cinnamomum">cinnamomum</tp:taxon-name-part></tp:taxon-name></italic> (holotype <abbrev xmlns:xlink="http://www.w3.org/1999/xlink" content-type="institution" xlink:title="Herbarium of Sichuan Agricultural University, Chengdu, China" xlink:type="simple">SICAU</abbrev> 25-0224, culture ex-type <abbrev xmlns:xlink="http://www.w3.org/1999/xlink" content-type="institution" xlink:title="Culture Collection in Sichuan Agricultural University" xlink:type="simple">SICAUCC</abbrev> 25-0192). <bold>A</bold> Habitat; <bold>B–H</bold> Anamorphic stroma containing conidiomata on the host; <bold>I, J</bold> Vertical section through conidiomata; <bold>K</bold> Section of the ostiole part; <bold>L</bold> Section through conidiomatal wall; <bold>M</bold> Conidiogenous layer with conidiogenous cells and paraphyses; <bold>N</bold> Conidia; <bold>O–Q</bold> Colonies on <abbrev xmlns:xlink="http://www.w3.org/1999/xlink" xlink:title="potato dextrose agar" xlink:type="simple">PDA</abbrev> after 50 d, showing slimy conidial masses and cirrhi oozing from pycnidial-acervular conidiomata; <bold>R–T</bold> Conidiophores bearing phialides and conidia on <abbrev xmlns:xlink="http://www.w3.org/1999/xlink" xlink:title="potato dextrose agar" xlink:type="simple">PDA</abbrev>; <bold>U–W</bold> Colonies on <abbrev xmlns:xlink="http://www.w3.org/1999/xlink" xlink:title="Sabouraud dextrose agar with yeast extract" xlink:type="simple">SDAY</abbrev>/4 after 50 d, showing slimy conidial masses and cirrhi oozing from pycnidial-acervular conidiomata; <bold>X–Z</bold> Conidiophores bearing phialides and conidia on <abbrev xmlns:xlink="http://www.w3.org/1999/xlink" xlink:title="Sabouraud dextrose agar with yeast extract" xlink:type="simple">SDAY</abbrev>/4; <bold>AA–AC</bold> Colonies on <abbrev xmlns:xlink="http://www.w3.org/1999/xlink" xlink:title="oatmeal agar" xlink:type="simple">OA</abbrev> after 50 d, showing slimy conidial masses and cirrhi oozing from pycnidial-acervular conidiomata; <bold>AD–AF</bold> Conidiophores bearing phialides and conidia on <abbrev xmlns:xlink="http://www.w3.org/1999/xlink" xlink:title="oatmeal agar" xlink:type="simple">OA</abbrev>. Scale bars: 1000 µm (<bold>B–H</bold>); 500 µm (<bold>Q, W, AC</bold>); 100 µm (<bold>I–L</bold>); 20 µm (<bold>M, N</bold>); 10 µm (<bold>R–T, X–Z, AD–AF</bold>).</p></caption><graphic xmlns:xlink="http://www.w3.org/1999/xlink" xlink:href="imafungus-17-e195753-g009.jpg" id="oo_1691470.jpg" position="float" orientation="portrait" xlink:type="simple"><uri content-type="original_file" xlink:type="simple">https://binary.pensoft.net/fig/1691470</uri></graphic></fig></tp:treatment-sec><tp:treatment-sec sec-type="Culture characteristics"><title>Culture characteristics.</title><p>Colonies on <abbrev xmlns:xlink="http://www.w3.org/1999/xlink" xlink:title="potato dextrose agar" xlink:type="simple">PDA</abbrev> reaching 8–11 mm diam after 50 d at 25 °C, yellowish-orange to golden yellow, circular, slightly raised, felty, with moderately aerial mycelium, closely appressed to the agar surface, radially folded, margin dentate, reverse russet brown. Conidial masses abundant, cream white. <bold><italic>Paraphyses</italic></bold> linear, filiform, flexuous, septate, hyaline, 100–150 × 1.4–2.2 µm. <bold><italic>Phialides</italic></bold> cylindrical, slightly tapering towards the tip, hyaline, smooth-walled, (9.2–)12–15(–20.2) × 1.5–2.1 µm. <bold><italic>Conidia</italic></bold> fusoid with acute ends, slightly curved, unicellular, hyaline, smooth-walled, 7.5–10 × 1.8–2.3 µm.</p><p>Colonies on <abbrev xmlns:xlink="http://www.w3.org/1999/xlink" xlink:title="Sabouraud dextrose agar with yeast extract" xlink:type="simple">SDAY</abbrev>/4 reaching 10–13 mm diam after 50 d at 25 °C, cream white to pale yellow, circular, slightly raised, felty, with moderately aerial mycelium, closely appressed to the agar surface, slightly radially folded, margin crenate, reverse pale yellowish-brown. Conidial masses abundant, cream white to pale yellow. <bold><italic>Paraphyses</italic></bold> linear, filiform, flexuous, septate, hyaline, 100–160 × 1.4–2.1 µm. <bold><italic>Phialides</italic></bold> cylindrical, slightly tapering towards the tip, hyaline, smooth-walled, 10–15.6 × 1.2–1.6 µm. <bold><italic>Conidia</italic></bold> fusoid to narrowly fusiform, with acute ends, sometimes slightly curved, unicellular, hyaline, smooth-walled, 7.3–11 × 1.7–2.4 µm.</p><p>Colonies on <abbrev xmlns:xlink="http://www.w3.org/1999/xlink" xlink:title="oatmeal agar" xlink:type="simple">OA</abbrev> reaching 8–10 mm diam after 50 d at 25 °C, bright yellow in the center, red-brown at the margin, circular, flat, felty, with moderate aerial mycelium, arranged in radially lines, closely appressed to the agar surface, margin entire, reverse deep russet red-brown. Conidial masses abundant, cream white. <bold><italic>Paraphyses</italic></bold> linear, filiform, flexuous, septate, hyaline, 93–145 × 1.2–2 µm. <bold><italic>Phialides</italic></bold> cylindrical, slightly tapering towards the tip, hyaline, smooth-walled, 10–17 × 1.2–1.5 µm. <bold><italic>Conidia</italic></bold> fusoid with acute ends, sometimes slightly curved, unicellular, hyaline, smooth-walled, 6–10.6 × 1.5–1.9 µm.</p></tp:treatment-sec><tp:treatment-sec sec-type="Hosts"><title>Hosts.</title><p>Scale insects (<italic><tp:taxon-name><tp:taxon-name-part taxon-name-part-type="family" reg="Coccidae">Coccidae</tp:taxon-name-part></tp:taxon-name></italic>, <italic><tp:taxon-name><tp:taxon-name-part taxon-name-part-type="order" reg="Hemiptera">Hemiptera</tp:taxon-name-part></tp:taxon-name></italic>).</p></tp:treatment-sec><tp:treatment-sec sec-type="Known distribution"><title>Known distribution.</title><p>China (Sichuan).</p></tp:treatment-sec><tp:treatment-sec sec-type="Additional specimen examined"><title>Additional specimen examined.</title><p>CHINA • Sichuan Province, Ya’an City, Baoxing County, Longdong Town, Laocang New Village, <named-content xmlns:xlink="http://www.w3.org/1999/xlink" content-type="dwc:verbatimCoordinates" xlink:type="simple">30°28'50"N, 102°42'57"E</named-content>, on scale insects on the adaxial surface of living leaves of <italic><tp:taxon-name><tp:taxon-name-part taxon-name-part-type="genus" reg="Cinnamomum">Cinnamomum</tp:taxon-name-part> <tp:taxon-name-part taxon-name-part-type="species" reg="japonicum">japonicum</tp:taxon-name-part></tp:taxon-name></italic> Sieb., 23 Sep. 2025, Feng Liu, <abbrev xmlns:xlink="http://www.w3.org/1999/xlink" content-type="institution" xlink:title="Herbarium of Sichuan Agricultural University, Chengdu, China" xlink:type="simple">SICAU</abbrev> 25-0225, living culture <abbrev xmlns:xlink="http://www.w3.org/1999/xlink" content-type="institution" xlink:title="Culture Collection in Sichuan Agricultural University" xlink:type="simple">SICAUCC</abbrev> 25-0193.</p></tp:treatment-sec><tp:treatment-sec sec-type="Notes"><title>Notes.</title><p>In our phylogenetic analysis, our strains (<abbrev xmlns:xlink="http://www.w3.org/1999/xlink" content-type="institution" xlink:title="Culture Collection in Sichuan Agricultural University" xlink:type="simple">SICAUCC</abbrev> 25-0192 and <abbrev xmlns:xlink="http://www.w3.org/1999/xlink" content-type="institution" xlink:title="Culture Collection in Sichuan Agricultural University" xlink:type="simple">SICAUCC</abbrev> 25-0193) formed a sister lineage with <italic><tp:taxon-name><tp:taxon-name-part taxon-name-part-type="genus" reg="Hypocrella">H.</tp:taxon-name-part> <tp:taxon-name-part taxon-name-part-type="uncertainty-rank">cf.</tp:taxon-name-part> <tp:taxon-name-part taxon-name-part-type="species" reg="discoidea">discoidea</tp:taxon-name-part></tp:taxon-name></italic> (I93-901D and I95-901D), <italic><tp:taxon-name><tp:taxon-name-part taxon-name-part-type="genus" reg="Hypocrella">H.</tp:taxon-name-part> <tp:taxon-name-part taxon-name-part-type="species" reg="limushanensis">limushanensis</tp:taxon-name-part></tp:taxon-name></italic> (YHH 2303015 and YHH 2303016), and <italic><tp:taxon-name><tp:taxon-name-part taxon-name-part-type="genus" reg="Hypocrella">H.</tp:taxon-name-part> <tp:taxon-name-part taxon-name-part-type="species" reg="calendulina">calendulina</tp:taxon-name-part></tp:taxon-name></italic> (BCC 20309) with 85% <abbrev xmlns:xlink="http://www.w3.org/1999/xlink" xlink:title="ML bootstrap support" xlink:type="simple">MLBS</abbrev> and 0.97 <abbrev xmlns:xlink="http://www.w3.org/1999/xlink" xlink:title="Bayesian posterior probabilities" xlink:type="simple">BPP</abbrev> statistical support (Fig. <xref ref-type="fig" rid="F1">1</xref>). <italic><tp:taxon-name><tp:taxon-name-part taxon-name-part-type="genus" reg="Hypocrella">H.</tp:taxon-name-part> <tp:taxon-name-part taxon-name-part-type="species" reg="cinnamomum">cinnamomum</tp:taxon-name-part></tp:taxon-name></italic> can be distinguished from <italic><tp:taxon-name><tp:taxon-name-part taxon-name-part-type="genus" reg="Hypocrella">H.</tp:taxon-name-part> <tp:taxon-name-part taxon-name-part-type="species" reg="limushanensis">limushanensis</tp:taxon-name-part></tp:taxon-name></italic> by its subglobose, pale yellow to orange-red, larger conidiomata (440–670 × 350–520 µm vs. 190–370 × 140–320 µm) (<xref ref-type="bibr" rid="B92">Wang et al. 2025b</xref>). In contrast, the conidiomata, paraphyses, and conidia of <italic><tp:taxon-name><tp:taxon-name-part taxon-name-part-type="genus" reg="Hypocrella">H.</tp:taxon-name-part> <tp:taxon-name-part taxon-name-part-type="species" reg="cinnamomum">cinnamomum</tp:taxon-name-part></tp:taxon-name></italic> are larger (440–670 × 350–520 µm vs. 200–390 × 300–400 µm), shorter (9.3–15 × 1.6–2.6 µm vs. up to 65 × 1.5 µm), and smaller (7.8–10 × 2–2.6 µm vs. 12.5–15 × 2.5–3.8 µm) than those of <italic><tp:taxon-name><tp:taxon-name-part taxon-name-part-type="genus" reg="Hypocrella">H.</tp:taxon-name-part> <tp:taxon-name-part taxon-name-part-type="species" reg="calendulina">calendulina</tp:taxon-name-part></tp:taxon-name></italic> (<xref ref-type="bibr" rid="B57">Mongkolsamrit et al. 2009</xref>). However, comprehensive morphological comparisons between <italic><tp:taxon-name><tp:taxon-name-part taxon-name-part-type="genus" reg="Hypocrella">H.</tp:taxon-name-part> <tp:taxon-name-part taxon-name-part-type="species" reg="cinnamomum">cinnamomum</tp:taxon-name-part></tp:taxon-name></italic> and <italic><tp:taxon-name><tp:taxon-name-part taxon-name-part-type="genus" reg="Hypocrella">H.</tp:taxon-name-part> <tp:taxon-name-part taxon-name-part-type="uncertainty-rank">cf.</tp:taxon-name-part> <tp:taxon-name-part taxon-name-part-type="species" reg="discoidea">discoidea</tp:taxon-name-part></tp:taxon-name></italic> were not feasible due to the absence of documented morphological data for <italic><tp:taxon-name><tp:taxon-name-part taxon-name-part-type="genus" reg="Hypocrella">H.</tp:taxon-name-part> <tp:taxon-name-part taxon-name-part-type="uncertainty-rank">cf.</tp:taxon-name-part> <tp:taxon-name-part taxon-name-part-type="species" reg="discoidea">discoidea</tp:taxon-name-part></tp:taxon-name></italic>. Thus, based on combined phylogenetic and morphological evidence, <italic><tp:taxon-name><tp:taxon-name-part taxon-name-part-type="genus" reg="Hypocrella">H.</tp:taxon-name-part> <tp:taxon-name-part taxon-name-part-type="species" reg="cinnamomum">cinnamomum</tp:taxon-name-part></tp:taxon-name></italic> is hereby proposed as a new species.</p></tp:treatment-sec><tp:treatment-sec><!--Section generated to contain objects referenced in tp:taxon-treatment.--><fig id="F1" position="float" orientation="portrait"><object-id xmlns:xlink="http://www.w3.org/1999/xlink" content-type="doi" xlink:type="simple">10.3897/imafungus.17.195753.figure1</object-id><object-id xmlns:xlink="http://www.w3.org/1999/xlink" content-type="arpha" xlink:type="simple">B4B5A99D-A76D-54C2-B252-42F463501A47</object-id><label>Figure 1.</label><caption><p>RAxML tree based on the concatenated three gene datasets (<abbrev xmlns:xlink="http://www.w3.org/1999/xlink" xlink:title="large subunit rRNA gene region" xlink:type="simple">LSU</abbrev>, <italic><abbrev xmlns:xlink="http://www.w3.org/1999/xlink" xlink:title="translation elongation factor 1-alpha" xlink:type="simple">tef</abbrev></italic>1-α, and <italic><abbrev xmlns:xlink="http://www.w3.org/1999/xlink" xlink:title="RNA polymerase II largest subunit" xlink:type="simple">rpb</abbrev></italic>1) showing the relationships among <italic><tp:taxon-name><tp:taxon-name-part taxon-name-part-type="family" reg="Clavicipitaceae">Clavicipitaceae</tp:taxon-name-part></tp:taxon-name></italic> and related genera. The RAxML bootstrap support values (<abbrev xmlns:xlink="http://www.w3.org/1999/xlink" xlink:title="ML bootstrap support" xlink:type="simple">MLBS</abbrev>) equal to or above 60% and Bayesian posterior probabilities (<abbrev xmlns:xlink="http://www.w3.org/1999/xlink" xlink:title="Bayesian posterior probabilities" xlink:type="simple">BPP</abbrev>) equal to or above 0.90 are given at the nodes (<abbrev xmlns:xlink="http://www.w3.org/1999/xlink" xlink:title="ML bootstrap support" xlink:type="simple">MLBS</abbrev>/<abbrev xmlns:xlink="http://www.w3.org/1999/xlink" xlink:title="Bayesian posterior probabilities" xlink:type="simple">BPP</abbrev>). The scale bar represents the expected number of changes per site. The ex-type strains are in bold and marked with a postscript “T”. The newly generated sequences in this study are highlighted in red. The tree was rooted to <italic><tp:taxon-name><tp:taxon-name-part taxon-name-part-type="genus" reg="Purpureocillium">Purpureocillium</tp:taxon-name-part> <tp:taxon-name-part taxon-name-part-type="species" reg="lilacinum">lilacinum</tp:taxon-name-part></tp:taxon-name></italic> (CBS 284.36) and <italic><tp:taxon-name><tp:taxon-name-part taxon-name-part-type="genus" reg="Purpureocillium">P.</tp:taxon-name-part> <tp:taxon-name-part taxon-name-part-type="species" reg="lilacinum">lilacinum</tp:taxon-name-part></tp:taxon-name></italic> (CBS 431.87).</p></caption><graphic xmlns:xlink="http://www.w3.org/1999/xlink" xlink:href="imafungus-17-e195753-g001.jpg" id="oo_1691473.jpg" position="float" orientation="portrait" xlink:type="simple"><uri content-type="original_file" xlink:type="simple">https://binary.pensoft.net/fig/1691473</uri></graphic></fig></tp:treatment-sec><ref-list><ref id="B92"><mixed-citation xmlns:xlink="http://www.w3.org/1999/xlink" xlink:type="simple">Wang ZQ, Yang ZL, Zhao J et al. (2025b) Taxonomy and phylogeny of entomopathogenic fungi from China–revealing two new genera and thirteen new species within <italic><tp:taxon-name><tp:taxon-name-part taxon-name-part-type="family">Clavicipitaceae</tp:taxon-name-part></tp:taxon-name></italic> (<italic><tp:taxon-name><tp:taxon-name-part taxon-name-part-type="order">Hypocreales</tp:taxon-name-part></tp:taxon-name></italic>, <italic><tp:taxon-name><tp:taxon-name-part taxon-name-part-type="phylum">Ascomycota</tp:taxon-name-part></tp:taxon-name></italic>). MycoKeys 117: 121–169. <ext-link xlink:href="10.3897/mycokeys.117.140577" ext-link-type="doi" xlink:type="simple">https://doi.org/10.3897/mycokeys.117.140577</ext-link></mixed-citation></ref><ref id="B57"><mixed-citation xmlns:xlink="http://www.w3.org/1999/xlink" xlink:type="simple">Mongkolsamrit S, Luangsa-ard JJ, Spatafora JW et al. (2009) A combined ITS rDNA and β-tubulin phylogeny of Thai species of <italic><tp:taxon-name><tp:taxon-name-part taxon-name-part-type="genus">Hypocrella</tp:taxon-name-part></tp:taxon-name></italic> with non-fragmenting ascospores. Mycological Research 113(6–7): 684–699. <ext-link xlink:href="10.1016/j.mycres.2009.02.004" ext-link-type="doi" xlink:type="simple">https://doi.org/10.1016/j.mycres.2009.02.004</ext-link></mixed-citation></ref></ref-list></tp:taxon-treatment>
