# Supplementary material for: Polyphasic taxonomy of entomopathogenic fungi infecting scale insects in Clavicipitaceae (Hypocreales) from China
Source: IMA Fungus. 2026 Jun 23;17:e195753. doi: 10.3897/imafungus.17.195753 (PMC13320307; doi:10.3897/imafungus.17.195753)
Supplement: XML Treatment for Helicocollum bambusae [file imafungus.17.195753-treatment8.xml]

<!DOCTYPE tp:taxon-treatment
  PUBLIC "-//TaxonX//DTD Taxonomic Treatment Publishing DTD v0 20100105//EN" "tax-treatment-NSO.dtd">
<tp:taxon-treatment xmlns:tp="http://www.plazi.org/taxpub"><tp:treatment-meta><kwd-group><label>Taxon classification</label><kwd>
                <named-content content-type="kingdom">Animalia</named-content>
              </kwd><kwd>
                <named-content content-type="order">Hypocreales</named-content>
              </kwd><kwd>
                <named-content content-type="family">Clavicipitaceae</named-content>
              </kwd></kwd-group><mixed-citation publication-type="journal"><person-group><name><surname>Liu</surname><given-names>Feng</given-names></name><name><surname>Wang</surname><given-names>Feihu</given-names></name><name><surname>Xu</surname><given-names>Xiulan</given-names></name><name><surname>Xiang</surname><given-names>Shasha</given-names></name><name><surname>Li</surname><given-names>Xinyue</given-names></name><name><surname>Jiang</surname><given-names>Xuejing</given-names></name><name><surname>Yang</surname><given-names>Hua</given-names></name><name><surname>Liu</surname><given-names>Long</given-names></name><name><surname>Liu</surname><given-names>Yinggao</given-names></name><name><surname>Li</surname><given-names>Shujiang</given-names></name><name><surname>Yang</surname><given-names>Chunlin</given-names></name></person-group><article-title>Polyphasic taxonomy of entomopathogenic fungi infecting scale insects in <italic><tp:taxon-name><tp:taxon-name-part taxon-name-part-type="family" reg="Clavicipitaceae">Clavicipitaceae</tp:taxon-name-part></tp:taxon-name> (<tp:taxon-name><tp:taxon-name-part taxon-name-part-type="order" reg="Hypocreales">Hypocreales</tp:taxon-name-part></tp:taxon-name>)</italic> from China</article-title><source>IMA Fungus</source><day>23</day><month>06</month><year>2026</year><volume>17</volume><pub-id pub-id-type="doi">10.3897/imafungus.17.195753</pub-id></mixed-citation></tp:treatment-meta><tp:nomenclature><tp:taxon-name><object-id xmlns:xlink="http://www.w3.org/1999/xlink" content-type="arpha" xlink:type="simple">CC37C959-7DD2-5FC7-81CA-D9FC6745FBA4</object-id>
                    		<tp:taxon-name-part taxon-name-part-type="genus" reg="Helicocollum">Helicocollum</tp:taxon-name-part> <tp:taxon-name-part taxon-name-part-type="species" reg="bambusae">bambusae</tp:taxon-name-part>
                    	
                    		<object-id xmlns:xlink="http://www.w3.org/1999/xlink" xlink:type="simple">Index Fungorum: IF903582</object-id>
                    	</tp:taxon-name><tp:taxon-authority>Feng Liu &amp; Chun L. Yang</tp:taxon-authority><tp:taxon-status xmlns:xlink="http://www.w3.org/1999/xlink" xlink:type="simple">sp. nov.</tp:taxon-status><xref ref-type="fig" rid="F10">Fig. 10</xref></tp:nomenclature><tp:treatment-sec sec-type="Etymology"><title>Etymology.</title><p>In reference to the generic name of host plants.</p></tp:treatment-sec><tp:treatment-sec sec-type="Diagnosis"><title>Diagnosis.</title><p>Similar to <italic><tp:taxon-name><tp:taxon-name-part taxon-name-part-type="genus" reg="Helicocollum">Helicocollum</tp:taxon-name-part> <tp:taxon-name-part taxon-name-part-type="species" reg="krabiensis">krabiensis</tp:taxon-name-part></tp:taxon-name></italic> in having comparable morphology of stromata, conidiophores, and conidia, but <italic><tp:taxon-name><tp:taxon-name-part taxon-name-part-type="genus" reg="Helicocollum">Helicocollum</tp:taxon-name-part> <tp:taxon-name-part taxon-name-part-type="species" reg="bambusae">bambusae</tp:taxon-name-part></tp:taxon-name></italic> differs by its slimmer phialides, longer helical necks, and significant nucleotide differences in <abbrev xmlns:xlink="http://www.w3.org/1999/xlink" xlink:title="large subunit rRNA gene region" xlink:type="simple">LSU</abbrev>, <italic><abbrev xmlns:xlink="http://www.w3.org/1999/xlink" xlink:title="translation elongation factor 1-alpha" xlink:type="simple">tef</abbrev></italic>1-α, and <italic><abbrev xmlns:xlink="http://www.w3.org/1999/xlink" xlink:title="RNA polymerase II largest subunit" xlink:type="simple">rpb</abbrev></italic>1.</p></tp:treatment-sec><tp:treatment-sec sec-type="Type"><title>Type.</title><p>CHINA • Sichuan Province, Yibin City, Pingshan County, Longshang Road, <named-content xmlns:xlink="http://www.w3.org/1999/xlink" content-type="dwc:verbatimCoordinates" xlink:type="simple">28°50'31"N, 104°01'28"E</named-content>, on scale insects on the abaxial surface of living leaves of <italic><tp:taxon-name><tp:taxon-name-part taxon-name-part-type="genus" reg="Bambusa">Bambusa</tp:taxon-name-part> <tp:taxon-name-part taxon-name-part-type="species" reg="emeiensis">emeiensis</tp:taxon-name-part></tp:taxon-name></italic> L. C. Chia &amp; H. L. Fung, 19 Mar. 2025, Feng Liu, <bold>holotype</bold><abbrev xmlns:xlink="http://www.w3.org/1999/xlink" content-type="institution" xlink:title="Herbarium of Sichuan Agricultural University, Chengdu, China" xlink:type="simple">SICAU</abbrev> 25-0222, culture ex-type <abbrev xmlns:xlink="http://www.w3.org/1999/xlink" content-type="institution" xlink:title="Culture Collection in Sichuan Agricultural University" xlink:type="simple">SICAUCC</abbrev> 25-0190.</p></tp:treatment-sec><tp:treatment-sec sec-type="Description"><title>Description.</title><p>Parasitic on scale insects (<italic><tp:taxon-name><tp:taxon-name-part taxon-name-part-type="family" reg="Coccidae">Coccidae</tp:taxon-name-part></tp:taxon-name></italic>, <italic><tp:taxon-name><tp:taxon-name-part taxon-name-part-type="order" reg="Hemiptera">Hemiptera</tp:taxon-name-part></tp:taxon-name></italic>) from <italic><tp:taxon-name><tp:taxon-name-part taxon-name-part-type="genus" reg="Bambusa">Bambusa</tp:taxon-name-part> <tp:taxon-name-part taxon-name-part-type="species" reg="emeiensis">emeiensis</tp:taxon-name-part></tp:taxon-name></italic>. <bold><italic>Teleomorph</italic></bold>: Not observed. <bold><italic>Anamorph</italic>: <italic>Stromata</italic></bold> pulvinate or tomentose, central slightly raised, superficial, subcircular, scattered to clustered, pale yellowish to orange yellow, mycelium arranged in radial lines, completely covering the host, 0.5–2 mm in diameter, intense sporulation with granular conidial masses in the center.</p><fig id="F10" position="float" orientation="portrait"><object-id xmlns:xlink="http://www.w3.org/1999/xlink" content-type="doi" xlink:type="simple">10.3897/imafungus.17.195753.figure10</object-id><object-id xmlns:xlink="http://www.w3.org/1999/xlink" content-type="arpha" xlink:type="simple">11B810D0-4092-5972-8B68-7623E1442AEB</object-id><label>Figure 10.</label><caption><p><italic><tp:taxon-name><tp:taxon-name-part taxon-name-part-type="genus" reg="Helicocollum">Helicocollum</tp:taxon-name-part> <tp:taxon-name-part taxon-name-part-type="species" reg="bambusae">bambusae</tp:taxon-name-part></tp:taxon-name></italic> (holotype <abbrev xmlns:xlink="http://www.w3.org/1999/xlink" content-type="institution" xlink:title="Herbarium of Sichuan Agricultural University, Chengdu, China" xlink:type="simple">SICAU</abbrev> 25-0222, culture ex-type <abbrev xmlns:xlink="http://www.w3.org/1999/xlink" content-type="institution" xlink:title="Culture Collection in Sichuan Agricultural University" xlink:type="simple">SICAUCC</abbrev> 25-0190). <bold>A</bold> Habitat; <bold>B–E</bold> Anamorphic stroma containing conidiomata on the host; <bold>F, G</bold> Colonies on <abbrev xmlns:xlink="http://www.w3.org/1999/xlink" xlink:title="potato dextrose agar" xlink:type="simple">PDA</abbrev> after 30 d; <bold>H–K</bold> Conidiophores bearing phialides and conidia on <abbrev xmlns:xlink="http://www.w3.org/1999/xlink" xlink:title="potato dextrose agar" xlink:type="simple">PDA</abbrev>; <bold>L, M</bold> Colonies on <abbrev xmlns:xlink="http://www.w3.org/1999/xlink" xlink:title="Sabouraud dextrose agar with yeast extract" xlink:type="simple">SDAY</abbrev>/4 after 30 d; <bold>N–Q</bold> Conidiophores bearing phialides, conidia, and chlamydospores on <abbrev xmlns:xlink="http://www.w3.org/1999/xlink" xlink:title="Sabouraud dextrose agar with yeast extract" xlink:type="simple">SDAY</abbrev>/4; <bold>R, S</bold> Colonies on <abbrev xmlns:xlink="http://www.w3.org/1999/xlink" xlink:title="oatmeal agar" xlink:type="simple">OA</abbrev> after 30 d; <bold>T–W</bold> Conidiophores bearing phialides and conidia on <abbrev xmlns:xlink="http://www.w3.org/1999/xlink" xlink:title="oatmeal agar" xlink:type="simple">OA</abbrev>. Scale bars: 2000 µm (<bold>B</bold>); 500 µm (<bold>C</bold>); 300 µm (<bold>D, E</bold>); 20 µm (<bold>H, K, N–P, T, U</bold>); 10 µm (<bold>I, J, Q, V, W</bold>).</p></caption><graphic xmlns:xlink="http://www.w3.org/1999/xlink" xlink:href="imafungus-17-e195753-g010.jpg" id="oo_1691471.jpg" position="float" orientation="portrait" xlink:type="simple"><uri content-type="original_file" xlink:type="simple">https://binary.pensoft.net/fig/1691471</uri></graphic></fig></tp:treatment-sec><tp:treatment-sec sec-type="Culture characteristics"><title>Culture characteristics.</title><p>Colonies on <abbrev xmlns:xlink="http://www.w3.org/1999/xlink" xlink:title="potato dextrose agar" xlink:type="simple">PDA</abbrev> reaching 8–10 mm diam after 30 d at 25 °C, pale yellow to yellow brown, raised, felty to pulvinate with sparse aerial mycelium, radially folded, margin crenate, reverse yellow brown. <bold><italic>Conidiophores</italic></bold> solitary, erect, straight or slightly curved, arising directly from the substratal mycelium, usually reduced to single phialides, verticillate, unbranched or basitonously branched, with 2–5 septa at middle and base, hyaline, smooth-walled. <bold><italic>Phialides</italic></bold> mono- or polyphialidic, lateral or terminal, orthotropic, flask-shaped or pear-shaped, straight or slightly curved, hyaline, thick-, smooth-walled, entire phialides 30–42(–48) × 3–5.6 µm, slightly helical necks present, 15–23.5(–26) × 1–1.6 µm. <bold><italic>Conidia</italic></bold> cylindrical, 1-septate, slightly constricted at septum, hyaline, smooth-walled, with many guttules, (10.5–)12–15.5 × 3.3–4.6 µm. <bold><italic>Chlamydospores</italic></bold> not observed.</p><p>Colonies on <abbrev xmlns:xlink="http://www.w3.org/1999/xlink" xlink:title="Sabouraud dextrose agar with yeast extract" xlink:type="simple">SDAY</abbrev>/4 reaching 10–12 mm diam after 30 d at 25 °C, grayish white to grayish yellow, raised, felty to pulvinate with sparse aerial mycelium, radially folded, margin crenate, reverse grayish yellow, with slightly pale-yellow pigment. <bold><italic>Conidiophores</italic></bold> solitary, erect, straight, arising directly from the substratal mycelium, usually reduced to single phialides, verticillately, unbranched or basitonously branched, with 2–3 septa at middle and base, hyaline, smooth-walled. <bold><italic>Phialides</italic></bold> mono- or polyphialidic, lateral or terminal, orthotropic, flask-shaped or pear-shaped, straight or slightly curved, hyaline, thick-, smooth-walled, entire phialides 26–40(–43) × 3.3–5 µm, with slightly helical necks, 12.5–20(–21.6) × 1–1.7 µm. <bold><italic>Conidia</italic></bold> cylindrical, 1-septate, slightly constricted at septum, hyaline, smooth-walled, with many guttules, 12.5–16 × 3.6–5 µm. <bold><italic>Chlamydospores</italic></bold> present, obovate to globose, terminal, or intercalary on hyphae, or lateral on short stipes, hyaline, smooth-, thick-walled.</p><p>Colonies on <abbrev xmlns:xlink="http://www.w3.org/1999/xlink" xlink:title="oatmeal agar" xlink:type="simple">OA</abbrev> reaching 7–10 mm diam after 30 d at 25 °C, cream white to orange yellow, circular, flat, membranous to floccose with moderate aerial mycelium, arranged in radially lines, closely appressed to the agar surface, margin crenate, reverse pale orange yellow. <bold><italic>Conidiophores</italic></bold> solitary, erect, straight or irregularly curved, arising directly from aerial and substratal mycelium, or from ropes formed by the mycelium, usually reduced to single phialides, unbranched or basitonously branched, with 2–3 septa at middle and base, hyaline, smooth-walled. <bold><italic>Phialides</italic></bold> mono- or polyphialidic, lateral or terminal, orthotropic, flask-shaped or pear-shaped, straight or slightly curved, hyaline, thick-, smooth-walled, entire phialides (24–)27–45(–48) × 3.2–5 µm, slightly helical necks present, 15–20(–21.5) × 1–1.6 µm. <bold><italic>Conidia</italic></bold> cylindrical, 1-septate, slightly constricted at septum, hyaline, smooth-walled, with many guttules, 13.3–17 × 3.2–5.2 µm. <bold><italic>Chlamydospores</italic></bold> not observed.</p></tp:treatment-sec><tp:treatment-sec sec-type="Hosts"><title>Hosts.</title><p>Scale insects (<italic><tp:taxon-name><tp:taxon-name-part taxon-name-part-type="family" reg="Coccidae">Coccidae</tp:taxon-name-part></tp:taxon-name></italic>, <italic><tp:taxon-name><tp:taxon-name-part taxon-name-part-type="order" reg="Hemiptera">Hemiptera</tp:taxon-name-part></tp:taxon-name></italic>).</p></tp:treatment-sec><tp:treatment-sec sec-type="Known distribution"><title>Known distribution.</title><p>China (Sichuan).</p></tp:treatment-sec><tp:treatment-sec sec-type="Additional specimen examined"><title>Additional specimen examined.</title><p>CHINA • Sichuan Province, Yibin City, Pingshan County, Longshang Road, <named-content xmlns:xlink="http://www.w3.org/1999/xlink" content-type="dwc:verbatimCoordinates" xlink:type="simple">28°50'31"N, 104°01'28"E</named-content>, on scale insects on the abaxial surface of living leaves of <italic><tp:taxon-name><tp:taxon-name-part taxon-name-part-type="genus" reg="Bambusa">Bambusa</tp:taxon-name-part> <tp:taxon-name-part taxon-name-part-type="species" reg="emeiensis">emeiensis</tp:taxon-name-part></tp:taxon-name></italic> L. C. Chia &amp; H. L. Fung, 19 Mar. 2025, Feng Liu, <abbrev xmlns:xlink="http://www.w3.org/1999/xlink" content-type="institution" xlink:title="Herbarium of Sichuan Agricultural University, Chengdu, China" xlink:type="simple">SICAU</abbrev> 25-0223, living culture <abbrev xmlns:xlink="http://www.w3.org/1999/xlink" content-type="institution" xlink:title="Culture Collection in Sichuan Agricultural University" xlink:type="simple">SICAUCC</abbrev> 25-0191.</p></tp:treatment-sec><tp:treatment-sec sec-type="Notes"><title>Notes.</title><p>In the phylogenetic analyses of this study, <italic><tp:taxon-name><tp:taxon-name-part taxon-name-part-type="genus" reg="Helicocollum">Helicocollum</tp:taxon-name-part> <tp:taxon-name-part taxon-name-part-type="species" reg="bambusae">bambusae</tp:taxon-name-part></tp:taxon-name></italic> (<abbrev xmlns:xlink="http://www.w3.org/1999/xlink" content-type="institution" xlink:title="Culture Collection in Sichuan Agricultural University" xlink:type="simple">SICAUCC</abbrev> 25-0190 and <abbrev xmlns:xlink="http://www.w3.org/1999/xlink" content-type="institution" xlink:title="Culture Collection in Sichuan Agricultural University" xlink:type="simple">SICAUCC</abbrev> 25-0191) formed a sister clade with <italic><tp:taxon-name><tp:taxon-name-part taxon-name-part-type="genus" reg="Helicocollum">He.</tp:taxon-name-part> <tp:taxon-name-part taxon-name-part-type="species" reg="krabiensis">krabiensis</tp:taxon-name-part></tp:taxon-name></italic> (BCC 68582, BCC 68583, and BCC 68584) with 100% <abbrev xmlns:xlink="http://www.w3.org/1999/xlink" xlink:title="ML bootstrap support" xlink:type="simple">MLBS</abbrev>/1.00 <abbrev xmlns:xlink="http://www.w3.org/1999/xlink" xlink:title="Bayesian posterior probabilities" xlink:type="simple">BPP</abbrev> statistical support (Fig. <xref ref-type="fig" rid="F1">1</xref>). Morphologically, <italic><tp:taxon-name><tp:taxon-name-part taxon-name-part-type="genus" reg="Helicocollum">He.</tp:taxon-name-part> <tp:taxon-name-part taxon-name-part-type="species" reg="bambusae">bambusae</tp:taxon-name-part></tp:taxon-name></italic> can be distinguished from <italic><tp:taxon-name><tp:taxon-name-part taxon-name-part-type="genus" reg="Helicocollum">He.</tp:taxon-name-part> <tp:taxon-name-part taxon-name-part-type="species" reg="krabiensis">krabiensis</tp:taxon-name-part></tp:taxon-name></italic> by its slimmer entire phialides (27–45 × 3.2–5 µm vs. 16.5–28 × 4.5–7.5 µm), and longer helical necks (15–20 µm vs. 2.5–5.5 µm) on <abbrev xmlns:xlink="http://www.w3.org/1999/xlink" xlink:title="potato dextrose agar" xlink:type="simple">PDA</abbrev> (<xref ref-type="bibr" rid="B51">Luangsa-ard et al. 2017</xref>). Nucleotide comparison between <italic><tp:taxon-name><tp:taxon-name-part taxon-name-part-type="genus" reg="Helicocollum">He.</tp:taxon-name-part> <tp:taxon-name-part taxon-name-part-type="species" reg="bambusae">bambusae</tp:taxon-name-part></tp:taxon-name></italic> (<abbrev xmlns:xlink="http://www.w3.org/1999/xlink" content-type="institution" xlink:title="Culture Collection in Sichuan Agricultural University" xlink:type="simple">SICAUCC</abbrev> 25-0190) and the ex-type strain of <italic><tp:taxon-name><tp:taxon-name-part taxon-name-part-type="genus" reg="Helicocollum">He.</tp:taxon-name-part> <tp:taxon-name-part taxon-name-part-type="species" reg="krabiensis">krabiensis</tp:taxon-name-part></tp:taxon-name></italic> (BCC 68582) reveals 1.3% (10/769, 10 gaps), 6.7% (59/881, 0 gaps), and 6.23% (39/626, 0 gaps) differences in <abbrev xmlns:xlink="http://www.w3.org/1999/xlink" xlink:title="large subunit rRNA gene region" xlink:type="simple">LSU</abbrev>, <italic><abbrev xmlns:xlink="http://www.w3.org/1999/xlink" xlink:title="translation elongation factor 1-alpha" xlink:type="simple">tef</abbrev></italic>1-α and <italic><abbrev xmlns:xlink="http://www.w3.org/1999/xlink" xlink:title="RNA polymerase II largest subunit" xlink:type="simple">rpb</abbrev></italic>1, respectively. Consequently, based on combined morphological and phylogenetic evidence, we propose <italic><tp:taxon-name><tp:taxon-name-part taxon-name-part-type="genus" reg="Helicocollum">He.</tp:taxon-name-part> <tp:taxon-name-part taxon-name-part-type="species" reg="bambusae">bambusae</tp:taxon-name-part></tp:taxon-name></italic> as a new species.</p></tp:treatment-sec><tp:treatment-sec><!--Section generated to contain objects referenced in tp:taxon-treatment.--><fig id="F1" position="float" orientation="portrait"><object-id xmlns:xlink="http://www.w3.org/1999/xlink" content-type="doi" xlink:type="simple">10.3897/imafungus.17.195753.figure1</object-id><object-id xmlns:xlink="http://www.w3.org/1999/xlink" content-type="arpha" xlink:type="simple">B4B5A99D-A76D-54C2-B252-42F463501A47</object-id><label>Figure 1.</label><caption><p>RAxML tree based on the concatenated three gene datasets (<abbrev xmlns:xlink="http://www.w3.org/1999/xlink" xlink:title="large subunit rRNA gene region" xlink:type="simple">LSU</abbrev>, <italic><abbrev xmlns:xlink="http://www.w3.org/1999/xlink" xlink:title="translation elongation factor 1-alpha" xlink:type="simple">tef</abbrev></italic>1-α, and <italic><abbrev xmlns:xlink="http://www.w3.org/1999/xlink" xlink:title="RNA polymerase II largest subunit" xlink:type="simple">rpb</abbrev></italic>1) showing the relationships among <italic><tp:taxon-name><tp:taxon-name-part taxon-name-part-type="family" reg="Clavicipitaceae">Clavicipitaceae</tp:taxon-name-part></tp:taxon-name></italic> and related genera. The RAxML bootstrap support values (<abbrev xmlns:xlink="http://www.w3.org/1999/xlink" xlink:title="ML bootstrap support" xlink:type="simple">MLBS</abbrev>) equal to or above 60% and Bayesian posterior probabilities (<abbrev xmlns:xlink="http://www.w3.org/1999/xlink" xlink:title="Bayesian posterior probabilities" xlink:type="simple">BPP</abbrev>) equal to or above 0.90 are given at the nodes (<abbrev xmlns:xlink="http://www.w3.org/1999/xlink" xlink:title="ML bootstrap support" xlink:type="simple">MLBS</abbrev>/<abbrev xmlns:xlink="http://www.w3.org/1999/xlink" xlink:title="Bayesian posterior probabilities" xlink:type="simple">BPP</abbrev>). The scale bar represents the expected number of changes per site. The ex-type strains are in bold and marked with a postscript “T”. The newly generated sequences in this study are highlighted in red. The tree was rooted to <italic><tp:taxon-name><tp:taxon-name-part taxon-name-part-type="genus" reg="Purpureocillium">Purpureocillium</tp:taxon-name-part> <tp:taxon-name-part taxon-name-part-type="species" reg="lilacinum">lilacinum</tp:taxon-name-part></tp:taxon-name></italic> (CBS 284.36) and <italic><tp:taxon-name><tp:taxon-name-part taxon-name-part-type="genus" reg="Purpureocillium">P.</tp:taxon-name-part> <tp:taxon-name-part taxon-name-part-type="species" reg="lilacinum">lilacinum</tp:taxon-name-part></tp:taxon-name></italic> (CBS 431.87).</p></caption><graphic xmlns:xlink="http://www.w3.org/1999/xlink" xlink:href="imafungus-17-e195753-g001.jpg" id="oo_1691473.jpg" position="float" orientation="portrait" xlink:type="simple"><uri content-type="original_file" xlink:type="simple">https://binary.pensoft.net/fig/1691473</uri></graphic></fig></tp:treatment-sec><ref-list><ref id="B51"><mixed-citation xmlns:xlink="http://www.w3.org/1999/xlink" xlink:type="simple">Luangsa-ard JJ, Mongkolsamrit S, Noisripoom W et al. (2017) <italic><tp:taxon-name><tp:taxon-name-part taxon-name-part-type="genus">Helicocollum</tp:taxon-name-part></tp:taxon-name></italic>, a new clavicipitalean genus pathogenic to scale insects (<italic><tp:taxon-name><tp:taxon-name-part taxon-name-part-type="order">Hemiptera</tp:taxon-name-part></tp:taxon-name></italic>) in Thailand. Mycological Progress 16(4): 419–431. <ext-link xlink:href="10.1007/s11557-017-1283-3" ext-link-type="doi" xlink:type="simple">https://doi.org/10.1007/s11557-017-1283-3</ext-link></mixed-citation></ref></ref-list></tp:taxon-treatment>
