# Supplementary material for: Polyphasic taxonomy of entomopathogenic fungi infecting scale insects in Clavicipitaceae (Hypocreales) from China
Source: IMA Fungus. 2026 Jun 23;17:e195753. doi: 10.3897/imafungus.17.195753 (PMC13320307; doi:10.3897/imafungus.17.195753)
Supplement: Supplementary material 1 — RPB1-mafft [file imafungus-17-e195753-s001.fasta]

>Conoideocrella_fenshuilingensis_YHH_CFFSL2310002_T
----------------------------TGGAGATTGTCTGCCACAACTGCAGCAAGGTG
TTGGCCGATACTGTTGGTCTACC---CTAACTCTCCATGGGGCTTTTT----GTTTGTC-
TTCACTGATTGCTAACACACA-----ATCTTTCTCTCAGAGTGATCCCGAGTTTGTCTCT
GCCATCGGTACCCGAGACGCTAAACTCCGTTTCAATCGTGTCTGGACCGTTTGCAAGAAG
AAACGGAGATGTGAAAATGAGGATCGT---ACCGAGAAG---AACGAC---GAGGAATTT
GCGCC------GGGCATGAAACCGGCA---GTGAACAATCATGGTGGCTGCGGCAACGTA
CAGCCTCAGGTTCGGCAGGCCGCCCTTCAGCTCAAAGCTGCCTTCGATGTCGTGCAGGAG
GATGGCCCAAAACGACGAGAGACGGTGCCCATTACCCCCGAGATGGCTCACGGTATCCTC
AGGAGAATCTCGGAAGAAGACCTGCAGCACATGGGTCTTAATTCAGACTATGCTCGGCCA
GAGTGGATGATTCTCACTGTCCTGCCAGTTCCCCCACCCCCTGTCCGTCCCAGTATATCT
ATGGACGGTACTAGTACCGGCATGAGAAACGAAGACGATTTGACATACAAGTTGGGTGAC
ATCATTCGTGCCAACGGCAACGTGAAGCAAGCTATTCGCGAAGGATCCCCTCAGCATATT
GCTAGAGATTTTGAAGAGCTGCTGCAGTACCACGTGGCGACATAC-ATGGACAAC-----
---
>Conoideocrella_fenshuilingensis_YHH_CFFSL2310003
--------------------------------GATTGTCTGCCACAACTGCAGCAAGGTG
TTGGCCGATACTGTTGGTCTACC---CTAACTCTCCATGGGGCTTTTT----GTTTGTC-
TTCACTGATTGCTAACACACA-----ATCTTTCTCTCAGAGTGATCCCGAGTTTGTCTCT
GCCATCGGTACCCGAGACGCTAAACTCCGTTTCAATCGTGTCTGGACCGTTTGCAAGAAG
AAACGGAGATGTGAAAATGAGGATCGT---ACCGAGAAG---AACGAC---GAGGAATTT
GCGCC------GGGCATGAAACCGGCA---GTGAACAATCATGGTGGCTGCGGCAACGTA
CAGCCTCAGGTTCGGCAGGCCGCCCTTCAGCTCAAAGCTGCCTTCGATGTCGTGCAGGAG
GATGGCCCAAAACGACGAGAGACGGTGCCCATTACCCCCGAGATGGCTCACGGTATCCTC
AGGAGAATCTCGGAAGAAGACCTGCAGCACATGGGTCTTAATTCAGACTATGCTCGGCCA
GAGTGGATGATTCTCACTGTCCTGCCAGTTCCCCCACCCCCTGTCCGTCCCAGTATATCT
ATGGACGGTACTAGTACCGGCATGAGAAACGAAGACGATTTGACATACAAGTTGGGTGAC
ATCATTCGTGCCAACGGCAACGTGAAGCAAGCTATTCGCGAAGGATCCCCTCAGCATATT
GCTAGAGATTTTGAAGAGCTGCTGCAGTACCACGTGGCGACATAC-ATGGACAAC-----
---
>Conoideocrella_gongyashanensis_CGMCC_3_28305_T
----------------------------------------------ACTGCAGCAAGGTG
TTGGCCGATACTGTTGGTCTATC---CTAACTCTCCGTGGGGTTTTTTTCTCGTTTGAC-
TTCACTGATTGCTAACAAACA---------CTTTTTCAGAGTGATCCCGAGTTTGTCGCC
GCTATTGGTACTCGAGACGCTAAACTCCGTTTCAACCGCGTTTGGGCTGTCTGCAAAAAG
AAGCGGAGATGTGAAAATGAGGATCGT---ACCGAGAAG---AACGAA---GAAGAATTT
GCGCC------AGGCTTGAAACCCGTG---GTGAACAACCACGGTGGTTGCGGCAATGTG
CAGCCCCAGGTCCGACAAGCTGCTCTCCAGCTGAAAGCTGCATTTGATGTTGTGCAGGAG
GATGGCCCCAAACGACGAGAGACGGTCCCCATCACACCCGAAATGGCTCACGGCATTCTC
AGGAGAATCTCGGAAGAGGACCTGCGACACATGGGTCTCAATTCGGACTATGCTCGCCCA
GAATGGTTGATTCTCACTGTTCTACCCGTTCCCCCACCCCCTGTTCGTCCCAGTATTTCC
ATGGACGGTACTAGCACCGGCATGCGAAACGAAGACGATTTGACATACAAGCTAGGTGAC
ATTATTCGTGCCAACGGTAATGTGAAGCAAGCTATTCGCGAAGGATCTCCTCAG------
------------------------------------------------------------
---
>Conoideocrella_gongyashanensis_CGMCC_3_28306
-----------------------------------------------------CAAGGTG
TTGGCCGATACTGTTGGTCTATC---CTAACTCTCCGTGGGGTTTTTTTCTCGTTTGAC-
TTCACTGATTGCTAACAAACA---------CTTTTTCAGAGTGATCCCGAGTTTGTCGCC
GCTATTGGTACTCGAGACGCTAAACTCCGTTTCAACCGCGTTTGGGCTGTCTGCAAAAAG
AAGCGGAGATGTGAAAATGAGGATCGT---ACCGAGAAG---AACGAA---GAAGAATTT
GCGCC------AGGCTTGAAACCCGTG---GTGAACAACCACGGTGGTTGCGGCAATGTG
CAGCCCCAGGTCCGACAAGCTGCTCTCCAGCTGAAAGCTGCATTTGATGTTGTGCAGGAG
GATGGCCCCAAACGACGAGAGACGGTCCCCATCACACCCGAAATGGCTCACGGCATTCTC
AGGAGAATCTCGGAAGAGGACCTGCGACACATGGGTCTCAATTCGGACTATGCTCGCCCA
GAATGGTTGATTCTCACTGTTCTACCCGTTCCCCCACCCCCTGTTCGTCCCAGTATTTCC
ATGGACGGTACTAGCACCGGCATGCGAAACGAAGACGATTTGACATACAAGCTAGGTGAC
ATTATTCGTGCCAACGGTAATGTGAAGCAAGCTATTCGCGAAGGATCTCC----------
------------------------------------------------------------
---
>Conoideocrella_jiufengensis_SICAUCC_24_0208_T
--------------------------------------------------------GGTG
TTAGCTGATGCTGTTGGTCTATC---CCAACTCTCCGTAGGCTCTTTG----ATTGGAC-
TTCACTAATTGCTAACACACA-----TTCTTTCTCTCAGAGTGATCCCGAGTTTGTCGCC
GCTATCGGTACTCGAGACGCCAAACTCCGGTTCAATCGTGTCTGGGCTGTTTGCAAGAAG
AAGCGGAGATGTGAAAATGAGGATCGT---ACTGAGAAG---AACAACGAAGAAGAATTT
GCGCC------AGGCATGAAACCGGCT---GTAAATAACCACGGTGGCTGCGGCAACGTC
CAACCTCAGGTTCGACAGGCTGCTCTCCAGCTTAAAGCTGCGTTTGATGTTGTGCAGGAG
GATGGCCCTAAGCGACGAGAGACGGTGCCCATTACCCCCGAGATGGCCCACGGCATTCTC
AGAAGGATCTCGGAGGAGGACCTGCGGCATATGGGTCTAAACTCAGACTATGCTCGCCCA
GAGTGGTTGATTCTCACCGTTCTGCCCGTCCCTCCACCTCCTGTTCGTCCTAGTATTTCC
ATGGACGGCACCAGTACCGGTATGCGAAACGAAGACGATCTGACGTACAAGTTGGGTGAC
ATTATCCGTGCCAACGGCAATGTGAAGCAAGCTATTCGCGAAGGTTCCCCTCAACATAT-
------------------------------------------------------------
---
>Conoideocrella_jiufengensis_SICAUCC_24_0209
---------------------------------------------AACTGCAGCAAGGTG
TTAGCTGATGCTGTTGGTCTATC---CCAACTCTCCGTAGGCTCTTTG----ATTGGAC-
TTCACTAATTGCTAACACACA-----TTCTTTCTCTCAGAGTGATCCCGAGTTTGTCGCC
GCTATCGGTACTCGAGACGCCAAACTCCGGTTCAATCGTGTCTGGGCTGTTTGCAAGAAG
AAGCGGAGATGTGAAAATGAGGATCGT---ACTGAGAAG---AACAACGAAGAAGAATTT
GCGCC------AGGCATGAAACCGGCT---GTAAATAACCACGGTGGCTGCGGCAACGTC
CAACCTCAGGTTCGACAGGCTGCTCTCCAGCTTAAAGCTGCGTTTGATGTTGTGCAGGAG
GATGGCCCTAAGCGACGAGAGACGGTGCCCATTACCCCCGAGATGGCCCACGGCATTCTC
AGAAGGATCTCGGAGGAGGACCTGCGGCATATGGGTCTAAACTCAGACTATGCTCGCCCA
GAGTGGTTGATTCTCACCGTTCTGCCCGTCCCTCCACCTCCTGTTCGTCCTAGTATTTCC
ATGGACGGCACCAGTACCGGTATGCGAAACGAAGACGATCTGACGTACAAGTTGGGTGAC
ATTATCCGTGCCAACGGCAATGTGAAGCAAGCTATTCGCGAAGGTTCCCCTCAACATATT
GCCA--------------------------------------------------------
---
>Conoideocrella_jiufengensis_SICAUCC_24_0210
-----------------------------------------------------------G
TTAGCTGATGCTGTTGGTCTATC---CCAACTCTCCGTAGGCTCTTTG----ATTGGAC-
TTCACTAATTGCTAACACACA-----TTCTTTCTCTCAGAGTGATCCCGAGTTTGTCGCC
GCTATCGGTACTCGAGACGCCAAACTCCGGTTCAATCGTGTCTGGGCTGTTTGCAAGAAG
AAGCGGAGATGTGAAAATGAGGATCGT---ACTGAGAAG---AACAACGAAGAAGAATTT
GCGCC------AGGCATGAAACCGGCT---GTAAATAACCACGGTGGCTGCGGCAACGTC
CAACCTCAGGTTCGACAGGCTGCTCTCCAGCTTAAAGCTGCGTTTGATGTTGTGCAGGAG
GATGGCCCTAAGCGACGAGAGACGGTGCCCATTACCCCCGAGATGGCCCACGGCATTCTC
AGAAGGATCTCGGAGGAGGACCTGCGGCATATGGGTCTAAACTCAGACTATGCTCGCCCA
GAGTGGTTGATTCTCACCGTTCTGCCCGTCCCTCCACCTCCTGTTCGTCCTAGTATTTCC
ATGGACGGCACCAGTACCGGTATGCGAAACGAAGACGATCTGACGTACAAGTTGGGTGAC
ATTATCCGTGCCAACGGCAATGTGAAGCAAGCTATTCGCGAAGGTTCCCCTCAACATAT-
------------------------------------------------------------
---
>Conoideocrella_luteorostrata_NHJ_11343
-----------------------------------------CCACAACTGCAGCAAGGTG
TTGGCCGATACTGTTGGTCTATC---CTAACTCTCCGTGAAGCTTTTT----GTTTGAC-
TTCACTGATTGCTAACGTGAA-----TTC--TTTCTCAGAGTGATCCCGAGTTTGTATCC
GCTATCGGTACTCGAGACGCTAAACTTCGTTTCAATCGCGTTTGGGCTGTTTGTAAGAAA
AAACGGAGGTGTGAAAATGAGGACCGT---ACCGAGAAG---AACGAT---GAAGAATTC
GCGCC------AGGTATGAAACCGCCG---GTGAACAACCACGGTGGCTGCGGCAACGTG
CAACCCCAGGTCAGACAAGCTGCTCTTCAACTCAAAGCTGCCTTCGAGGTTGTGCAGGAG
GATGGCCCTAAAAGACGAGAGACAGTGCCCATTACACCCGAAATGGCTCACGGCATTCTC
AGGAGAATTTCAGAAGAAGACCTGCGGCACATGGGTCTCAACTCAGACTACGCTCGCCCA
GAGTGGATGATTCTCACTGTTCTGCCTGTTCCTCCACCTCCTGTTCGTCCTAGTATATCG
ATGGACGGTACTGGTACCGGTATGAGAAATGAAGACGATTTGACGTACAAGCTGGGTGAC
ATTATCCGAGCCAACGGTAATGTGAAACAAGCTATTCGCGAAGGATCTCCTCAGCATATT
GCTAGAGATTTCGAAGAGCTACTTC-----------------------------------
---
>Conoideocrella_luteorostrata_NHJ_12516
----------------------------------------GCCACAACTGCAGCAAGGTG
TTGGCCGATACTGTTGGTCTATC---CTAACTCTCCGTGAAGCTTTTT----GTTTGAC-
TTCACTGATTGCTAACGTGAA-----TTC--TTTCTCAGAGTGATCCCGAGTTTGTATCC
GCTATCGGTACTCGAGACGCTAAACTTCGTTTCAATCGCGTTTGGGCTGTTTGTAAGAAA
AAACGGAGGTGTGAAAATGAGGACCGT---ACCGAGAAG---AACGAT---GAAGAATTT
GCGCC------AGGTATGAAACCGCCG---GTGAACAACCACGGTGGCTGCGGCAACGTG
CAACCCCAGGTCAGACAAGCTGCTCTTCAACTCAAAGCTGCCTTCGAGGTTGTGCAGGAG
GATGGCCCTAAAAGACGAGAGACAGTGCCCATTACACCCGAAATGGCTCACGGCATTCTC
AGGAGAATCTCAGAAGAAGACCTGCGGCACATGGGTCTCAACTCAGACTACGCTCGCCCA
GAGTGGATGATTCTCACTGTTCTGCCTGTTCCTCCACCTCCTGTTCGTCCTAGTATATCG
ATGGACGGTACTGGTACCGGTATGAGAAATGAAGACGATTTGACGTACAAGCTGGGTGAC
ATTATCCGAGCCAACGGTAATGTGAAACAAGCTATTCGCGAAGGATCTCCTCAGCATATT
GCTAGAGATTTCGAAGAGCTACTTC-----------------------------------
---
>Conoideocrella_tenuis_NHJ_6293
---------AAGAAGGTCAAGAAGATCTTGGAGATTGTCTGCCACAACTGCAGCAAGGTG
TTGGCCGATACTGTTGGTCTATC---CTAACTCTCTGTGAGGCTTTTT----GTTTGAC-
TTCACTGATTGCTAACACACA-----TTCTTTTTCTCAGAGTGATCCTGAGTTTGTCTCC
GCTATCGGTACTCGAGACGCTAAACTTCGTTTCAACCGCGTGTGGGCTGTTTGCAAGAAG
AAGCGGAGATGCGAAAATGAGGATCGT---ACCGAGAAG---AACGAT---GAAGAATTT
GCCCC------AGGCATGAAACCGGCG---GTGAACAACCATGGTGGTTGCGGCAACGTG
CAACCCCAGGTCCGACAAGCTGCTCTCCAACTCAAAGCTGCCTTCGATGTTGTGCAGGAG
GAGGGCCCTAAACGACGAGAGACGGTGCCCATCACACCGGAAATGGCTCACGGCATTCTC
AGGAGAATCTCGGAAGAAGACCTGCAGCACATGGGCCTCAACTCGGACTATGCTCGCCCA
GAGTGGATGATTCTCACTGTTCTGCCTGTTCCTCCACCTCCTGTTCGCCCTAGTATATCC
ATGGACGGTACTGGTACCGGCATGAGAAACGAGGACGATTTGACATACAAGCTGGGTGAC
ATTATCCGTGCCAACGGTAATGTGAAACAAGCTATCCGTGAAGGATCTCCGCAACACATT
GCTAGAGATTTCGAAGAGCTACTT------------------------------------
---
>Conoideocrella_tenuis_NHJ_6791
----------------TCAAGAAGATCTTGGAGATTGTCTGCCACAACTGCAGCAAGGTG
TTGGCCGATACTGTTGGTCTATC---CTAACTCTCTGTGAGGCTTTTT----GTTTGAC-
TTCACTGATTGCTAACACACA-----TTCTTTTTCTCAGAGTGATCCTGAGTTTGTCTCC
GCTATCGGTACTCGAGACGCTAAACTTCGTTTCAACCGCGTGTGGGCTGTTTGCAAGAAG
AAGCGGAGATGCGAAAATGAGGATCGT---ACCGAGAAG---AACGAT---GAAGAATTT
GCCCC------AGGCATGAAACCGGCG---GTGAACAACCATGGTGGTTGCGGCAACGTG
CAACCCCAGGTCCGACAAGCTGCTCTCCAACTCAAAGCTGCCTTCGATGTTGTGCAGGAG
GAGGGCCCTAAACGACGAGAGACGGTGCCCATCACACCGGAAATGGCTCACGGCATTCTC
AGGAGAATCTCGGAAGAAGACCTGCAGCACATGGGCCTCAACTCGGACTATGCTCGCCCA
GAGTGGATGATTCTCACTGTTCTGCCTGTTCCTCCACCTCCTGTTCGCCCTAGTATATCC
ATGGACGGTACTGGTACCGGCATGAGAAACGAGGACGATTTGACATACAAGCTGGGTGAC
ATTATCCGTGCCAACGGTAATGTGAAACAAGCTATCCGTGAAGGATCTCCGCAACACATT
GCTAGAGATTTCGAAGAGCTGCTT------------------------------------
---
>Helicocollum_krabiensis_BCC_68582_T
---------------------------------------------AACTGCAGCAAAGTG
TTGGCCGATACTGTTGGTTCATCCCACCAACTCTTCACA-GGCTTTAT----GTATGAT-
CTCTTTGATCGCTAACAATAA-----C---TTCACCCAGAGTGATCCCGAGTTTGTTACT
GCTATCAATACTCGAGACGCCAAGGTTCGCTTTAATCGAGTGTGGGTGGTGTGCAAGAAG
AAGCGACGTTGTGAGAATGAAGATCGA---ACAGAGAAG---CAAGAT---GAGGACTTT
GCCCCAGGCACGGGCATGAAGCCCGCG---GTCAACAATCACGGCGGCTGTGGCAACGTA
CAGCCTCAAGTTCGACAGGCTGCTCTCCAGCTGAAGGCAGCTTTCGACGTCGCGCAAGAA
GATGGCCCGAAAAGGAGAGAGACCGTGCCTATCACTCCAGAAATGGCCCACGGTATACTG
AGACGGATTTCTGAAGAAGATATGCGACATATGGGTCTTAATTCGGATTACGCACGTCCA
GAATGGATGATCATAACTGTTCTGCCGGTTCCTCCTCCACCTGTTCGTCCTAGCATTTCC
ATGGATGGTACCGGCACCGGCATGCGAAACGAAGACGATTTAACATATAAATTGGGTGAC
ATCATCCGTGCGAACGGCAATGTCAAACAAGCTATCCGTGA-------------------
------------------------------------------------------------
---
>Helicocollum_krabiensis_BCC_68583
---------------------------------------------AACTGCAGCAAAGTG
TTGGCCGATACTGTTGGTTCATCCCACCAACTCTTCACA-GGCTTTAT----GTATGAT-
CTCTTTGATCGCTAACAATAA-----C---TTCACCCAGAGTGATCCCGAGTTTGTTACT
GCTATCAATACTCGAGACGCCAAGGTTCGCTTTAATCGAGTGTGGGTGGTGTGCAAGAAG
AAGCGACGTTGTGAGAATGAAGATCGA---ACAGAGAAG---CAAGAT---GAGGACTTT
GCCCCAGGCACGGGCATGAAGCCCGCG---GTCAACAATCACGGCGGCTGTGGCAACGTA
CAGCCTCAAGTTCGACAGGCTGCTCTCCAGCTGAAGGCAGCTTTCGACGTCGCGCAAGAA
GATGGCCCGAAAAGGAGAGAGACCGTGCCTATCACTCCAGAAATGGCCCACGGTATACTG
AGACGGATTTCTGAAGAAGATATGCGACATATGGGTCTTAATTCGGATTACGCACGTCCA
GAATGGATGATCATAACTGTTCTGCCGGTTCCTCCTCCACCTGTTCGTCCTAGCATTTCC
ATGGATGGTACCGGCACCGGCATGCGAAACGAAGACGATTTAACATATAAATTGGGTGAC
ATCATCCGTGCGAACGGCAATGTCAAACAAGCTATCCGTGA-------------------
------------------------------------------------------------
---
>Helicocollum_krabiensis_BCC_68584
---------------------------------------------AACTGCAGCAAAGTG
TTGGCCGATACTGTTGGTTCATCCCACCAACTCTTCACA-GGCTTTAT----GTATGAT-
CTCTTTGATCGCTAACAATAA-----C---TTCACCCAGAGTGATCCCGAGTTTGTTACT
GCTATCAATACTCGAGACGCCAAGGTTCGCTTTAATCGAGTGTGGGTGGTGTGCAAGAAG
AAGCGACGTTGTGAGAATGAAGATCGA---ACAGAGAAG---CAAGAT---GAGGACTTT
GCCCCAGGCACGGGCATGAAGCCCGCG---GTCAACAATCACGGCGGCTGTGGCAACGTA
CAGCCTCAAGTTCGACAGGCTGCTCTCCAGCTGAAGGCAGCTTTCGACGTCGCGCAAGAA
GATGGCCCGAAAAGGAGAGAGACCGTGCCTATCACTCCAGAAATGGCCCACGGTATACTG
AGACGGATTTCTGAAGAAGATATGCGACATATGGGTCTTAATTCGGATTACGCACGTCCA
GAATGGATGATCATAACTGTTCTGCCGGTTCCTCCTCCACCTGTTCGTCCTAGCATTTCC
ATGGATGGTACCGGCACCGGCATGCGAAACGAAGACGATTTAACATATAAATTGGGTGAC
ATCATCCGTGCGAACGGCAATGTCAAACAAGCTATCCGTGA-------------------
------------------------------------------------------------
---
>Hypocrella_cf__discoidea_I93_901D
--------CAAGAAAGTCAAGAAGATCCTGGAGATTGTCTGTCATAACTGCAGCAAGGTG
TTGGCCGATACTGTTGGTCT-TC---CCAACTCTCCATGGGATTCTTT----GTTTGAC-
TCGTCTGATTGCTAACAACCA-----CAC-TCTCGTCAGAGCGATCCCGAGTTTGTCGCT
GCTATTGGCACTCGAGACGCTAAGCTTCGCTTCAATCGCGTTTGGGCCTGTTGCAAGAAG
AAACGGAGATGTGAAAATGAGGATCGT---ACCGAGAAG---AATGAA---GAGGAGTTT
GCTCC------AGGTATGAAGCCCGTG---GTTAACAATCACGGCGGCTGCGGCAATGTG
CAACCACAGGTTCGACAAGCAGCTCTCCAGCTCAAGGCTGCTTTTGATGTTGCAGCAGAG
GACGGCCCTAAACGACGCGAGACTGTGCCAATCACGCCAGAAATGGCCCACGGCATCCTA
AGGAGAATTCCAGAGGAGGACTTGCGTCACATGGGTCTCAATTCAGATTACGCTCGCCCG
GAGTGGATGATTGTCACCGTGCTGCCCGTTCCACCTCCCCCGGTCCGGCCCAGTATTTCC
ATGGACGGGACCGGGACAGGCATGAGGAACGAGGATGACTTGACGTACAAGCTTGGCGAT
ATCATTCGCGCCAATGGCAACGTGAAGCAAGCGATTCGCGAAGGATCTCCTCAGCATATT
GCCAGAGACTTTGAAGAACTGCTACAGTATCATGTGGCAACATA----------------
---
>Hypocrella_cf__discoidea_I95_901D
-------TCAAGAAAGTCAAGAAGATCCTGGAGATTGTCTGTCATAACTGCAGCAAGGTG
TTGGCCGATACTGTTGGTCT-TC---CCAACTCTCCATGGGATTCTTT----GTTTGAC-
TCGTCTGATTGCTAACAACCA-----CAC-TCTCGTCAGAGCGATCCCGAGTTTGTCGCT
GCTATTGGCACTCGAGACGCTAAGCTTCGCTTCAATCGCGTTTGGGCCTGTTGCAAGAAG
AAACGGAGATGTGAAAATGAGGATCGT---ACCGAGAAG---AATGAA---GAGGAGTTT
GCTCC------AGGTATGAAGCCCGTG---GTTAACAATCACGGCGGCTGCGGCAATGTG
CAACCACAGGTTCGACAAGCAGCTCTCCAGCTCAAGGCTGCTTTTGATGTTGCAGCAGAG
GACGGCCCTAAACGACGCGAGACTGTGCCAATCACGCCAGAAATGGCCCACGGCATCCTA
AGGAGAATTCCAGAGGAGGACTTGCGTCACATGGGTCTCAATTCAGATTACGCTCGCCCG
GAGTGGATGATTGTCACCGTGCTGCCCGTTCCACCTCCCCCGGTCCGGCCCAGTATTTCC
ATGGACGGGACCGGGACAGGCATGAGGAACGAGGATGACTTGACGTACAAGCTTGGCGAT
ATCATTCGCGCCAATGGCAACGTGAAGCAAGCGATTCGCGAAGGATCTCCTCAGCATATT
GCCAGAGACTTTGAAGAACTGCTACAGTATCATGTGGCAACATA----------------
---
>Hypocrella_disciformis_P_C__655
-------TCAAGAAAGTCAAAAAAATCCTGGAGATTGTCTGCCACAACTGCAGCAAAGTG
TTGGCCGATACTGTTGGTC--TC---CCAAATCTCCGTAAGG-TTTTT----GTTTGAC-
TCGTCTGGTTGCTAACAATTC-----C---GTCCGTCAGAGCGACCCTGAGTTCGTTGCT
GCTATTGGCACTCGAGACGCTAAGCTTCGCTTCAATCGAGTCTGGACAGTCTGCAAGAAG
AAGCGGAGATGTGAGAACGAGGACCGT---GCCGAGAAG---AATGAT---GAGGAATTT
GCCCC------AGGCATGAAGCCCGCC---GTGAACAATCACGGCGGCTGCGGTAACGTC
CAACCACAGGTTCGACAAGCTGCGCTCCAGCTGAAGGCTGCCTTTGATGTTGCGTCTGAG
GATGGTCCTAAAAGACGGGAGACTGTGCCAATCACGCCTGAAATGGCCCACGGCATCTTG
AGGAGGATTCCAGAGGAAGATCTGCGCAACATGGGCCTCAACTCAGATTACGCTCGTCCG
GAGTGGATGATTGTAACCGTTCTACCCGTTCCACCTCCCCCGGTTCGGCCCAGTATCTCT
ATGGACGGAACCGGAACAGGCATGAGAAACGAAGACGATTTGACGTATAAGCTTGGCGAC
ATCATTCGTGCCAATGGTAACGTTAAGCAGGCAATACGTGAAGGATCTCCACAGCATATT
GCGAGGGATTTCGAAGAGCTGTTGCAGTATCACGTGGCAACATA----------------
---
>Hypocrella_disciformis_P_C__676
-------TCAAGAAAGTCAAGAAAATCCTGGAGATTGTCTGCCACAACTGCAGCAAAGTG
TTGGCCGATACTGTTGGTC--TC---CCAAATCTCCGTAAGG-TTTTT----GTTTGAC-
TCGTCTGGTTGCTAACAGTTC-----C---GTCCGTCAGAGCGACCCTGAGTTCGTTGCT
GCTATTGGCACTCGAGACGCTAAGCTTCGCTTCAATCGAGTCTGGACAGTCTGCAAGAAG
AAGCGGAGATGTGAGAACGAGGACCGT---GCCGAGAAG---AATGAT---GAGGAATTT
GCCCC------AGGCATGAAGCCCGCC---GTGAACAATCACGGCGGCTGCGGTAACGTC
CAACCACAGGTTCGACAAGCTGCGCTCCAGCTGAAGGCTGCCTTTGATGTTGCGTCTGAG
GATGGTCCTAAAAGACGGGAGACTGTGCCAATCACGCCTGAAATGGCCCACGGCATCTTG
AGGAGGATTCCAGAGGAAGATCTGCGCAACATGGGCCTCAACTCAGATTACGCTCGTCCG
GAGTGGATGATTGTAACCGTTCTACCCGTTCCACCTCCCCCGGTTCGGCCCAGTATCTCT
ATGGACGGAACCGGAACAGGCATGAGAAACGAAGACGATTTGACGTATAAGCTTGGCGAC
ATCATTCGTGCCAATGGTAACGTTAAGCAGGCAATACGTGAAGGATCTCCACAGCATATT
GCGAGGGATTTCGAAGAGCTGTTGCAGTATCACGTGGCAACATA----------------
---
>Hypocrella_discoidea_BCC_2097
------ATCAAGAAAGTCAAGAAGATCCTGGAGATTGTCTGTCACAATTGCAGCAAAGTG
TTGGCCGATACTGTTGGTCTTTC---CCAACTCTCCGTGGGATTCTTT----GTTTGAC-
TCGTCTGATTGCTAACAACCA-----CAC-TCTTGGCAGAGCGATCCCGAGTTTGTCGCT
GCTATCGGCACTCGAGACGCTAAGCTTCGCTTCAATCGTGTTTGGGCAGTCTGCAAGAAG
AAACGGAGATGTGAAAACGAGGATCGT---GCTGAGAAG---AATNAC---GAGGAGCTC
GCTGC------AGGTATGAAGCCCGTG---GTGAACAATCATGGCGGCTGCGGCAATGTG
CAACCACAGGTTCGACAAGCAGCCCTCCAGCTCAAGGCTGCTTTTGATGTTGCGGCAGAG
GACGGCCCCAAACGACGCGAAACTGTGCCGATCACGCCAGACATGGCCCACGGCATCTTG
AGGAGAATCCCCGAGGAGGACTTGCGTCACATGGGTCTCAATTCGGATTACGCTCGCCCG
GAATGGATGATTGTCACCGTCCTGCCCGTACCACCTCCCCCGGTGCGGCCTAGTATCTCT
ATGGACGGCACCGGGACAGGCATGAGGAACGAGGATGACTTGACATACAAGCTTGGCGAC
ATCATTCGTGCCAATGGTAACGTGAAGCAAGCGATTCGCGAAGGATCCCCTCAGCACATT
GCCAGAGACTTTGAAGAGTTGCTCCAGTATCACGTAGCAACGTA----------------
---
>Hypocrella_hirsuta_P_C__436_2
------ATCAAGAAAGTCAAGAAAATCCTGGAGATCGTCTGCCACAACTGCAGCAAAGTA
TTGGCCGATACTGTTGGTCTATC---CCAACTCTCTGTGGGGCTTTTT----GTTTGAC-
TGGTCTGATTGCTAACAATCA-----C---GTCCGTCAGAGTGATCCTGAGTTTGTTGCT
GCTATTGGCACTCGAGACGCCAAGCTTCGCTTCAATCGAGTCTGGACAGTTTGCAAGAAG
AAGCGTAGATGCGAAAACGAAGACCGT---ACGGAAAAG---AATGAC---GAGGAGTTC
GCTCC------AGGCGTGAAGCCCGTG---GTGAATAACCATGGTGGCTGCGGTAACGTG
CAACCACAGGTTCGACAAGCCGCCCTGCAGCTCAAGGCTGCTTTTGATGTTGCGCCGGAG
GATGGTGTTAAACGACGGGAGACTGTGCCCATCACGCCTGAAATGGCTCACGGCATCCTG
AGGAGAATTTCAGAGGAAGATCTGCGAAATATGGGTCTCAATTCAGATTACGCTCGTCCA
GAGTGGATGATCGTTACCGTTCTGCCCGTTCCACCTCCGCCGGTCCGGCCCAGCATTTCC
ATGGACGGGACCGGGACAGGAATGAGAAACGAAGATGATTTAACGTACAAGCTTGGCGAT
ATCATTCGTGCCAATGGTAATGTGAAGCAGGCGATACGCGAAGGATCTCCTCAGCACATT
GCCAGGGATTTTGAAGAGCTACTCCAGTACCACGTGGCAACTTA----------------
---
>Hypocrella_hirsuta_P_C__543_T
------ATCAAGAAAGTCAAGAAAATCCTGGAGATCGTCTGCCACAACTGCAGCAAAGTA
TTGGCCGATACTGTTGGTCTATC---CCAACTCTCTGTAGGGCTTTTT----GTTTGAC-
TGGTCTGATTGCTAACAATCA-----C---GTCCGTCAGAGTGATCCTGAATTTGTTGCT
GCTATTGGCACTCGAGACGCCAAGCTTCGCTTCAATCGAGTCTGGACAGTTTGCAAGAAG
AAGCGTAGATGCGAAAACGAAGACCGT---ACGGAAAAG---AATGAC---GAGGAGTTC
GCTCC------AGGCATGAAGCCCGTG---GTGAACAACCACGGTGGCTGCGGTAACGTG
CAACCACAGGTTCGACAAGCCGCCCTCCAGCTCAAGGCTGCTTTTGATGTTGCGCCAGAG
GATGGTGTTAAACGACGGGAGACTGTGCCTATCACGCCTGAAATGGCCCACGGCATCCTG
AGGAGAATTTCAGAGGAAGATCTGCGAAATATGGGTCTCAATTCAGATTACGCTCGTCCA
GAGTGGATGATCGTTACCGTTCTGCCCGTTCCACCTCCGCCGGTCAGGCCCAGCATTTCC
ATGGACGGGACCGGGACAGGAATGAGAAACGAAGATGATTTGACGTACAAGCTTGGCGAT
ATCATTCGTGCCAATGGTAATGTGAAGCAGGCGATACGCGAAGGATCTCCTCAGCACATT
GCCAGGGATTTTGAAGAGCTACTCCAGTATCACGTGGCAACTTA----------------
---
>Hypocrella_khonsanitii_BCC_71371
------------------------------------------------------------
------------------------------------------------------------
---------------------------------------AGCGATCCCGAGTTTGTCGCT
GCTATCGGCACTCGAGACGCTAAGCTTCGCTTCAATCGTGTTTGGGCAGTTTGCAAGAAG
AAACGGAGATGTGAAAACGAGGATCGT---GCCGAGAAG---AATGAC---GAGGAGTTC
GCTCC------AGGTATGAAGCCCGTG---GTGAACAATCACGGCGGCTGCGGCAATGTG
CAACCACAGGTTCGACAAGCAGCCCTCCAGCTCAAGGCTGCTTTTGATGTTGCGGCAGAG
GACGGCCCCAAACGACGCGAGACTGTGCCGATCACGCCAGAAATGGCCCACGGCATTCTG
AGGAGAATCCCCGAAGAGGACTTGCGTCACATGGGCCTCAATTCAGATTACGCTCGCCCG
GAATGGATGATTGTCACCGTCCTGCCCGTTCCACCTCCGCCGGTCCGGCCTAGTATCTCT
ATGGATGGGACCGGGACAGGCATGAGGAACGAGGATGACTTGACATACAAACTTGGCGAT
ATCATTCGTGCCAATGGCAACGTGAAGCAAGCGATTCGCGAAGGATCCCCTCAGCACATT
GCCAGAGACTTTGAAGAGCTGCTCCAGTACCACGTCGCAACATAC-ATGGAC--------
---
>Hypocrella_khonsanitii_BCC_69112_T
------------------------------------------------------------
------------------------------------------------------------
---------------------------------------AGCGATCCCGAGTTTGTCGCT
GCTATCGGCACTCGAGACGCTAAGCTTCGCTTCAATCGTGTTTGGGCAGTTTGCAAGAAG
AAACGGAGATGTGAAAACGAGGATCGT---GCCGAGAAG---AATGAC---GAGGAGTTC
GCTCC------AGGTATGAAGCCCGTG---GTGAACAATCACGGCGGCTGCGGCAATGTG
CAACCACAGGTTCGACAAGCAGCCCTCCAGCTCAAGGCTGCTTTTGATGTTGCGGCAGAG
GACGGCCCCAAACGACGCGAGACTGTGCCGATCACGCCAGAAATGGCCCACGGCATTCTG
AGGAGAATCCCCGAAGAGGACTTGCGTCACATGGGCCTCAATTCAGATTACGCTCGCCCG
GAATGGATGATTGTCACCGTCCTGCCCGTTCCACCTCCGCCGGTCCGGCCTAGTATCTCT
ATGGATGGGACCGGGACAGGCATGAGGAACGAGGATGACTTGACATACAAACTTGGCGAT
ATCATTCGTGCCAATGGCAACGTGAAGCAAGCGATTCGCGAAGGATCCCCTCAGCACATT
GCCAGAGACTTTGAAGAGCTGCTCCAGTACCACGTCGCAACATAT-AT------------
---
>Hypocrella_limushanensis_YHH_2303015_T
--------------------------AGCTGGCGATGTCTGCCAC-ATTGCAGC-AGGTG
TTGGCCGATACTGTTGGTCT-TC---CCAACTCTCCATGGGATTCTTT----GTTTGAC-
TCGTCTGATTGCTAACAACCA-----CAC-TCTCGTCAGAGCGATCCCGAGTTTGTCGCT
GCTATTGGCACTCGAGACGCTAAGCTTCGCTTCAATCGTGTTTGGGCCTGTTGCAAGAAG
AAACGGAGATGTGAAAACGAGGATCGT---ACCGAGAAG---AATGAA---GAGGAGTTC
GCTCC------AGGTATGAAGCCTGTG---GTGAACAATCACGGCGGCTGCGGCAATGTG
CAACCACAGGTTCGACAAGCAGCTCTCCAGCTTAAGGCAGCTTTTGATGTTGCAGCAGAG
GACGGCCCCAAACGACGCGAGACTGTGCCAATCACGCCAGAAATGGCCCACGGCATCCTA
AGGAGAATTCCCGAGGAAGACTTGCGTCACATGGGTCTCAACTCAGATTACGCTCGCCCG
GAATGGATGATTGTTACCGTGCTGCCCGTTCCACCTCCCCCGGTCCGGCCCAGTATTTCC
ATGGACGGGACCGGGACAGGCATGAGGAACGAGGATGACTTGACGTACAAGCTTGGCGAT
ATCATTCGCGCCAATGGCAACGTGAAGCAAGCGATTCGCGAAGGATCTCCTCAGCACATT
GCCAGAGACTTTGAAGAACTGCTACAGTATCACGTAGCAACTAAACATGGCCAAA-----
---
>Hypocrella_limushanensis_YHH_2303016
------------------------GGATCTGCAAATGTCTGCCAC-ATTGCAGC-AGGTG
TTGGCCGATACTGTTGGTCT-TC---CCAACTCTCCATGGGATTCTTT----GTTTGAC-
TCGTCTGATTGCTAACAACCA-----CAC-TCTCGTCAGAGCGATCCCGAGTTTGTCGCT
GCTATTGGCACTCGAGACGCTAAGCTTCGCTTCAATCGTGTTTGGGCCTGTTGCAAGAAG
AAACGGAGATGTGAAAACGAGGATCGT---ACCGAGAAG---AATGAA---GAGGAGTTC
GCTCC------AGGTATGAAGCCTGTG---GTGAACAATCACGGCGGCTGCGGCAATGTG
CAACCACAGGTTCGACAAGCAGCTCTCCAGCTTAAGGCAGCTTTTGATGTTGCAGCAGAG
GACGGCCCCAAACGACGCGAGACTGTGCCAATCACGCCAGAAATGGCCCACGGTATCCTA
AGGAGAATTCCCGAGGAAGACTTGCGTCACATGGGTCTCAACTCAGATTACGCTCGCCCG
GAATGGATGATTGTTACCGTGCTGCCCGTTCCACCTCCCCCGGTCCGGCCCAGTATTTCC
ATGGACGGGACCGGGACAGGCATGAGGAACGAGGATGACTTGACGTACAAGCTTGGCGAT
ATCATTCGCGCCAATGGCAACGTGAAGCAAGCGATTCGCGAAGGATCTCCTCAGCACATT
GCCAGAGACTTTGAAGAACTGCTACAGTATCACGTAGCACTAAT--ATGGCGAAAT----
---
>Hypocrella_viridans_P_C__635
-------TCAAGAAAGTCAAGAAAATCCTGGAGATTGTCTGCCACAACTGCAGCAAGGTG
TTGGCCGATACTGTTGGTCTATC---CCGACTCTCCATTGGGTTTTTT----GTTTGAC-
TCGTCTGATTGCTAACAATCA-----C---GTTCGTCAGAGTGATCCTGAGTTCGTCGCT
GCTATTGGCACTCGAGACGCTAAGCTTCGCTTTAATCGTGTTTGGACAGTTTGCAAGAAG
AAGCGGAGATGCGAGAACGAGGACCGT---ACCGAGAAG---AACGAC---GAGGAATTC
GCTCC------AGGCATGAAACCCGTG---GTGAACAATCACGGCGGCTGCGGAAACGTC
CAACCACAGGTTCGGCAAGCCGCCCTCCAGCTGAAGGCTGCCTTTGACGTTGCGTCTGAG
GACGGCCCGAAACGACGAGAGACTGTGCCAATCACGCCTGAGATGGCCCACGGCATCTTG
AGGAGAATTCCAGAGGAAGATTTGCGCCATATGGGTCTCAATTCAGATTACGCTCGTCCG
GAGTGGATGATCGTAACCGTCTTACCCGTTCCACCTCCCCCGGTTCGCCCTAGTATCTCT
ATGGACGGTACTGGAACAGGCATGAGAAACGAAGACGATTTGACGTATAAGCTTGGCGAC
ATCATTCGTGCAAATGGTAACGTGAAGCAGGCGATACGCGAAGGATCTCCACAGCATATT
GCGAGGGATTTCGAAGAGCTGCTCCAGTATCACGTGGCAACATA----------------
---
>Hypocrella_viridans_P_C__670
-------TCAAGAAAGTCAAGAAAATCCTGGAGATTGTCTGCCACAACTGCAGCAAGGTG
TTGGCCGATACTGTTGGTCTATC---CCGACTCTCCATTGGGTTTTTT----GTTTGAC-
TCGTCTGATTGCTAACAATCA-----C---GTTCGTCAGAGTGATCCTGAGTTCGTCGCT
GCTATTGGCACTCGAGACGCTAAGCTTCGCTTTAATCGTGTTTGGACAGTTTGCAAGAAG
AAGCGGAGATGCGAGAACGAGGACCGT---ACCGAGAAG---AACGAC---GAGGAATTC
GCTCC------AGGCATGAAACCCGTG---GTGAACAATCACGGCGGCTGCGGAAACGTC
CAACCACAGGTTCGGCAAGCCGCCCTCCAGCTGAAGGCTGCCTTTGACGTTGCGTCTGAG
GACGGCCCGAAACGACGAGAGACTGTGCCAATCACGCCTGAGATGGCCCACGGCATCTTG
AGGAGAATTCCAGAGGAAGATTTGCGCCATATGGGTCTCAATTCAGATTACGCTCGTCCG
GAGTGGATGATCGTAACCGTCTTACCCGTTCCACCTCCCCCGGTTCGCCCTAGTATCTCT
ATGGACGGTACTGGAACAGGCATGAGAAACGAAGACGATTTGACGTATAAGCTTGGCGAC
ATCATTCGTGCAAATGGTAACGTGAAGCAGGCGATACGCGAAGGATCTCCACAGCATATT
GCGAGGGATTTCGAAGAGCTGCTCCAGTATCACGTGGCAACATA----------------
---
>Hypocrella_yunnanensis_YHH_2305020_T
----------------------------------ATGTCTG-CACAACTGCAGCAAGGTG
TTGGCCGATACTGTTGGTCTATC---CCAACTCTCCGTAGGGTTCTTT----GTTTGAC-
TCGTCTGATTGCTAACAACCA-----CAC-TCTCGTCAGAGCGATCCTGAGTTCGTCGCT
GCTATCAGCACTCGAGACGCTAAGCTTCGCTTCAACCGTGTTTGGGCAGTTTGCAAGAAG
AAGCGGAGATGCGAAAACGAGGATCGT---GCCGAAAAGAACAATGAC---GAGGAGTTC
GCTCC------AGGCATGAAGCCTGTG---GTGAACAATCACGGCGGCTGCGGCAATGTG
CAACCACAGGTTCGACAAGCAGCCCTCCAGCTGAAGGCTGCTTTTGATGTTGCGGCAGAG
GACGGCCCTAAACGCCGGGAGACTGTGCCAATAACGCCTGAAATGGCCCACGGCATCCTG
AGGAGAATCCCCGAGGAGGCGTTGCGCCATATGGGTCTCAATTCAGATTACGCTCGCCCG
GAATGGATGATTGTCACCGTCCTGCCCGTCCCACCTCCCCCGGTTCGGCCTAGTATCTCT
ATGGACGGGACCGGGACAGGCATGAGAAACGAGGATGATTTGACATACAAGCTCGGCGAT
ATAATTCGCGCTAACGGGAACGTGAAGCAAGCGATTCGCGAAGGATCCCCCCAGCACATT
GCCAGAGACTTTGAAGAGCTGCTCCAGTATCACGTGGCAACATA----------------
---
>Hypocrella_yunnanensis_YHH_2305021
---------------------------------ATTGTCTG-CACAACTGCAGCAAGGTG
TTGGCCGATACTGTTGGTCTATC---CCAACTCTCCGTAGGGTTCTTT----GTTTGAC-
TCGTCTGATTGCTAACAACCA-----CAC-TCTCGTCAGAGCGATCCTGAGTTCGTCGCT
GCTATCAGCACTCGAGACGCTAAGCTTCGCTTCAACCGTGTTTGGGCAGTTTGCAAGAAG
AAGCGGAGATGCGAAAACGAGGATCGT---GCCGAAAAGAACAATGAC---GAGGAGTTC
GCTCC------AGGCATGAAGCCTGTG---GTGAACAATCACGGCGGCTGCGGCAATGTG
CAACCACAGGTTCGACAAGCAGCCCTCCAGCTGAAGGCTGCTTTTGATGTTGCGGCAGAG
GACGGCCCTAAACGCCGGGAGACTGTGCCAATAACGCCTGAAATGGCCCACGGCATCCTG
AGGAGAATCCCCGAGGAGGCGTTGCGCCATATGGGTCTCAATTCAGATTACGCTCGCCCG
GAATGGATGATTGTCACCGTCCTGCCCGTCCCACCTCCCCCGGTTCGGCCTAGTATCTCT
ATGGACGGGACCGGGACAGGCATGAGAAACGAGGATGATTTGACATACAAGCTCGGCGAT
ATAATTCGCGCTAACGGGAACGTGAAGCAAGCGATTCGCGAAGGATCCCCCCAGCACATT
GCCAGAGATTTTGAAGAGCTGCTCCAGTATCACGTGGCAACAT-----------------
---
>Purpureocillium_lilacinum_CBS_284_36_T
----------------------AGAGAATTGGAGATGTCTGCCATAACTGCAGCAAGGTG
TTGTCCGATACTGTTAGTCTATG---CTGATAACTGCAAGGTATTTTT-------GGGA-
CTTGGTAGATGCTAAC-----------CTGGTTTAACAGAGCGATCCAGAGTTCGTCGCC
GCGATCAACACGCGAGACCCAAAGCTTCGATTCAACCGAGTGTGGGCCGTGTGCAAGAAG
AAGCGCAAGTGTGAGAACGAGGACCGCCAGAGCAAAGAC---AAGGAT---GACGAGTTC
GTGCC------CGGGATGAAGGCCGCGCCTGCCAACAACCACGGTGGATGTGGCAACGTG
CAGCCCGCCGTTCGCCAGGCCGCCCTGCAACTCAAAGCCGCCTTCGACGTTGTGCAGGAG
GACGGGCCCAAGAGACGAGAGACAGTTCCGATCACGCCAGAGATGGCCCACGGCATCCTG
CGGCGCATCTCCGAGGAGGACATGCGGAACATGGGCCTGAACTCCGACTACGCTCGCCCA
GAATGGATGATTGTCACAGTCCTTCCGGTCCCCCCTCCCCCAGTCCGGCCAAGCATTTCC
ATGGACGGCACTGGCACGGGTATGCGGAATGAGGATGATTTGACGTACAAGTTGGGAGAC
ATCATCCGCGCCAACGGCAATGTTAAGCAAGCCATCCGCGAAGGATCTCCGCAGCACATT
GCGCGGGATTTCGAGGAGCTGCTG------------------------------------
---
>Purpureocillium_lilacinum_CBS_431_87
-----TATCAAGAAGGTCAAGAAGATCTTGGAGATTGTCTGCCATAACTGCAGCAAGGTG
TTGTCCGATACTGTTAGTCTATG---CTGATAACTGCAAGGTATTTTT-------GGGA-
CTTGGTAGATGCTAAC-----------CTGGTTTAACAGAGCGATCCAGAGTTCGTCGCC
GCGATCAACACGCGAGACCCAAAGCTTCGATTCAACCGAGTGTGGGCCGTGTGCAAGAAG
AAGCGCAAGTGTGAGAACGAGGACCGCCAGAGCAAAGAC---AAGGAT---GACGAGTTC
GTGCC------CGGGATGAAGGCCGCGCCTGCCAACAACCACGGTGGATGTGGCAACGTG
CAGCCCGCCGTTCGCCAGGCCGCCCTGCAACTCAAAGCCGCCTTCGACGTTGTGCAGGAG
GACGGGCCCAAGAGACGAGAGACAGTTCCGATCACGCCAGAGATGGCCCACGGCATCCTG
CGGCGCATCTCCGAGGAGGACATGCGGAACATGGGCCTGAACTCCGACTACGCTCGCCCA
GAATGGATGATTGTCACAGTCCTTCCGGTCCCCCCTCCCCCAGTCCGGCCAAGCATTTCC
ATGGACGGCACTGGCACGGGTATGCGGAATGAGGATGATTTGACGTACAAGTTGGGAGAC
ATCATCCGCGCCAACGGCAATGTTAAGCAAGCCATCCGCGAAGGATCTCCGCAGCACATT
GCGCGGGATTTCGAGGAGCTGCTG------------------------------------
---
>Regiocrella_camerunensis_ARSEF_7682_T
-------TCAAGAAGGTCAAGAAGATCTTGGAGATTGTCTGCCACAACTGCAGCAAGGTG
TTGGCCGATACTGTTGGTCTATC---CCAACTCTCCATAGGGCTTTCT----GTATGACT
TTCACTGATTGCTAACGCAAAATTTTCTCTCTCCTTCAGAGCGATCCCGAGTTTGTAGCC
GCTATCAGTACTCGAGACGCCAAGGTCCGCTTTAACCGTGTCTGGGCCGTCTGCAAGAAG
AAGCGGAGATGCGAGAACGAAGACCGC---ACCGAGAAG---AATGAC---GAGGAGTTT
GCACC------CGGAATGAAGCCGATG---GTGAATAACCACGGTGGATGCGGCAACGTG
CAGCCCCAAGTACGACAGGCGGCTCTTCAGCTCAAGGCTGCTTTTGATGTTGCGCAAGAG
GACGGTCCTAAGCGACGCGAGACGGTACCCATCACTCCAGAGATGGCTCACGGCATCTTG
AGAAGGATTTCTGAGCAAGATTTGAGCCACATTGGCCTCAACTCGGATTATGCTCGCCCA
GAGTGGATGATCATCACGGTACTGCCCGTTCCCCCGCCTCCTGTTCGTCCCAGCATTTCC
ATGGACGGAACTGGCACCGGCATGCGAAACGAGGATGACTTGACGTACAAACTTGGCGAC
ATTATCCGCGCAAATGGCAATGTAAAGCAGGCTATTCGCGAGGGATCTCCCCAGCACATT
GCTCGTGATTTCGAAGAGTTGCTGCAATATCACGTCGCAACCTA----------------
---
>Regiocrella_sinensis_CUP_CH_2640_T
--------CAAGAAGGTCAAGAAGATCTTGGAGATTGTCTGCCACAACTGCAGCAAGGTG
TTGGCCGATACTGTTGGTCTATC---CCAACTCTCCATAGGGATTTTT----GCTTGACT
TTCACTGATTGCTAACACAAT-TTTTCTCTCTCTTTCAGAGCGATCCCGAGTTTGTCGCC
GCTATCAGTACTCGAGACGCTAAGCTTCGCTTTAATCGTGTATGGGCAGTCTGCAAGAAG
AAGCGCAGATGCGAAAACGAAGATCGC---ACTGAGAAG---AATGAC---GAGGAGTTT
GCACC------GGGAATGAAGCCCATG---GTGAATAACCACGGTGGCTGCGGTAATGTT
CAGCCTCAAGTACGACAAGCGGCTCTCCAGCTCAAAGCTGCTTTCGATGTTGCGCAAGAG
GACGGTCCGAAGCGACGTGAGACGGTGCCCATCACCCCGGAGATGGCCCACGGCATCTTG
AGAAGGATCTCCGAGGAAGATTTGCGTCACATAGGTCTCAATTCGGATTATGCTCGTCCA
GAGTGGATGATTATCACTGTCTTGCCGGTTCCTCCACCCCCTGTGCGTCCTAGTATTTCT
ATGGACGGTACAGGCACTGGCATGCGAAACGAGGACGATTTGACATACAAGCTTGGTGAT
ATCATCCGCGCTAATGGGAATGTGAAGCAGGCTATCCGTGAAGGATCCCCTCAGCACATT
GCTCGTGATTTTGAAGAGCTACTGCAGTATCACGTAGCAACTTA----------------
---
>Hypocrella_cinnamomum_SICAUCC_25_0192
GGTTTTATCAAGAAGGTCAAGAAGATCCTGGAGATTGTCTGCCACAACTGCAGCAAGGTG
TTGGCCGATACTGTTGGTCTATC---CCAACTCTCCTTGGGATTCTTT----GTTTGAC-
TCGTCTGATTGCTAACAATCA-----CAC-TCTCGTCAGAGCGATCCCGAGTTTGTCGCT
GCTATCGGCACTCGAGACGCTAAGCTTCGCTTCAATCGTGTTTGGACAGTTTGCAAGAAG
AAAAGGAGATGTGAAAACGAGGACCGT---GCCGAGAAA---AATGAC---GAGGAGTTC
GCTCC------TGGTATGAAGCCCGTG---GTGAACAATCACGGCGGCTGCGGCAATGTG
CAACCACAGGTTCGACAAGCAGCCCTCCAGCTCAAGGCTGCTTTCGATGTTGCGGCAGAG
GACGGCCCCAAACGACGCGAGACTGTGCCGATCACTCCAGAAATGGCCCACGGCATCCTG
AGGAGAATCCCCGAGGAGGCCTTGCGTCACATGGGTCTCAATTCAGATTACGCTCGCCCG
GAATGGATGATTGTCACCGTCCTGCCCGTTCCACCTCCCCCAGTCCGGCCCAGCATCTCT
ATGGACGGGACCGGGACAGGCATGAGGAACGAGGATGACTTGACATACAAGCTTGGCGAC
ATCATTCGTGCCAATGGTAACGTGAAGCAAGCGATTCGCGAAGGATCCCCTCAGCACATT
GCCAGAGACTTTGAAGAGCTGCTCCAGTATCACGTAGCAACATAC-ATGGACAACGAAAT
AGC
>Hypocrella_cinnamomum_SICAUCC_25_0193
GGTTTTATCAAGAAAGTCAAGAAGATCCTGGAGATTGTCTGCCACAACTGCAGCAAGGTG
TTGGCCGATACTGTTGGTCTATC---CCAACTCTCCTTGGGATTCTTT----GTTTGAC-
TCGTCTGATTGCTAACAATCA-----CAC-TCTCGTCAGAGCGATCCCGAGTTTGTCGCT
GCTATCGGCACTCGAGACGCTAAGCTTCGCTTCAATCGTGTTTGGACAGTTTGCAAGAAG
AAAAGGAGATGTGAAAACGAGGACCGT---GCCGAGAAA---AATGAC---GAGGAGTTC
GCTCC------TGGTATGAAGCCCGTG---GTGAACAATCACGGCGGCTGCGGCAATGTG
CAACCACAGGTTCGACAAGCAGCCCTCCAGCTCAAGGCTGCTTTCGATGTTGCGGCAGAG
GACGGCCCCAAACGACGCGAGACTGTGCCGATCACTCCAGAAATGGCCCACGGCATCCTG
AGGAGAATCCCCGAGGAGGCCTTGCGTCACATGGGTCTCAATTCAGATTACGCTCGCCCG
GAATGGATGATTGTCACCGTCCTGCCCGTTCCACCTCCCCCAGTCCGGCCCAGCATCTCT
ATGGACGGGACCGGGACAGGCATGAGGAACGAGGATGACTTGACATACAAGCTTGGCGAC
ATCATTCGTGCCAATGGTAACGTGAAGCAAGCGATTCGCGAAGGATCCCCTCAGCACATT
GCCAGAGACTTTGAAGAGCTGCTCCAGTATCACGTAGCAACATAT-ATGGACAACGAAAT
AGC
>Conoideocrella_luteorostrata_SICAUCC_25_0175
GGTTTTATCAAGAAAGTCAAGAAGATCTTGGAGATTGTCTGTCACAACTGCAGCAAGGTG
TTGGCCGATACTGTTGGTCTATC---CTAACTCTCCGTGAAGCTTTTT----GTTTGAC-
TTCACTGATTGCTAACGTGAA-----TTC--TTTCTCAGAGTGATCCCGAGTTTGTAGCC
GCTATCGGTACTCGAGACGCTAAACTTCGTTTCAATCGCGTTTGGGCTGTTTGTAAGAAA
AAACGGAGGTGTGAAAATGAGGACCGT---ACCGAGAAG---AACGAT---GAAGAATTT
GCGCC------AGGTATGAAACCGCCG---GTGAACAACCACGGTGGCTGCGGCAACGTG
CAACCCCAGGTCAGACAAGCTGCTCTTCAACTCAAAGCTGCCTTCGAGGTTGTGCAGGAG
GATGGCCCTAAAAGACGAGAGACAGTGCCCATTACACCCGAAATGGCTCACGGCATTCTC
AGGAGAATCTCAGAAGAAGACCTGCGGCACATGGGTCTCAACTCAGACTACGCTCGCCCA
GAGTGGATGATTCTCACTGTTCTGCCTGTTCCTCCACCTCCTGTTCGTCCTAGTATATCG
ATGGACGGTACTGGTACCGGTATGAGAAATGAAGACGATTTGACGTACAAGCTGGGTGAC
ATTATCCGAGCCAACGGTAATGTGAAACAAGCTATTCGCGAAGGATCTCCTCAGCATATT
GCTAGAGATTTCGAAGAGCTACTTCAGTATCACGTGGCAACATAT-ATGGACAACGAAAT
AGC
>Conoideocrella_tianquanensis_SICAUCC_25_0181
GGTTTTATCAAGAAGGTCAAGAAGATCTTGGAGATTGTCTGCCACAACTGCAGCAAGGTG
TTGGCCGATACTGTTGGTCTATC---CTAAATCTCCGTGGGACTTTTT----GTTTGAC-
TTCACTGATTGCTAACACACA-----TTCTTTCTCTCAGAGTGATCCCGAGTTTGTCTCT
GCTATCGGTACCCGAGACGCTAAACTCCGTTTCAATCGCGTCTGGACCGTTTGCAAGAAG
AAACGGAGATGTGAAAACGAGGATCGT---ACCGAGAAA---AACGAT---GAGGAATTT
GCGCC------AGGCATGAAACCGGCG---GTGAACAATCATGGTGGCTGCGGCAACGTG
CAACCACAGGTCCGGCAAGCCGCTCTTCAGCTGAAAGCAGCCTTCGATGTCGTGCAGGAG
GATGGCCCCAAACGACGAGAGACGGTGCCCATCACACCGGAGATGGCTCACGGAATTCTC
AGGAGAATTTCGGAAGAAGACCTGCAGCACATGGGTCTCAATTCGGATTATGCTCGCCCG
GAGTGGATGATTCTCACTGTTCTGCCTGTCCCCCCACCTCCTGTTCGTCCTAGTATATCT
ATGGATGGTACCAGTACCGGCATGAGAAACGAAGACGACTTGACATACAAGTTGGGTGAC
ATTATTCGTGCCAACGGCAACGTGAAACAAGCTATTCGCGAAGGATCCCCTCAGCATATT
GCTAGAGACTTTGAAGAACTACTGCAGTACCACGTGGCGACATAC-ATGGACAACGATAT
---
>Conoideocrella_tianquanensis_SICAUCC_25_0182
GGTTTTATCAAGAAAGTCAAGAAGATCTTGGAGATTGTCTGCCACAACTGCAGCAAGGTG
TTGGCCGATACTGTTGGTCTATC---CTAAATCTCCGTGGGACTTTTT----GTTTGAC-
TTCACTGATTGCTAACACACA-----TTCTTTCTCTCAGAGTGATCCCGAGTTTGTCTCT
GCTATCGGTACCCGAGACGCTAAACTCCGTTTCAATCGCGTCTGGACCGTTTGCAAGAAG
AAACGGAGATGTGAAAACGAGGATCGT---ACCGAGAAA---AACGAT---GAGGAATTT
GCGCC------AGGCATGAAACCGGCG---GTGAACAATCATGGTGGCTGCGGCAACGTG
CAACCACAGGTCCGGCAAGCCGCTCTTCAGCTGAAAGCAGCCTTCGATGTCGTGCAGGAG
GATGGCCCCAAACGACGAGAGACGGTGCCCATCACACCGGAGATGGCTCACGGAATTCTC
AGGAGAATTTCGGAAGAAGACCTGCAGCACATGGGTCTCAATTCGGATTATGCTCGCCCG
GAGTGGATGATTCTCACTGTTCTGCCTGTCCCCCCACCTCCTGTTCGTCCTAGTATATCT
ATGGATGGTACCAGTACCGGCATGAGAAACGAAGACGACTTGACATACAAGTTGGGTGAC
ATTATTCGTGCCAACGGCAACGTGAAACAAGCTATTCGCGAAGGATCCCCTCAGCATATT
GCTAGAGACTTTGAAGAACTACTGCAGTACCACGTGGCGACATAT-ATGGACAACGAAAT
AGC
>Conoideocrella_jiufengensis_SICAUCC_25_0184
---------------------------------------------------------GTG
TTGGCTGATGCTGTTGGTCTATC---CCAACTCTCCGTAGGCTCTTTG----ATTGGAC-
TTCACTAATTGCTAACACACA-----TTCTTTCTCTCAGAGTGATCCCGAGTTTGTCGCC
GCTATCGGTACTCGAGACGCCAAACTCCGGTTCAATCGTGTCTGGGCTGTCTGCAAGAAG
AAGCGGAGATGTGAAAATGAGGATCGT---ACTGAGAAG---AACAACGAAGAAGAATTT
GCGCC------AGGCATGAAACCGGCT---GTAAATAACCACGGTGGCTGCGGCAACGTC
CAACCTCAGGTTCGACAGGCTGCTCTCCAGCTTAAAGCTGCGTTTGATGTTGTGCAGGAG
GATGGCCCTAAGCGACGAGAGACGGTGCCCATTACCCCCGAGATGGCCCACGGCATTCTC
AGAAGGATCTCGGAGGAGGACCTGCGGCATATGGGTCTAAACTCAGACTATGCTCGCCCA
GAGTGGTTGATTCTCACCGTTCTGCCCGTCCCTCCACCTCCTGTTCGTCCTAGTATTTCC
ATGGACGGCACCAGTACCGGTATGCGAAACGAAGACGATCTGACGTACAAGTTGGGTGAC
ATTATCCGTGCCAACGGCAATGTGAAGCAAGCTATTCGCGAAGGTTCCCCTCAACATATT
GCCAGAGATT--------------------------------------------------
---
>Helicocollum_bambusae_SICAUCC_25_0190
-------------------------------------------------GCAGCAAGGTG
TTGGCCGATACTGTTGGTTTATCCCACCAACTCTCCACA-GGCTTTTT----GTATGAT-
CCCTTTGATCGCTAACAATAA-----C---TTCACCCAGAGTGATCCCGAGTTTGTTACT
GCTATCAATACTCGAGACGCCAAGGTTCGCTTCAATCGTGTGTGGGTGGTGTGCAAGAAG
AAGCGACGTTGTGAGAATGAAGACCGA---ACCGAGAAG---CAAGAC---GAGGACTTT
GCCCCGGGCATGGGCATGAAGCCCGCG---GTCAACAATCACGGCGGCTGTGGCAACGTG
CAGCCTCAAGTTCGACAAGCTGCTCTCCAGCTGAAGGCAGCTTTCGACGTCGCGCAAGAA
GATGGCCCGAAAAGGAGAGAGACTGTGCCTATCACTCCTGAAATGGCGCACGGTATCCTG
AGAAGAATTTCGGAAGAAGATATGCGTCATATGGGTCTCAACTCGGATTATGCACGTCCG
GAATGGATGATTGTAACTGTGCTACCGGTTCCGCCTCCTCCTGTTCGTCCCAGCATTTCC
ATGGATGGCACCGGCACCGGCATGCGAAACGAAGACGATTTAACATACAAATTGGGTGAC
ATTATCCGCGCGAACGGCAACGTTAAACAAGCTATCCGTGAGGGGTCTCCTCAACACATC
GCTCGGGATTT-------------------------------------------------
---
>Helicocollum_bambusae_SICAUCC_25_0191
-------------------------------------------------GCAGCAAGGTG
TTGGCCGATACTGTTGGTTTATCCCACCAACTCTCCACA-GGCTTTTT----GTATGAT-
CCCTTTGATCGCTAACAATAA-----C---TTCACCCAGAGTGATCCCGAGTTTGTTACT
GCTATCAATACTCGAGACGCCAAGGTTCGCTTCAATCGTGTGTGGGTGGTGTGCAAGAAG
AAGCGACGTTGTGAGAATGAAGACCGA---ACCGAGAAG---CAAGAC---GAGGACTTT
GCCCCGGGCATGGGCATGAAGCCCGCG---GTCAACAATCACGGCGGCTGTGGCAACGTG
CAGCCTCAAGTTCGACAAGCTGCTCTCCAGCTGAAGGCAGCTTTCGACGTCGCGCAAGAA
GATGGCCCGAAAAGGAGAGAGACTGTGCCTATCACTCCTGAAATGGCGCACGGTATCCTG
AGAAGAATTTCGGAAGAAGATATGCGTCATATGGGTCTCAACTCGGATTATGCACGTCCG
GAATGGATGATTGTAACTGTGCTACCGGTTCCGCCTCCTCCTGTTCGTCCCAGCATTTCC
ATGGATGGCACCGGCACCGGCATGCGAAACGAAGACGATTTAACATACAAATTGGGTGAC
ATTATCCGCGCGAACGGCAACGTTAAACAAGCTATCCGTGAGGGGTCTCCTCAACACATC
GCTCGGGATTT-------------------------------------------------
---
>Conoideocrella_gongyashanensis_SICAUCC_25_0187
-----------------------------------TGTCTGCCACAACTGCAGCAAGGTG
TTGGCCGATACTGTTGGTCTCTC---CTAACTCTCCGTGGGCTTTTTT--TCGTTTGAC-
TTCACTGATTGCTAACAAACA---------CCTTTTCAGAGTGATCCCGAGTTTGTCGCC
GCTATTGGTACTCGAGACGCTAAACTCCGTTTCAACCGCGTTTGGACTGTCTGCAAAAAG
AAGCGGAGATGTGAAAATGAGGATCGT---ACCGAGAAG---AACGAA---GAAGAATTT
GCGCC------AGGCATGAAACCTGTG---GTGAACAATCACGGCGGCTGCGGCAACGTG
CAACCCCAGGTCCGACAGGCTGCTCTCCAGCTAAAAGCTGCATTTGATGTTGTGCAGGAG
GATGGCCCTAAACGACGAGAGACAGTACCCATCACACCCGAAGTGGCTCACGGCATTCTC
AGGAGAATCTCGGAAGAGGACCTGCGGCACATGGGTCTCAACTCGGATTATGCTCGCCCA
GAATGGCTGATTCTCACTGTCCTACCCGTTCCCCCACCTCCTGTTCGTCCCAGCATTTCC
ATGGATGGTACTAGTACCGGCATGCGAAACGAAGACGATTTGACATACAAGTTAGGTGAC
ATTATTCGTGCCAACGGTAATGTGAAGCAAGCTATTCGCGAAGGATCTCCTCAGCATATT
GCTAGAGA-TTGGAAGAACTACTGCAGTA-------------------------------
---
>Conoideocrella_fenshuilingensis_SICAUCC_25_0180
------------------------------------GTCTGCCACAACTGCAGCAAGGTG
TTGGCCGATACTGTTGGTCTACC---CTAACTCTCCATGGGGCTTTTT----GTTTGTC-
TTCACTGATTGCTAACACACA-----TTCTTTCTCTCAGAGTGATCCCGAGTTTGTCTCT
GCCATCGGTACCCGAGACGCTAAACTCCGTTTCAATCGCGTCTGGACCGTTTGCAAGAAG
AAACGGAGATGTGAAAATGAGGATCGT---ACCGAGAAG---AACGAC---GAGGAATTT
GCGCC------GGGCATGAAACCGGCA---GTGAACAATCATGGTGGCTGCGGCAACGTA
CAGCCTCAGGTTCGGCAGGCCGCCCTTCAGCTCAAAGCTGCCTTCGATGTCGTGCAGGAG
GATGGCCCAAAACGACGAGAGACGGTGCCCATTACCCCCGAGATGGCTCACGGTATCCTC
AGGAGAATCTCGGAAGAAGACCTGCAGCACATGGGTCTTAATTCAGACTATGCTCGGCCA
GAGTGGATGATTCTCACTGTCCTGCCAGTTCCCCCACCCCCTGTCCGTCCCAGTATATCT
ATGGACGGTACTAGTACCGGCATGAGAAACGAAGACGATTTGACATACAAGTTGGGTGAC
ATCATTCGTGCCAACGGCAACGTGAAGCAAGCTATTCGCGAAGGATCCCCTCAGCATATT
GCTAGAGATTTTGAAGAGCTGCTGCAGTA-------------------------------
---
>Conoideocrella_tenuis_SICAUCC_25_0177
---------------------------------------------------------GTG
TTGGCCGATACTGTTGGTCTATC---CTAACTCTCTGTGAGGCTTTTT----GTTTGAC-
TTCACTGATTGCTAACACACA-----TTCTTTTTCTCAGAGTGATCCTGAGTTTGTCTCC
GCTATCGGTACTCGAGACGCTAAACTTCGTTTCAACCGCGTGTGGGCTGTTTGCAAGAAG
AAGCGGAGATGCGAAAATGAGGATCGT---ACCGAGAAG---AACGAT---GAAGAGTTT
GCCCC------AGGCATGAAACCGGCG---GTGAACAACCATGGTGGTTGCGGTAACGTT
CAACCCCAGGTCCGACAAGCTGCTCTCCAACTCAAAGCTGCCTTCGATGTTGTGCAGGAG
GAGGGCCCTAAACGACGAGAGACGGTGCCCATCACACCGGAAATGGCTCACGGCATTCTC
AGGAGAATCTCGGAAGAAGACCTGCAGCACATGGGCCTCAACTCGGACTATGCTCGCCCA
GAGTGGATGATTCTCACTGTTCTGCCTGTTCCTCCACCTCCTGTTCGCCCTAGTATATCC
ATGGACGGTACTGGTACCGGCATGAGAAACGAGGACGATTTGACATACAAGCTGGGTGAC
ATTATCCGTGCCAACGGTAATGTGAAACAAGCTATCCGTGAAGGATCTCCGCAACACATT
GCTAGAGATT--------------------------------------------------
---
>Conoideocrella_luteorostrata_SICAUCC_25_0171
---------------------------------------TGCCACAACTGCAGCAAGGTG
TTGGCCGATACTGTTGGTCTATC---CTAACTCTCCGTGAAGCTTTTT----GTTTGAC-
TTCACTGATTGCTAACGTGAA-----TTC--TTTCTCAGAGTGATCCCGAGTTTGTATCC
GCTATCGGTACTCGAGACGCTAAACTTCGTTTCAATCGCGTTTGGGCTGTTTGTAAGAAA
AAACGGAGGTGTGAAAATGAGGACCGT---ACCGAGAAG---AACGAT---GAAGAATTT
GCGCC------AGGTATGAAACCGCCG---GTGAACAACCACGGTGGCTGCGGCAACGTG
CAACCCCAGGTCAGACAAGCTGCTCTTCAACTCAAAGCTGCCTTCGAGGTTGTGCAGGAG
GATGGCCCTAAAAGACGAGAGACAGTGCCCATTACACCCGAAATGGCTCACGGCATTCTC
AGGAGAATCTCAGAAGAAGACCTGCGGCACATGGGTCTCAACTCAGACTACGCTCGCCCA
GAGTGGATGATTCTCACTGTTCTGCCTGTTCCTCCACCTCCTGTTCGTCCTAGTATATCG
ATGGACGGTACTGGTACCGGTATGAGAAATGAAGACGATTTGACGTACAAGCTGGGTGAC
ATTATCCGAGCCAACGGTAATGTGAAACAAGCTATTCGCGAAGGATCTCCTCAGCATATT
GCTAGAGATTGGGAAGAGCTACT-------------------------------------
---
>Conoideocrella_tenuis_SICAUCC_25_0179
-----------------------------------------------CTGCAGCAAGGTG
TTGGCCGATACTGTTGGTCTATC---CTAACTCTCTGTGAGGCTTTTT----GTTTGAC-
TTCACTGATTGCTAACACACA-----TTCTTTTTCTCAGAGTGATCCTGAGTTTGTCTCC
GCTATCGGTACTCGAGACGCTAAACTTCGTTTCAACCGCGTGTGGGCTGTTTGCAAGAAG
AAGCGGAGATGCGAAAATGAGGATCGT---ACCGAGAAG---AACGAT---GAAGAGTTT
GCCCC------AGGCATGAAACCGGCG---GTGAACAACCATGGTGGTTGCGGTAACGTT
CAACCCCAGGTCCGACAAGCTGCTCTCCAACTCAAAGCTGCCTTCGATGTTGTGCAGGAG
GAGGGCCCTAAACGACGAGAGACGGTGCCCATCACACCGGAAATGGCTCACGGCATTCTC
AGGAGAATCTCGGAAGAAGACCTGCAGCACATGGGCCTCAACTCGGACTATGCTCGCCCA
GAGTGGATGATTCTCACTGTTCTGCCTGTTCCTCCACCTCCTGTTCGCCCTAGTATATCC
ATGGACGGTACTGGTACCGGCATGAGAAACGAGGACGATTTGACATACAAGCTGGGTGAC
ATTATCCGTGCCAACGGTAATGTGAAACAAGCTATCCGTGAAGGATCTCCGCAACACATT
GCTAGAGATT--------------------------------------------------
---
>Conoideocrella_luteorostrata_SICAUCC_25_0173
-----------------------------------------------CTGCAGCAAGGTG
TTGGCCGATACTGTTGGTCTATC---CTAACTCTCCGTGAAGCTTTTT----GTTTGAC-
TTCACTGATTGCTAACGTGAA-----TTC--TTTCTCAGAGTGATCCCGAGTTTGTATCC
GCTATCGGTACTCGAGACGCTAAACTTCGTTTCAATCGCGTTTGGGCTGTTTGTAAGAAA
AAACGGAGGTGTGAAAATGAGGACCGT---ACCGAGAAG---AACGAT---GAAGAATTT
GCGCC------AGGTATGAAACCGCCG---GTGAACAACCACGGTGGCTGCGGCAACGTG
CAACCCCAGGTCAGACAAGCTGCTCTTCAACTCAAAGCTGCCTTCGAGGTTGTGCAGGAG
GATGGCCCTAAAAGACGAGAGACAGTGCCCATTACACCCGAAATGGCTCACGGCATTCTC
AGGAGAATCTCAGAAGAAGACCTGCGGCACATGGGTCTCAACTCAGACTACGCTCGCCCA
GAGTGGATGATTCTCACTGTTCTGCCTGTTCCTCCACCTCCTGTTCGTCCTAGTATATCG
ATGGACGGTACTGGTACCGGTATGAGAAATGAAGACGATTTGACGTACAAGCTGGGTGAC
ATTATCCGAGCCAACGGTAATGTGAAACAAGCTATTCGCGAAGGATCTCCTCAGCATATT
GCTAGAGATT--------------------------------------------------
---
>Conoideocrella_luteorostrata_SICAUCC_25_0172
-----------------------------------------------CTGCAGCAAGGTG
TTGGCCGATACTGTTGGTCTATC---CTAACTCTCCGTGAAGCTTTTT----GTTTGAC-
TTCACTGATTGCTAACGTGAA-----TTC--TTTCTCAGAGTGATCCCGAGTTTGTATCC
GCTATCGGTACTCGAGACGCTAAACTTCGTTTCAATCGCGTTTGGGCTGTTTGTAAGAAA
AAACGGAGGTGTGAAAATGAGGACCGT---ACCGAGAAG---AACGAT---GAAGAATTT
GCGCC------AGGTATGAAACCGCCG---GTGAACAACCACGGTGGCTGCGGCAACGTG
CAACCCCAGGTCAGACAAGCTGCTCTTCAACTCAAAGCTGCCTTCGAGGTTGTGCAGGAG
GATGGCCCTAAAAGACGAGAGACAGTGCCCATTACACCCGAAATGGCTCACGGCATTCTC
AGGAGAATCTCAGAAGAAGACCTGCGGCACATGGGTCTCAACTCAGACTACGCTCGCCCA
GAGTGGATGATTCTCACTGTTCTGCCTGTTCCTCCACCTCCTGTTCGTCCTAGTATATCG
ATGGACGGTACTGGTACCGGTATGAGAAATGAAGACGATTTGACGTACAAGCTGGGTGAC
ATTATCCGAGCCAACGGTAATGTGAAACAAGCTATTCGCGAAGGATCTCCTCAGCATATT
GCTAGAGATT--------------------------------------------------
---
>Conoideocrella_luteorostrata_SICAUCC_25_0176
-----------------------------------------------CTGCAGCAAGGTG
TTGGCCGATACTGTTGGTCTATC---CTAACTCTCCGTGAAGCTTTTT----GTTTGAC-
TTCACTGATTGCTAACGTGAA-----TTC--TTTCTCAGAGTGATCCCGAGTTTGTATCC
GCTATCGGTACTCGAGACGCTAAACTTCGTTTCAATCGCGTTTGGGCTGTTTGTAAGAAA
AAACGGAGGTGTGAAAATGAGGACCGT---ACCGAGAAG---AACGAT---GAAGAATTT
GCGCC------AGGTATGAAACCGCCG---GTGAACAACCACGGTGGCTGCGGCAACGTG
CAACCCCAGGTCAGACAAGCTGCTCTTCAACTCAAAGCTGCCTTCGAGGTTGTGCAGGAG
GATGGCCCTAAAAGACGAGAGACAGTGCCCATTACACCCGAAATGGCTCACGGCATTCTC
AGGAGAATCTCAGAAGAAGACCTGCGGCACATGGGTCTCAACTCAGACTACGCTCGCCCA
GAGTGGATGATTCTCACTGTTCTGCCTGTTCCTCCACCTCCTGTTCGTCCTAGTATATCG
ATGGACGGTACTGGTACCGGTATGAGAAACGAAGACGATTTGACGTACAAGCTGGGTGAC
ATTATCCGAGCCAACGGTAATGTGAAACAAGCTATTCGCGAAGGATCTCCTCAGCATATT
GCTAGAGATT--------------------------------------------------
---
>Conoideocrella_gongyashanensis_SICAUCC_25_0185
------------------------------------------------TGCAGCAAGGTG
TTGGCCGATACTGTTGGTCTCTC---CTAACTCTCCGTGGGTTTTTTG-TTCGTCTGAC-
TTCACTGATTGCTAACAAACG---------CTTTTTCAGAGTGATCCCGAGTTTGTCGCC
GCTATTGGTACTCGAGACGCTAAACTCCGTTTCAACCGCGTTTGGGCTGTCTGCAAAAAG
AAGCGGAGATGTGAAAATGAGGATCGT---ACCGAGAAG---AACGAA---GAAGAATTT
GCGCC------AGGCTTGAAACCCGTG---GTGAACAACCACGGTGGCTGCGGCAATGTG
CAACCCCAGGTCCGGCAGGCTGCTCTCCAGCTAAAAGCTGCATTTGATGTTGTGCAGGAG
GATGGCCCTAAACGACGAGAGACAGTACCCATCACACCCGAAATGGCTCACGGCATTCTC
AGGAGAATCTCGGAAGAGGACCTGCGGCACATGGGTCTCAACTCGGACTATGCTCGCCCA
GAATGGCTGATTCTCACTGTCCTACCCGTTCCCCCACCCCCTGTTCGTCCCAGTATTTCC
ATGGACGGTACTAGCACCGGAATGCGAAACGAAGACGATTTGACATACAAGTTAGGTGAC
ATTATTCGTGCCAACGGTAATGTGAAGCAAGCTATTCGCGAAGGATCTCCTCAGCATATT
GCTAGAGATTTCGAAGAACTACT-------------------------------------
---
>Conoideocrella_jiufengensis_SICAUCC_25_0183
-----------gaaagtcaagaagatcttggagattgtctgccataactgcagcaaggtg
ttggctgatgctgttggtctatc---ccaactctccgtaggctctttg----attggac-
ttcactaattgctaacacaca-----ttctttctctcagagtgatcccgagtttgtcgcc
gctatcggtactcgagacgccaaactccggttcaatcgtgtctgggctgtctgcaagaag
aagcggagatgtgaaaatgaggatcgt---actgagaag---aacaacgaagaagaattt
gcgcc------aggcatgaaaccggct---gtaaataaccacggtggctgcggcaacgtc
caacctcaggttcgacaggctgctctccagcttaaagctgcgtttgatgttgtgcaggag
gatggccctaagcgacgagagacggtgcccattacccccgagatggcccacggcattctc
agaaggatctcggaggaggacctgcggcatatgggtctaaactcagactatgctcgccca
gagtggttgattctcaccgttctgcccgtccctccacctcctgttcgtcctagtatttcc
atggacggcaccagtaccggtatgcgaaacgaagacgatctgacgtacaagttgggtgac
attatccgtgccaacggcaatgtgaagcaagctattcgcgaaggttcccctcaacatatt
gccagagatttcgaagagctgcttcagtaccatgtggcgacatat-atggac--------
---
>Conoideocrella_gongyashanensis_SICAUCC_25_0186
---------------------------------------------------------GTG
TTGGCCGATACTGTTGGTCTCTC---CTAACTCTCCGTGGTTTTTTTT--TCGTTTGAC-
TTCATTGATTGCTAACAAACA---------CCTTTTCAGAGTGATCCCGAGTTTGTCGCC
GCTATTGGTACTCGAGATGCTAAACTCCGTTTCAACCGCGTTTGGGCTGTCTGCAAAAAG
AAGCGGAGATGTGAAAATGAGGACCGT---ACTGAGAAG---AATGAA---GAGGAATTT
GCGCC------AGGCTTGAAACCCGTG---GTGAACAACCACGGTGGCTGCGGCAACGTG
CAACCCCAGGTCCGACAGGCTGCTCTCCAGCTAAAAGCTGCATTTGATGTTGTGCAGGAG
GATGGCCCTAAACGACGAGAGACAGTACCCATCACACCCGAAATGGCCCACGGCATTCTC
AGGAGAATCTCGGAAGAGGAACTGCGGCACATGGGTCTCAACTCGGACTATGCTCGCCCA
GAATGGCTGATTCTCACTGTCCTGCCCGTTCCCCCACCCCCTGTTCGTCCCAGTATTTCC
ATGGACGGTACTAGCACCGGCATGCGAAACGAAGACGATTTGACATACAAGTTGGGTGAC
ATTATTCGTGCCAATGGTAATGTGAAGCAAGCTATTCGCGAAGGATCTCCTCAGCATATT
GCTCGAGA-TTCGAAGAACTACT-------------------------------------
---
>Regiocrella_sichuanensis_SICAUCC_25_0188
GGTTTTATCAAGAAAGTCAAGAAGATCTTGGAGATTGTCTGCCACAACTGCAGCAAGGTG
TTGGCCGATACTGTTGGTCTATC---CCAACTCTCCATAGGGCTTTTT----GTATGACT
TTCACTGAGTGCTAACACAAAATTTTCTCTCTCCTTCAGAGCGATCCCGAGTTTGTAGCC
GCTATCAGTACTCGAGACGCCAAGGTCCGTTTTAACCGTGTCTGGGCTGTCTGCAAGAAG
AAGCGGAGATGCGAGAACGAAGACCGC---ACCGAGAAG---AATGAC---GAGGAGTTT
GCACC------AGGAATGAAGCCGATG---GTGAATAACCACGGTGGATGCGGTAACGTG
CAGCCCCAAGTACGACAGGCGGCTCTTCAGCTCAAGGCTGCCTTCGATGTTGCGCAAGAA
GACGGTCCTAAGCGACGCGAGACGGTACCCATCACTCCAGAGATGGCTCACGGCATCTTG
AGAAGGATCTCTGAGCAAGATTTGAGCCATATTGGCCTCAACTCGGATTATGCTCGCCCA
GAGTGGATGATTATCACGGTACTGCCCGTTCCCCCGCCTCCTGTTCGTCCCAGCATTTCC
ATGGATGGGACTGGCACTGGCATGCGAAACGAGGATGACTTGACGTACAAACTTGGCGAC
ATTATCCGCGCAAATGGCAATGTAAAGCAGGCTATTCGCGAGGGATCTCCCCAGCACATT
GCTCGTGATTTTGAAGAGTTGCTGCAATATCACGTCGCAACCTAT-ATGGACAACGAAAT
AGC
>Regiocrella_sichuanensis_SICAUCC_25_0189
GGTTTTATCAAGAAGGTCAAGAAGATCTTGGAGATTGTCTGCCACAACTGCAGCAAGGTG
TTGGCCGATACTGTTGGTCTATC---CCAACTCTCCATAGGGCTTTTT----GTATGACT
TTCACTGAGTGCTAACACAAAATTTTCTCTCTCCTTCAGAGCGATCCCGAGTTTGTAGCC
GCTATCAGTACTCGAGACGCCAAGGTCCGTTTTAACCGTGTCTGGGCTGTCTGCAAGAAG
AAGCGGAGATGCGAGAACGAAGACCGC---ACCGAGAAG---AATGAC---GAGGAGTTT
GCACC------AGGAATGAAGCCGATG---GTGAATAACCACGGTGGATGCGGTAACGTG
CAGCCCCAAGTACGACAGGCGGCTCTTCAGCTCAAGGCTGCCTTCGATGTTGCGCAAGAA
GACGGTCCTAAGCGACGCGAGACGGTACCCATCACTCCAGAGATGGCTCACGGCATCTTG
AGAAGGATCTCTGAGCAAGATTTGAGCCATATTGGCCTCAACTCGGATTATGCTCGCCCA
GAGTGGATGATTATCACGGTACTGCCCGTTCCCCCGCCTCCTGTTCGTCCCAGCATTTCC
ATGGATGGGACTGGCACTGGCATGCGAAACGAGGATGACTTGACGTACAAACTTGGCGAC
ATTATCCGCGCAAATGGCAATGTAAAGCAGGCTATTCGCGAGGGATCTCCCCAGCACATT
GCTCGTGATTTTGAAGAGTTGCTGCAATATCACGTCGCAACCTAT-ATGGACAACGAAAT
AGC
>Conoideocrella_tenuis_SICAUCC_25_0178
----------------------------------ATGTCTGCCACAACTGCAGCAAGGTG
TTGGCCGATACTGTTGGTCTATC---CTAACTCTCTGTGAGGCTTTTT----GTTTGAC-
TTCACTGATTGCTAACACACA-----TTCTTTTTCTCAGAGTGATCCTGAGTTTGTCTCC
GCTATCGGTACTCGAGACGCTAAACTTCGTTTCAACCGCGTGTGGGCTGTTTGCAAGAAG
AAGCGGAGATGCGAAAATGAGGATCGT---ACCGAGAAG---AACGAT---GAAGAGTTT
GCCCC------AGGCATGAAACCGGCG---GTGAACAACCATGGTGGTTGCGGTAACGTT
CAACCCCAGGTCCGACAAGCTGCTCTCCAACTCAAAGCTGCCTTCGATGTTGTGCAGGAG
GAGGGCCCTAAACGACGAGAGACGGTGCCCATCACACCGGAAATGGCTCACGGCATTCTC
AGGAGAATCTCGGAAGAAGACCTGCAGCACATGGGCCTCAACTCGGACTATGCTCGCCCA
GAGTGGATGATTCTCACTGTTCTGCCTGTTCCTCCACCTCCTGTTCGCCCTAGTATATCC
ATGGACGGTACTGGGACCGGCATGAGAAACGAGGACGATTTGACATACAAGCTGGGTGAC
ATTATCCGTGCCAACGGTAATGTGAAACAAGCTATCCGTGAAGGATCTCCGCAACACATT
GCTAGAGATT--------------------------------------------------
---
>Conoideocrella_luteorostrata_SICAUCC_25_0170
------------------------------------------------TGCAGCAAGGTG
TTGGCCGATACTGTTGGTCTATC---CTAACTCTCCGTGAAGCTTTTT----GTTTGAC-
TTCACTGATTGCTAACGTGAA-----TTC--TTTCTCAGAGTGATCCCGAGTTTGTATCC
GCTATCGGTACTCGAGACGCTAAACTTCGTTTCAATCGCGTTTGGGCTGTTTGTAAGAAA
AAACGGAGGTGTGAAAATGAGGACCGT---ACCGAGAAG---AACGAT---GAAGAATTT
GCGCC------AGGTATGAAACCGCCG---GTGAACAACCACGGTGGCTGCGGCAACGTG
CAACCCCAGGTCAGACAAGCTGCTCTTCAACTCAAAGCTGCCTTCGAGGTTGTGCAGGAG
GATGGCCCTAAAAGACGAGAGACAGTGCCCATTACACCCGAAATGGCTCACGGCATTCTC
AGGAGAATCTCAGAAGAAGACCTGCGGCACATGGGTCTCAACTCAGACTACGCTCGCCCA
GAGTGGATGATTCTCACTGTTCTGCCTGTTCCTCCACCTCCTGTTCGTCCTAGTATATCG
ATGGACGGTACTGGTACCGGTATGAGAAATGAAGACGATTTGACGTACAAGCTGGGTGAC
ATTATCCGAGCCAACGGTAATGTGAAACAAGCTATTCGCGAAGGATCTCCTCAGCATATT
GCTAGAGATTTCGAAGAGCTACTTCAGTA-------------------------------
---
>Conoideocrella_luteorostrata_SICAUCC_25_0174
GGTTTTATCAAGAAGGTCAAGAAGATCTTGGAGATTGTCTGCCACAACTGCAGCAAGGTG
TTGGCCGATACTGTTGGTCTATC---CTAACTCTCCGTGAAGCTTTTT----GTTTGAC-
TTCACTGATTGCTAACGTGAA-----TTC--TTTCTCAGAGTGATCCCGAGTTTGTATCC
GCTATCGGTACTCGAGACGCTAAACTTCGTTTCAATCGCGTTTGGGCTGTTTGTAAGAAA
AAACGGAGGTGTGAAAATGAGGACCGT---ACCGAGAAG---AACGAT---GAAGAATTT
GCGCC------AGGTATGAAACCGCCG---GTGAACAACCACGGTGGCTGCGGCAACGTG
CAACCCCAGGTCAGACAAGCTGCTCTTCAACTCAAAGCTGCCTTCGAGGTTGTGCAGGAG
GATGGCCCTAAAAGACGAGAGACAATGCCCATTACACCCGAAATGGCTCACGGCATTCTC
AGGAGAATCTCAGAAGAAGACCTGCGGCACATGGGTCTCAACTCAGACTACGCTCGCCCA
GAGTGGATGATTCTCACTGTTCTGCCTGTTCCTCCACCTCCTGTTCGTCCTAGTATATCG
ATGGACGGTACTGGTACCGGTATGAGAAATGAAGACGATTTGACGTACAAGCTGGGTGAC
ATTATCCGAGCCAACGGTAATGTGAAACAAGCTATTCGCGAAGGATCTCCTCAGCATATT
GCTAGAGATTTCGAAGAGCTACTTCAGTATCACGTGGCGACATAC-ATGGACAACGAAAT
CGC
