# Supplementary material for: Polyphasic taxonomy of entomopathogenic fungi infecting scale insects in Clavicipitaceae (Hypocreales) from China
Source: IMA Fungus. 2026 Jun 23;17:e195753. doi: 10.3897/imafungus.17.195753 (PMC13320307; doi:10.3897/imafungus.17.195753)
Supplement: Supplementary material 2 — Concatenation-LSU-tef1-α-rpb1 [file imafungus-17-e195753-s002.fas]

>Conoideocrella_fenshuilingensis_SICAUCC_25_0180
----------------------------------TTGCCCCAGTAACGGCGAGTGAAGCGGCAACAGCTCAAATTTGAAATCTGGCCC-C---------TAGGGCCCGAGTTGTAATTTGCAGAGGATGCTTTTGGCGAGGTGCCTTCCGAGTGCCCTGGAACGGGACGCCATAGAGGGTGAGAGCCCCGTCTGGTTGGAT-ACCGAGCCTCTGTAAAGCTCCTTCGACGAGTCGAGTAGTTTGGGAATGCTGCTCTAAATGGGAGGTATATGTCTTCTAAAGCTAAATATTGGCCAGAGACCGATAGCGCACAAGTAGAGTGATCGAAAGATGAAAAGCACTTTGAAAAGAGGGTTAAATAGTACGTGAAATTGTTGAAAGGGAAGCGTTTATGACCAGACTTGGACCCGGTGAATCATCCAGCGTTCT-----------CGCTGGTGCACTTTGCCGGGCT---CAGGCCAGCATCAGTTTGCCCTGGGGGATAAAGGTTTCGGGAATGTGGCTCCTCC------GGGAGTGTTATAGCCCGTTGCATAATACCCT-GGGGCGGACTGAGGTTCGCGCATC-----TGCAAGGATGCTGGCGTAATGGTCATCAGCGACCCGTCTTGAAACACGGACCAAGGAGTCGTCTTCGTATGCGAGTGTTCGGGTGTAAAA-CCCCTACGCGTAATGAAAGTGAAC-GCAGGTGAGAGCTTC--------------------------GGCGCATCATCGACCGATCCTGATGTTCTCGGATGGATTTGAGTAAGAGCATAC-GGGGCCGGACCCGAAAGAAGGTGAACTATGCCTGTAT-AGGGTGAAGCCAGAGGAAACTC-TGGTGGAGGCTCGCAGC-GGTTCTGACGTGCAAATCGATCGTCAAATATGGGCAT-GGGGGCGAAAGACTAATCGAAC------------------------------------------------------------------------------GTCTGCCACAACTGCAGCAAGGTGTTGGCCGATACTGTTGGTCTACC---CTAACTCTCCATGGGGCTTTTT----GTTTGTC-TTCACTGATTGCTAACACACA-----TTCTTTCTCTCAGAGTGATCCCGAGTTTGTCTCTGCCATCGGTACCCGAGACGCTAAACTCCGTTTCAATCGCGTCTGGACCGTTTGCAAGAAGAAACGGAGATGTGAAAATGAGGATCGT---ACCGAGAAG---AACGAC---GAGGAATTTGCGCC------GGGCATGAAACCGGCA---GTGAACAATCATGGTGGCTGCGGCAACGTACAGCCTCAGGTTCGGCAGGCCGCCCTTCAGCTCAAAGCTGCCTTCGATGTCGTGCAGGAGGATGGCCCAAAACGACGAGAGACGGTGCCCATTACCCCCGAGATGGCTCACGGTATCCTCAGGAGAATCTCGGAAGAAGACCTGCAGCACATGGGTCTTAATTCAGACTATGCTCGGCCAGAGTGGATGATTCTCACTGTCCTGCCAGTTCCCCCACCCCCTGTCCGTCCCAGTATATCTATGGACGGTACTAGTACCGGCATGAGAAACGAAGACGATTTGACATACAAGTTGGGTGACATCATTCGTGCCAACGGCAACGTGAAGCAAGCTATTCGCGAAGGATCCCCTCAGCATATTGCTAGAGATTTTGAAGAGCTGCTGCAGTA--------------------------------------------------------------------------------------------TCCTGATTATCGCTGCCGGTACTGGTGAGTTCGAGGCTGGTATCTCCAAGGATGGCCAGACCCGTGAGCACGCCCTGCTCGCTTACACTCTTGGTGTCAAGCAGCTCATTGTTGCCATCAACAAGATGGACACTGCCAAGTGGGCCGAGGCTCGTTACCAGGAAATCATCAAGGAGACCTCCAACTTCATCAAGAAGGTCGGCTACAACCCCAAGACTGTTGCTTTCGTCCCCATCTCTGGCTTCAACGGCGACAACATGTTGACAGCCTCTACCAACTGCCCCTGGTACAAGGGCTGGGAAAGAGAGATCAAGTCCGG---CAAGCTCACTGGCAAGACCCTCCTTGAGGCCATTGACTCTATTGAGCCCCCCAAGCGTCCCACCGACAAGCCCCTCCGTCTTCCCCTCCAGGATGTGTACAAGATTGGTGGTATTGGAACAGTTCCTGTCGGCCGTATCGAGACTGGTGTCCTCAAGCCCGGTATGGTCGTTACCTTCGCTCCCGCTGGTGTCACCACCGAAGTCAAGTCCGTTGAGATGCACCACGAGCAGCTTCAGGCCGGTAACCCTGGTGACAACGTTGGATTCAACGTGAAGAACGTTTCCGTCAAGGATATCCGCCGTGGTAACGTTGCTGGTGACTCCAAGAACGACCCCCCTATGGGTGCCGCTTCTTTCGATGCCCAGGTCATTGTTCTCAACCACCCTGGTCAGGTCGGTGCTGGTTACGCCCCCGTCCTGGATTGCCACACTGCCCACATTGCTTGCAAGTTCTCTGAGATCAAGGAGAAGATTGACCGACGTACTGGTAAGGCTGTCGAAGACGCCCCCAAGTTCATCAAGTCTGGTGACTCTGCCATCGTCAAGATGGTTCCCTCCAAGCCCATGTGTGTTGAGGCTTTCACTGACTACCCTC-----------------------------------------------------
>Conoideocrella_fenshuilingensis_YHH_CFFSL2310002_T
---------------------------ACAGGGATTGCCCCAGTAACGGCGAGTGAAGCGGCAACAGCTCAAATTTGAAATCTGGCCC-C---------CAGGGCCCGAGTTGTAATTTGCAGAGGATGCTTTTGGCGAGGTGCCTTCCGAGTGCCCTGGAACGGGACGCCATAGAGGGTGAGAGCCCCGTCTGGTTGGAT-ACCGAGCCTCTGTAAAGCTCCTTCGACGAGTCGAGTAGTTTGGGAATGCTGCTCTAAATGGGAGGTATATGTCTTCTAAAGCTAAATATTGGCCAGAGACCGATAGCGCACAAGTAGAGTGATCGAAAGATGAAAAGCACTTTGAAAAGAGGGTTAAATAGTACGTGAAATTGTTGAAAGGGAAGCGTTTATGACCAGACTTGGACCCGGTGAATCATCCAGCGTTCT-----------CGCTGGTGCACTTTGCCGGGCT---CAGGCCAGCATCAGTTTGCCCTGGGGGATAAAGGTTTCGGGAATGTGGCTCCTCC------GGGAGTGTTATAGCCCGTTGCATAATACCCT-GGGGCGGACTGAGGTTCGCGCATC-----TGCAAGGATGCTGGCGTAATGGTCATCAGCGACCCGTCTTGAAACACGGACCAAGGAGTCGTCTTCGTATGCGAGTGTTCGGGTGTAAAA-CCCCTACGCGTAATGAAAGTGAAC-GCAGGTGAGAGCTTC--------------------------GGCGCATCATCGACCGATCCTGATGTTCTCGGATGGATTTGAGTAAGAGCATAC-GGGGCCGGACCCGAAAGAAGGTGAACTATGCCTGTAT-AGGGTGAAGCCAGAGGAAACTC-TGGTGGAGGCTCGCAGCGGGTTCTGACGTGCAAATCGATCGTCAAATATGGGCATGGGGGGCGAAAGACTAATCGAAC----------------------------------------------------------------------TGGAGATTGTCTGCCACAACTGCAGCAAGGTGTTGGCCGATACTGTTGGTCTACC---CTAACTCTCCATGGGGCTTTTT----GTTTGTC-TTCACTGATTGCTAACACACA-----ATCTTTCTCTCAGAGTGATCCCGAGTTTGTCTCTGCCATCGGTACCCGAGACGCTAAACTCCGTTTCAATCGTGTCTGGACCGTTTGCAAGAAGAAACGGAGATGTGAAAATGAGGATCGT---ACCGAGAAG---AACGAC---GAGGAATTTGCGCC------GGGCATGAAACCGGCA---GTGAACAATCATGGTGGCTGCGGCAACGTACAGCCTCAGGTTCGGCAGGCCGCCCTTCAGCTCAAAGCTGCCTTCGATGTCGTGCAGGAGGATGGCCCAAAACGACGAGAGACGGTGCCCATTACCCCCGAGATGGCTCACGGTATCCTCAGGAGAATCTCGGAAGAAGACCTGCAGCACATGGGTCTTAATTCAGACTATGCTCGGCCAGAGTGGATGATTCTCACTGTCCTGCCAGTTCCCCCACCCCCTGTCCGTCCCAGTATATCTATGGACGGTACTAGTACCGGCATGAGAAACGAAGACGATTTGACATACAAGTTGGGTGACATCATTCGTGCCAACGGCAACGTGAAGCAAGCTATTCGCGAAGGATCCCCTCAGCATATTGCTAGAGATTTTGAAGAGCTGCTGCAGTACCACGTGGCGACATAC-ATGGACAAC-------------------------------------------------CCAGGCTGACTGCGCTATCCTGATTATCGCTGCCGGTACTGGTGAGTTCGAGGCTGGTATCTCCAAGGATGGCCAGACCCGTGAGCACGCCCTGCTCGCTTACACTCTTGGTGTCAAGCAGCTCATTGTTGCCATCAACAAGATGGACACTGCCAAGTGGGCCGAGGCTCGTTACCAGGAAATCATCAAGGAGACCTCCAACTTCATCAAGAAGGTCGGCTACAACCCCAAGACTGTTGCTTTCGTCCCCATCTCTGGCTTCAACGGCGACAACATGTTGGCAGCCTCTACCAACTGCCCCTGGTACAAGGGCTGGGAGAGAGAGATCAAGTCCGG---CAAGCTCACTGGCAAGACCCTCCTTGAGGCTATTGACTCTATTGAGCCCCCCAAGCGTCCCACCGACAAGCCCCTCCGTCTTCCCCTCCAGGATGTGTACAAGATTGGTGGTATTGGAACAGTTCCTGTCGGCCGTATCGAGACTGGTGTCCTCAAGCCCGGTATGGTCGTTACCTTCGCTCCCGCTGGTGTCACCACCGAAGTCAAGTCCGTTGAGATGCACCACGAGCAGCTTCAGGCCGGTAACCCTGGTGACAACGTTGGATTCAACGTGAAGAACGTTTCCGTCAAGGATATCCGCCGTGGTAACGTTGCTGGTGACTCCAAGAACGACCCCCCTATGGGTGCCGCTTCTTTCGATGCCCAGGTCATTGTTCTCAACCACCCTGGTCAGGTCGGTGCTGGTTACGCCCCCGTCCTGGATTGCCACACTGCCCACATTGCTTGCAAGTTCTCTGAGATCAAGGAGAAGATTGACCGACGTACTGGTAAGGCTGTCGAAGACGCCCCCAAGTTCATCAAGTCTGGTGACTCTGCCATCGTCAAGATGGTTCCCTCCAAGCCCATGTGTGTTGAG------------------------------------------------------------------------
>Conoideocrella_fenshuilingensis_YHH_CFFSL2310003
--------------------------AACAGGGATTGCCCCAGTAACGGCGAGTGAAGCGGCAACAGCTCAAATTTGAAATCTGGCCC-C---------CAGGGCCCGAGTTGTAATTTGCAGAGGATGCTTTTGGCGAGGTGCCTTCCGAGTGCCCTGGAACGGGACGCCATAGAGGGTGAGAGCCCCGTCTGGTTGGAT-ACCGAGCCTCTGTAAAGCTCCTTCGACGAGTCGAGTAGTTTGGGAATGCTGCTCTAAATGGGAGGTATATGTCTTCTAAAGCTAAATATTGGCCAGAGACCGATAGCGCACAAGTAGAGTGATCGAAAGATGAAAAGCACTTTGAAAAGAGGGTTAAATAGTACGTGAAATTGTTGAAAGGGAAGCGTTTATGACCAGACTTGGACCCGGTGAATCATCCAGCGTTCT-----------CGCTGGTGCACTTTGCCGGGCT---CAGGCCAGCATCAGTTTGCCCTGGGGGATAAAGGTTTCGGGAATGTGGCTCCTCC------GGGAGTGTTATAGCCCGTTGCATAATACCCT-GGGGCGGACTGAGGTTCGCGCATC-----TGCAAGGATGCTGGCGTAATGGTCATCAGCGACCCGTCTTGAAACACGGACCAAGGAGTCGTCTTCGTATGCGAGTGTTCGGGTGTAAAA-CCCCTACGCGTAATGAAAGTGAAC-GCAGGTGAGAGCTTC--------------------------GGCGCATCATCGACCGATCCTGATGTTCTCGGATGGATTTGAGTAAGAGCATAC--GGGCCGGACCCGAAAGAAGGTGAACTATGCCTGTAT-AGGGTGAAGCCAGAGGAAACTC-TGGTGGAGGCTCGCAGC-GGTTCTGACGTGCAAATCGATCGTCAAATATGGGCATGGGGGGCGAAAGACTAATCGAACCTT-----------------------------------------------------------------------GATTGTCTGCCACAACTGCAGCAAGGTGTTGGCCGATACTGTTGGTCTACC---CTAACTCTCCATGGGGCTTTTT----GTTTGTC-TTCACTGATTGCTAACACACA-----ATCTTTCTCTCAGAGTGATCCCGAGTTTGTCTCTGCCATCGGTACCCGAGACGCTAAACTCCGTTTCAATCGTGTCTGGACCGTTTGCAAGAAGAAACGGAGATGTGAAAATGAGGATCGT---ACCGAGAAG---AACGAC---GAGGAATTTGCGCC------GGGCATGAAACCGGCA---GTGAACAATCATGGTGGCTGCGGCAACGTACAGCCTCAGGTTCGGCAGGCCGCCCTTCAGCTCAAAGCTGCCTTCGATGTCGTGCAGGAGGATGGCCCAAAACGACGAGAGACGGTGCCCATTACCCCCGAGATGGCTCACGGTATCCTCAGGAGAATCTCGGAAGAAGACCTGCAGCACATGGGTCTTAATTCAGACTATGCTCGGCCAGAGTGGATGATTCTCACTGTCCTGCCAGTTCCCCCACCCCCTGTCCGTCCCAGTATATCTATGGACGGTACTAGTACCGGCATGAGAAACGAAGACGATTTGACATACAAGTTGGGTGACATCATTCGTGCCAACGGCAACGTGAAGCAAGCTATTCGCGAAGGATCCCCTCAGCATATTGCTAGAGATTTTGAAGAGCTGCTGCAGTACCACGTGGCGACATAC-ATGGACAAC-------------------------------------------------CCAGGCTGACTGCGCTATCCTGATTATCGCTGCCGGTACTGGTGAGTTCGAGGCTGGTATCTCCAAGGATGGCCAGACCCGTGAGCACGCCCTGCTCGCTTACACTCTTGGTGTCAAGCAGCTCATTGTTGCCATCAACAAGATGGACACTGCCAAGTGGGCCGAGGCTCGTTACCAGGAAATCATCAAGGAGACCTCCAACTTCATCAAGAAGGTCGGCTACAACCCCAAGACTGTTGCTTTCGTCCCCATCTCTGGCTTCAACGGCGACAACATGTTGGCAGCCTCTACCAACTGCCCCTGGTACAAGGGCTGGGAGAGAGAGATCAAGTCCGG---CAAGCTCACTGGCAAGACCCTCCTTGAGGCTATTGACTCTATTGAGCCCCCCAAGCGTCCCACCGACAAGCCCCTCCGTCTTCCCCTCCAGGATGTGTACAAGATTGGTGGTATTGGAACAGTTCCTGTCGGCCGTATCGAGACTGGTGTCCTCAAGCCCGGTATGGTCGTTACCTTCGCTCCCGCTGGTGTCACCACCGAAGTCAAGTCCGTTGAGATGCACCACGAGCAGCTTCAGGCCGGTAACCCTGGTGACAACGTTGGATTCAACGTGAAGAACGTTTCCGTCAAGGATATCCGCCGTGGTAACGTTGCTGGTGACTCCAAGAACGACCCCCCTATGGGTGCCGCTTCTTTCGATGCCCAGGTCATTGTTCTCAACCACCCTGGTCAGGTCGGTGCTGGTTACGCCCCCGTCCTGGATTGCCACACTGCCCACATTGCTTGCAAGTTCTCTGAGATCAAGGAGAAGATTGACCGACGTACTGGTAAGGCTGTCGAAGACGCCCCCAAGTTCATCAAGTCTGGTGACTCTGCCATCGTCAAGATGGTTCCCTCCAAGCCCATGTGTGTTGAG------------------------------------------------------------------------
>Conoideocrella_gongyashanensis_CGMCC_3_28305_T
-----------------------------------------AGTAACGGCGAGTGAAGCGGCAACAGCTCAAATTTGAAATCTGGCCC-C---------TAGGGCCCGAGTTGTAATTTGCAGAGGATGCTTTTGGCGAGGTGCCTTCCGAGTTCCCTGGAACGGGACGCCATAGAGGGTGAGAGCCCCGTCTGGTTGGAT-ACCGAGCCTCTGTAAAGCTCCTTCGACGAGTCGAGTAGTTTGGGAATGCTGCTCTAAATGGGAGGTATATGTCTTCTAAAGCTAAATACCGGCCAGAGACCGATAGCGCACAAGTAGAGTGATCGAAAGATGAAAAGCACTTTGAAAAGAGGGTTAAATAGTACGTGAAATTGTTGAAAGGGAAGCGCTTATGACCAGACTTGGACCCGGTGAATCATCCAGCGTTCT-----------CGCTGGTGCACTTTGCCGGGCT---CAGGCCAGCATCAGTTTGTCTTGGGGGATAAAGGCTTCGGGAATGTGGCTCCTTC------GGGAGTGTTATAGCCCGTTGCATAATACCCT-GGGGCGGACTGAGGTTCGCGCATC-----TGCAAGGATGCTGGCGTAATGGTCATCAGCGACCCGTCTTGAAACACGGACCAAGGAGTCGTCTTCGTATGCGAGTGTTCGGGTGTAAAA-CCCCTACGCGTAATGAAAGTGAAC-GCAGGTGAGAGCTTC--------------------------GGCGCATCATCGACCGATCCTGATGTTCTCGGATGGATTTGAGTAAGAGCATACGGGGGCCGGACCCGAAAGAAGGTGAACTATGCCTGTATAAGGGTGAAGCCAGAGGAAACTC-TGGTGGAGGCTCGCAGC-GGTTCTGACGTGCAAATCGATCGTCAAATATGGGCAT-GG------------------------------------------------------------------------------------------------------------ACTGCAGCAAGGTGTTGGCCGATACTGTTGGTCTATC---CTAACTCTCCGTGGGGTTTTTTTCTCGTTTGAC-TTCACTGATTGCTAACAAACA---------CTTTTTCAGAGTGATCCCGAGTTTGTCGCCGCTATTGGTACTCGAGACGCTAAACTCCGTTTCAACCGCGTTTGGGCTGTCTGCAAAAAGAAGCGGAGATGTGAAAATGAGGATCGT---ACCGAGAAG---AACGAA---GAAGAATTTGCGCC------AGGCTTGAAACCCGTG---GTGAACAACCACGGTGGTTGCGGCAATGTGCAGCCCCAGGTCCGACAAGCTGCTCTCCAGCTGAAAGCTGCATTTGATGTTGTGCAGGAGGATGGCCCCAAACGACGAGAGACGGTCCCCATCACACCCGAAATGGCTCACGGCATTCTCAGGAGAATCTCGGAAGAGGACCTGCGACACATGGGTCTCAATTCGGACTATGCTCGCCCAGAATGGTTGATTCTCACTGTTCTACCCGTTCCCCCACCCCCTGTTCGTCCCAGTATTTCCATGGACGGTACTAGCACCGGCATGCGAAACGAAGACGATTTGACATACAAGCTAGGTGACATTATTCGTGCCAACGGTAATGTGAAGCAAGCTATTCGCGAAGGATCTCCTCAG----------------------------------------------------------------------------------------------------------------------------CTATCCTGATTATCGCCGCCGGTACTGGTGAGTTCGAGGCTGGTATCTCCAAGGATGGCCAGACTCGTGAGCACGCTCTGCTCGCCTACACTCTGGGTGTCAAGCAGCTCATTGTTGCCATCAACAAGATGGACACTGCCAAGTGGGCTCAGGCTCGTTACGAGGAAATCATCAAGGAGACCTCCAACTTCATCAAGAAGGTCGGCTACAACCCCAAGACTGTTGCCTTCGTCCCCATCTCCGGTTTCAACGGTGACAACATGCTGGAAGCCTCCACCAACTGCCCCTGGTACAAGGGTTGGGAGAAGGAGACCAAGGCTGG---CAAGTCCACTGGCAAGACTCTGCTTGAGGCTATCGACTCCATTGAGCCCCCCAAGCGTCCCACCGACAAGCCCCTCCGTCTTCCCCTTCAGGATGTGTACAAGATTGGTGGTATTGGAACAGTTCCTGTCGGCCGTATCGAGACTGGTGTCCTCAAGCCCGGTATGGTCGTCACTTTCGCTCCCGCCAACGTCACCACTGAAGTCAAGTCCGTCGAGATGCACCACGAGCAGCTCTCCGAGGGTAACCCCGGTGACAACGTCGGATTCAACGTGAAGAACGTTTCCGTCAAGGATATCCGTCGTGGAAACGTTGCTGGTGACTCCAAGAACGACCCTCCCATGGGTTCCGCCTCTTTCGATGCCCAGGTCATCGTTCTCAACCACCCCGGCCAGGTCGGTGCTGGTTACGCCCCCGTCCTTGATTGCCACACCGCCCACATTGCTTGCAAGTTCGCCGAGATCAAGGAGAAGATTGACCGACGTACTGGTAAGGCTGTCGAAGACGCCCCCAAGTTCATCAAGTCCGGTGACTCTGCCATCGTCAAGATGGTTCCCTCCAAGCCCAT----------------------------------------------------------------------------------
>Conoideocrella_gongyashanensis_CGMCC_3_28306
----------------------------------------CAGTAACGGCGAGTGAAGCGGCAACAGCTCAAATTTGAAATCTGGCCC-C---------TAGGGCCCGAGTTGTAATTTGCAGAGGATGCTTTTGGCGAGGTGCCTTCCGAGTTCCCTGGAACGGGACGCCATAGAGGGTGAGAGCCCCGTCTGGTTGGAT-ACCGAGCCTCTGTAAAGCTCCTTCGACGAGTCGAGTAGTTTGGGAATGCTGCTCTAAATGGGAGGTATATGTCTTCTAAAGCTAAATACCGGCCAGAGACCGATAGCGCACAAGTAGAGTGATCGAAAGATGAAAAGCACTTTGAAAAGAGGGTTAAATAGTACGTGAAATTGTTGAAAGGGAAGCGCTTATGACCAGACTTGGACCCGGTGAATCATCCAGCGTTCT-----------CGCTGGTGCACTTTGCCGGGCT---CAGGCCAGCATCAGTTTGTCTTGGGGGATAAAGGCTTCGGGAATGTGGCTCCTTC------GGGAGTGTTATAGCCCGTTGCATAATACCCT-GGGGCGGACTGAGGTTCGCGCATC-----TGCAAGGATGCTGGCGTAATGGTCATCAGCGACCCGTCTTGAAACACGGACCAAGGAGTCGTCTTCGTATGCGAGTGTTCGGGTGTAAAA-CCCCTACGCGTAATGAAAGTGAAC-GCAGGTGAGAGCTTC--------------------------GGCGCATCATCGACCGATCCTGATGTTCTCGGATGGATTTGAGTAAGAGCATAACGGGGCCGGACCCGAAAGAAGGTGAACTATGCCTGTATAAGGGTGAAGCCAGAGGAAACTCTTGGTGGAGGCTCGCAGC-GGTTCTGACGTGCAAATCGATCGTCAAATATGGGCAT-GGGG-----------------------------------------------------------------------------------------------------------------CAAGGTGTTGGCCGATACTGTTGGTCTATC---CTAACTCTCCGTGGGGTTTTTTTCTCGTTTGAC-TTCACTGATTGCTAACAAACA---------CTTTTTCAGAGTGATCCCGAGTTTGTCGCCGCTATTGGTACTCGAGACGCTAAACTCCGTTTCAACCGCGTTTGGGCTGTCTGCAAAAAGAAGCGGAGATGTGAAAATGAGGATCGT---ACCGAGAAG---AACGAA---GAAGAATTTGCGCC------AGGCTTGAAACCCGTG---GTGAACAACCACGGTGGTTGCGGCAATGTGCAGCCCCAGGTCCGACAAGCTGCTCTCCAGCTGAAAGCTGCATTTGATGTTGTGCAGGAGGATGGCCCCAAACGACGAGAGACGGTCCCCATCACACCCGAAATGGCTCACGGCATTCTCAGGAGAATCTCGGAAGAGGACCTGCGACACATGGGTCTCAATTCGGACTATGCTCGCCCAGAATGGTTGATTCTCACTGTTCTACCCGTTCCCCCACCCCCTGTTCGTCCCAGTATTTCCATGGACGGTACTAGCACCGGCATGCGAAACGAAGACGATTTGACATACAAGCTAGGTGACATTATTCGTGCCAACGGTAATGTGAAGCAAGCTATTCGCGAAGGATCTCC------------------------------------------------------------------------------------------------------------------------------TGCTATCCTGATTATCGCCGCCGGTACTGGTGAGTTCGAGGCTGGTATCTCCAAGGATGGCCAGACTCGTGAGCACGCTCTGCTCGCCTACACTCTGGGTGTCAAGCAGCTCATTGTTGCCATCAACAAGATGGACACTGCCAAGTGGGCTCAGGCTCGTTACGAGGAAATCATCAAGGAGACCTCCAACTTCATCAAGAAGGTCGGCTACAACCCCAAGACTGTTGCCTTCGTCCCCATCTCCGGTTTCAACGGTGACAACATGCTGGAAGCCTCCACCAACTGCCCCTGGTACAAGGGTTGGGAGAAGGAGACCAAGGCTGG---CAAGTCCACTGGCAAGACTCTGCTTGAGGCTATCGACTCCATTGAGCCCCCCAAGCGTCCCACCGACAAGCCCCTCCGTCTTCCCCTTCAGGATGTGTACAAGATTGGTGGTATTGGAACAGTTCCTGTCGGCCGTATCGAGACTGGTGTCCTCAAGCCCGGTATGGTCGTCACTTTCGCTCCCGCCAACGTCACCACTGAAGTCAAGTCCGTCGAGATGCACCACGAGCAGCTCTCCGAGGGTAACCCCGGTGACAACGTCGGATTCAACGTGAAGAACGTTTCCGTCAAGGATATCCGTCGTGGAAACGTTGCTGGTGACTCCAAGAACGACCCTCCCATGGGTTCCGCCTCTTTCGATGCCCAGGTCATCGTTCTCAACCACCCCGGCCAGGTCGGTGCTGGTTACGCCCCCGTCCTTGATTGCCACACCGCCCACATTGCTTGCAAGTTCGCCGAGATCAAGGAGAAGATTGACCGACGTACTGGTAAGGCTGTCGAAGACGCCCCCAAGTTCATCAAGTCCGGTGACTCTGCCATCGTCAAGATGGTTCCCTCCAAGCC-------------------------------------------------------------------------------------
>Conoideocrella_gongyashanensis_SICAUCC_25_0185
-------------------------------GGAATGCCCCAGTAACGGCGAGTGAAGCGGCAACAGCTCAAATTTGAAATCTGGCCC-C---------TAGGGCCCGAGTTGTAATTTGCAGAGGATGCTTTTGGCGAGGTGCCTTCCGAGTTCCCTGGAACGGGACGCCATAGAGGGTGAGAGCCCCGTCTGGTTGGAT-ACCGAGCCTCTGTAAAGCTCCTTCGACGAGTCGAGTAGTTTGGGAATGCTGCTCTAAATGGGAGGTATATGTCTTCTAAAGCTAAATACCGGCCAGAGACCGATAGCGCACAAGTAGAGTGATCGAAAGATGAAAAGCACTTTGAAAAGAGGGTTAAATAGTACGTGAAATTGTTGAAAGGGAAGCGCTTATGACCAGACTTGGACCCGGTGAATCATCCAGCGTTCT-----------CGCTGGTGCACTTTGCCGGGCT---CAGGCCAGCATCAGTTTGCCTTGGGGGATAAAGGCTTTGGGAATGTGGCTCCTTC------GGGAGTGTTATAGCCCATTGCATAATACCCT-GGGGCGGACTGAGGTTCGCGCATC-----TGCAAGGATGCTGGCGTAATGGTCATCAGCGACCCGTCTTGAAACACGGACCAAGGAGTCGTCTTCGTATGCGAGTGTTCGGGTGTAAAA-CCCCTACGCGTAATGAAAGTGAAC-GCAGGTGAGAGCTTC--------------------------GGCGCATCATCGACCGATCCTGATGTTCTCGGATGGATTTGAGTAAGAGCATAC-GGGGCCGGACCCGAAAGAAGGTGAACTATGCCTGTAT-AGGGTGAAGCCAGAGGAAACTC-TGGTGGAGGCTCGCAGC-GGTTCTGACGTGCAAATCGATCGTCAAATATGGGCAT-GGGGGCGAAAGACTAATCGAACGTT---------------------------------------------------------------------------------------TGCAGCAAGGTGTTGGCCGATACTGTTGGTCTCTC---CTAACTCTCCGTGGGTTTTTTG-TTCGTCTGAC-TTCACTGATTGCTAACAAACG---------CTTTTTCAGAGTGATCCCGAGTTTGTCGCCGCTATTGGTACTCGAGACGCTAAACTCCGTTTCAACCGCGTTTGGGCTGTCTGCAAAAAGAAGCGGAGATGTGAAAATGAGGATCGT---ACCGAGAAG---AACGAA---GAAGAATTTGCGCC------AGGCTTGAAACCCGTG---GTGAACAACCACGGTGGCTGCGGCAATGTGCAACCCCAGGTCCGGCAGGCTGCTCTCCAGCTAAAAGCTGCATTTGATGTTGTGCAGGAGGATGGCCCTAAACGACGAGAGACAGTACCCATCACACCCGAAATGGCTCACGGCATTCTCAGGAGAATCTCGGAAGAGGACCTGCGGCACATGGGTCTCAACTCGGACTATGCTCGCCCAGAATGGCTGATTCTCACTGTCCTACCCGTTCCCCCACCCCCTGTTCGTCCCAGTATTTCCATGGACGGTACTAGCACCGGAATGCGAAACGAAGACGATTTGACATACAAGTTAGGTGACATTATTCGTGCCAACGGTAATGTGAAGCAAGCTATTCGCGAAGGATCTCCTCAGCATATTGCTAGAGATTTCGAAGAACTACT----------------------------------------------------------------------------------CAGGCTGATTGTGCTATCCTGATTATCGCCGCCGGTACTGGTGAGTTCGAGGCTGGTATCTCCAAGGATGGCCAGACTCGTGAGCACGCTCTGCTCGCCTACACCCTGGGTGTCAAGCAGCTCATTGTTGCCATCAACAAGATGGACACTGCCAAGTGGGCTCAGGCTCGTTACGAGGAAATTATCAAGGAGACCTCCAACTTCATCAAGAAGGTCGGCTACAACCCCAAGACTGTTGCCTTCGTCCCCATCTCCGGTTTCAACGGTGACAACATGCTGGAAGCCTCCACCAACTGCCCCTGGTACAAGGGTTGGGAGAAGGAGACCAAGGCTGG---CAAGTCCACCGGCAAGACTCTGCTTGAGGCTATCGACTCCATCGAGCCCCCCAAGCGTCCCACCGACAAGCCCCTCCGTCTTCCCCTTCAGGATGTGTACAAGATTGGTGGTATTGGAACAGTTCCTGTCGGCCGTATCGAGACTGGTGTCCTCAAGCCCGGTATGGTCGTCACTTTCGCTCCCTCCAACGTCACCACTGAAGTCAAGTCCGTCGAGATGCACCACGAGCAGCTCACCGAGGGTAACCCCGGTGACAACGTTGGATTCAACGTGAAGAACGTTTCCGTCAAGGACATCCGTCGTGGAAACGTTGCTGGTGACTCCAAGAACGACCCTCCTCAGGGTTCCGCCTCTTTCGATGCCCAGGTCATCGTTCTCAACCACCCTGGCCAGGTCGGTGCCGGTTACGCCCCCGTCCTTGATTGCCACACCGCCCACATTGCTTGCAAGTTCTCCGAGATCATTGAGAAGATTGACCGACGTACCGGTAAATCTACCGAAGCTGCCCCCAAGTTCATCAAGTCTGGTGACTCTGCCATCGTCAAGATGGTTCCCTCCAAGCCCATGTGTGTTGAGGCTTTCACTGACTACCCTCCC---------------------------------------------------
>Conoideocrella_gongyashanensis_SICAUCC_25_0186
TATCAATAAGCGGAGGAAAAGAAACCAACAGGGATTGCCCCAGTAACGGCGAGTGAAGCGGCAACAGCTCAAATTTGAAATCTGGCCC-A---------TAGGGCCCGAGTTGTAATTTGCAGAGGATGCTTTTGGCGAGGTGCCTTCCGAGTTCCCTGGAACGGGACGCCATAGAGGGTGAGAGCCCCGTCTGGTTGGAT-ACCGAGCCTCTGTAAAGCTCCTTCGACGAGTCGAGTAGTTTGGGAATGCTGCTCTAAATGGGAGGTATATGTCTTCTAAAGCTAAATACCGGCCAGAGACCGATAGCGCACAAGTAGAGTGATCGAAAGATGAAAAGCACTTTGAAAAGAGGGTTAAATAGTACGTGAAATTGTTGAAAGGGAAGCGCTTATGACCAGACTTGGACCCGGTGAATCATCCAGCGTTCT-----------CGCTGGTGCACTTTGCCGGGCT---CAGGCCAGCATCAGTTTGCCTTGGGGGATAAAGGCTTTGGGAATGTGGCTCCTTC------GGGAGTGTTATAGCCCATTGCATAATACCCT-GGGGCGGACTGAGGTTCGCGCATC-----TGCAAGGATGCTGGCGTAATGGTCATCAGCGACCCGTCTTGAAACACGGACCAAGGAGTCGTCTTCGTATGCGAGTGTTCGGGTGTAAAA-CCCCTACGCGTAATGAAAGTGAAC-GCAGGTGAGAGCTTC--------------------------GGCGCATCATCGACCGATCCTGATGTTCTCGGATGGATTTGAGTAAGAGCATAC-GGGGCCGGACCCGAAAGAAGGTGAACTATGCCTGTAT-AGGGTGAAGCCAGAGGAAACTC-TGGTGGAGGCTCGCAGC-GGTTCTGACGTGCAAATCGATCGTCAAATATGGGCAT-GGGGGCGAAAGACTAATCGAACCTTCTAGTAGCTGGTTTCCGCCGAGCT------------------------------------------------------------------------GTGTTGGCCGATACTGTTGGTCTCTC---CTAACTCTCCGTGGTTTTTTTT--TCGTTTGAC-TTCATTGATTGCTAACAAACA---------CCTTTTCAGAGTGATCCCGAGTTTGTCGCCGCTATTGGTACTCGAGATGCTAAACTCCGTTTCAACCGCGTTTGGGCTGTCTGCAAAAAGAAGCGGAGATGTGAAAATGAGGACCGT---ACTGAGAAG---AATGAA---GAGGAATTTGCGCC------AGGCTTGAAACCCGTG---GTGAACAACCACGGTGGCTGCGGCAACGTGCAACCCCAGGTCCGACAGGCTGCTCTCCAGCTAAAAGCTGCATTTGATGTTGTGCAGGAGGATGGCCCTAAACGACGAGAGACAGTACCCATCACACCCGAAATGGCCCACGGCATTCTCAGGAGAATCTCGGAAGAGGAACTGCGGCACATGGGTCTCAACTCGGACTATGCTCGCCCAGAATGGCTGATTCTCACTGTCCTGCCCGTTCCCCCACCCCCTGTTCGTCCCAGTATTTCCATGGACGGTACTAGCACCGGCATGCGAAACGAAGACGATTTGACATACAAGTTGGGTGACATTATTCGTGCCAATGGTAATGTGAAGCAAGCTATTCGCGAAGGATCTCCTCAGCATATTGCTCGAGA-TTCGAAGAACTACT-----------------------------------------------------------------------------------------------------------------------------------------------------------AGACTCGTGAGCACGCTCTGCTCGCCTACACCCTGGGTGTCAAGCAGCTCATCGTTGCCATCAACAAGATGGACACCGCCAAGTGGGCCCAGGCTCGTTACGAGGAAATCATCAAGGAGACTTCCAACTTCATCAAGAAGGTCGGCTACAACCCCAAGACTGTTGCCTTCGTCCCCATCTCCGGTTTCAACGGTGACAACATGCTGGAAGCCTCCACCAACTGCCCCTGGTACAAGGGTTGGGAGAAGGAGACCAAGGCTGG---CAAGTCCACTGGCAAGACTCTGCTTGAGGCTATCGACTCCATTGAGCCCCCCAAGCGTCCCACCGACAAGCCCCTCCGTCTTCCCCTTCAGGATGTGTACAAGATTGGTGGTATTGGAACAGTTCCTGTCGGCCGTATCGAGACTGGTGTCCTCAAGCCCGGTATGGTCGTCACTTTCGCTCCCGCCAACGTCACCACTGAAGTCAAGTCCGTCGAGATGCACCACGAGCAGCTCGCTGAGGGTAACCCCGGTGACAACGTTGGATTCAACGTGAAGAACGTTTCCGTCAAGGATATCCGTCGTGGAAACGTTGCTGGTGACTCCAAGAACGACCCCCCCATGGGTTCCGCCTCTTTCGATGCCCAGGTCATCGTTCTCAACCACCCCGGCCAGGTCGGTGCTGGTTACGCCCCCGTCCTCGATTGCCACACCGCCCACATTGCTTGCAAGTTCGCCGAGATCATTGAGAAGATTGACCGACGTACTGGTAAATCTACCGAAGCCGCCCCCAAGTTCATCAAGTCTGGTGACTCTGCCATCGTCAAGATGGTTCCCTCCAAGCCCATGTGCGTTGAGGCTTTCACTGACTACCCTCCC---------------------------------------------------
>Conoideocrella_gongyashanensis_SICAUCC_25_0187
----------------------------------TTGCCCCAGTAACGGCGAGTGAAGCGGCAACAGCTCAAATTTGAAATCTGGCCC-C---------TAGGGCCCGAGTTGTAATTTGCAGAGGATGCTTTTGGCGAGGTGCCTTCCGAGTTCCCTGGAACGGGACGCCATAGAGGGTGAGAGCCCCGTCTGGTTGGAT-ACCGAGCCTCTGTAAAGCTCCTTCGACGAGTCGAGTAGTTTGGGAATGCTGCTCTAAATGGGAGGTATATGTCTTCTAAAGCTAAATACCGGCCAGAGACCGATAGCGCACAAGTAGAGTGATCGAAAGATGAAAAGCACTTTGAAAAGAGGGTTAAATAGTACGTGAAATTGTTGAAAGGGAAGCGCTTATGACCAGACTTGGACCCGGTGAATCATCCAGCGTTCT-----------CGCTGGTGCACTTTGCCGGGCT---CAGGCCAGCATCAGTTTGCCTTGGGGGATAAAGGCTTTGGGAATGTGGCTCCTTC------GGGAGTGTTATAGCCCATTGCATAATACCCT-GGGGCGGACTGAGGTTCGCGCATC-----TGCAAGGATGCTGGCGTAATGGTCATCAGCGACCCGTCTTGAAACACGGACCAAGGAGTCGTCTTCGTATGCGAGTGTTCGGGTGTAAAA-CCCCTACGCGTAATGAAAGTGAAC-GCAGGTGAGAGCTTC--------------------------GGCGCATCATCGACCGATCCTGATGTTCTCGGATGGATTTGAGTAAGAGCATAC-GGGGCCGGACCCGAAAGAAGGTGAACTATGCCTGTAT-AGGGTGAAGCCAGAGGAAACTC-TGGTGGAGGCTCGCAGC-GGTTCTGACGTGCAAATCGATCGTCAAATATGGGCAT-GGGGGCGAAAGACTAATCGAACGTGCT------------------------------------------------------------------------TGTCTGCCACAACTGCAGCAAGGTGTTGGCCGATACTGTTGGTCTCTC---CTAACTCTCCGTGGGCTTTTTT--TCGTTTGAC-TTCACTGATTGCTAACAAACA---------CCTTTTCAGAGTGATCCCGAGTTTGTCGCCGCTATTGGTACTCGAGACGCTAAACTCCGTTTCAACCGCGTTTGGACTGTCTGCAAAAAGAAGCGGAGATGTGAAAATGAGGATCGT---ACCGAGAAG---AACGAA---GAAGAATTTGCGCC------AGGCATGAAACCTGTG---GTGAACAATCACGGCGGCTGCGGCAACGTGCAACCCCAGGTCCGACAGGCTGCTCTCCAGCTAAAAGCTGCATTTGATGTTGTGCAGGAGGATGGCCCTAAACGACGAGAGACAGTACCCATCACACCCGAAGTGGCTCACGGCATTCTCAGGAGAATCTCGGAAGAGGACCTGCGGCACATGGGTCTCAACTCGGATTATGCTCGCCCAGAATGGCTGATTCTCACTGTCCTACCCGTTCCCCCACCTCCTGTTCGTCCCAGCATTTCCATGGATGGTACTAGTACCGGCATGCGAAACGAAGACGATTTGACATACAAGTTAGGTGACATTATTCGTGCCAACGGTAATGTGAAGCAAGCTATTCGCGAAGGATCTCCTCAGCATATTGCTAGAGA-TTGGAAGAACTACTGCAGTA------------------------------------------------------------------------------------------------------------CGGTACTGGTGAGTTCGAGGCTGGTATCTCCAAGGATGGCCAGACTCGTGAGCACGCTCTGCTCGCCTACACCCTGGGTGTCAAGCAGCTCATTGTTGCCATCAACAAGATGGACACTGCCAAGTGGGCTCAGGCTCGTTACGAGGAAATCATCAAGGAGACCTCCAACTTCATCAAGAAGGTCGGCTACAACCCCAAGACTGTTGCCTTCGTCCCCATCTCCGGTTTCAACGGTGACAACATGCTGGAAGCCTCCTCCAACTGCCCCTGGTACAAGGGTTGGGAGAAGGAGACCAAGGCTGG---CAAGTCCACTGGCAAGACTCTGCTTGAGGCTATCGACTCCATTGAGCCCCCCAAGCGTCCCACCGACAAGCCCCTCCGTCTTCCCCTTCAGGATGTGTACAAGATTGGTGGTATTGGAACAGTTCCTGTCGGCCGTATCGAGACTGGTGTCCTCAAGCCCGGTATGGTCGTCACTTTCGCTCCCGCCAACGTCACCACTGAAGTCAAGTCCGTCGAGATGCACCACGAGCAGCTCACCGAGGGTAACCCCGGTGACAACGTTGGATTCAACGTGAAGAACGTTTCCGTCAAGGATATCCGTCGTGGAAACGTTGCTGGTGACTCCAAGAACGACCCTCCCATGGGTTCCGCCTCTTTCGATGCCCAGGTCATCGTTCTCAACCACCCCGGCCAGGTCGGTGCTGGTTACGCTCCCGTCCTTGATTGCCACACCGCCCACATTGCTTGCAAGTTCGCCGAGATCAAGGAGAAGATTGACCGACGTACTGGTAAGGCTGTCGAAGACGCCCCCAAGTTCATCAAGTCTGGTGACTCCGCCATCGTCAAGATGGTTCCCTCCAAGCCCAT----------------------------------------------------------------------------------
>Conoideocrella_jiufengensis_SICAUCC_24_0208_T
TATCAATAAGCGGAGGAAAAGAAACCAACAGGGATTGCCCCAGTAACGGCGAGTGAAGCGGCAACAGCTCAAATTTGAAATCTGGCCC-C---------CAGGGCCCGAGTTGTAATTTGCAGAGGATGCTTTTGGTGAGGTGCCTTCCGAGTTCCCTGGAACGGGACGCCATAGAGGGTGAGAGCCCCGTCTGGTCGGAC-ACCGAGCCTCTGTAAAGCTCCTTCGACGAGTCGAGTAGTTTGGGAATGCTGCTCTAAATGGGAGGTAAATGTCTTCTAAAGCTAAATATCGGCCAGAGACCGATAGCGCACAAGTAGAGTGATCGAAAGATGAAAAGCACTTTGAAAAGAGGGTTAAATAGTACGTGAAATTGTTGAAAGGGAAGCGCTCATGACCAGACTTGGGCCCGGTGAATCATCCAGCGTTCT-----------CGCTGGTGCACTTTGCCGGGCT---CAGGCCAGCATCAGTTCGCCCCGGGGGATAAAGGCTCTGGGAATGTGGCTCCCTC------GGGAGTGTTATAGCCCACTGCACAATACCCT-GGGGCGGACTGAGGACCGCGCATC-----TGCAAGGATGCTGGCGTAATGGTCATCAGCGACCCGTCTTGAAACACGGACCAAGGAGTCGTCTTCGTATGCGAGTGTTCGGGTGTCAAA-CCCCTACGCGTAATGAAAGTGAAC-GCAGGTGAGAGCTTC--------------------------GGCGCATCATCGACCGATCCTGATGTTCTCGGATGGATTTGAGTAAGAGCATAC-GGGGCCGGACCCGAAAGAAGGTGAACTATGCCTGTAT-AGGGTGAAGCCAGAGGAAACTC-TGGTGGAGGCTCGCAGC-GGTTCTGACGTGCAAATCGATCGTCAAATATGGGCAT-GGGGGCGAAAGACTAATCGAACCTTCTAGTAGCTGGTTTCCGCCGAAGTTCCCCTCAGGATAAT--------------------------------------------------------GGTGTTAGCTGATGCTGTTGGTCTATC---CCAACTCTCCGTAGGCTCTTTG----ATTGGAC-TTCACTAATTGCTAACACACA-----TTCTTTCTCTCAGAGTGATCCCGAGTTTGTCGCCGCTATCGGTACTCGAGACGCCAAACTCCGGTTCAATCGTGTCTGGGCTGTTTGCAAGAAGAAGCGGAGATGTGAAAATGAGGATCGT---ACTGAGAAG---AACAACGAAGAAGAATTTGCGCC------AGGCATGAAACCGGCT---GTAAATAACCACGGTGGCTGCGGCAACGTCCAACCTCAGGTTCGACAGGCTGCTCTCCAGCTTAAAGCTGCGTTTGATGTTGTGCAGGAGGATGGCCCTAAGCGACGAGAGACGGTGCCCATTACCCCCGAGATGGCCCACGGCATTCTCAGAAGGATCTCGGAGGAGGACCTGCGGCATATGGGTCTAAACTCAGACTATGCTCGCCCAGAGTGGTTGATTCTCACCGTTCTGCCCGTCCCTCCACCTCCTGTTCGTCCTAGTATTTCCATGGACGGCACCAGTACCGGTATGCGAAACGAAGACGATCTGACGTACAAGTTGGGTGACATTATCCGTGCCAACGGCAATGTGAAGCAAGCTATTCGCGAAGGTTCCCCTCAACATAT---------------------------------------------------------------------------------------------------------CCAGGCTGACTGCGCCATTCTGATTATTGCTGCCGGTACTGGTGAGTTCGAGGCTGGTATCTCCAAGGACGGCCAGACCCGTGAGCACGCTCTGCTCGCTTACACCCTCGGTGTTAAGCAGCTCATCGTCGCCATTAACAAGATGGATACTGCCAAGTGGGCTGAGGCTCGTTACCAAGAAATCATCAAGGAGACCTCCAACTTCATCAAGAAGGTCGGCTACAACCCCAAGACTGTGGCTTTCGTCCCCATCTCTGGCTTTAACGGCGACAACATGCTGCAAGCCTCCACCAACTGCCCCTGGTACAAGGGCTGGGAGAAGGAGACCAAGGCTGG---CAAGTCCACTGGTAAGACTCTGCTTGAGGCTATTGACTCTATCGAGCCCCCCAAGCGCCCCACAGACAAGCCTCTCCGTCTCCCCCTCCAGGATGTGTACAAGATTGGTGGTATTGGAACTGTTCCCGTCGGCCGTATCGAGACTGGTATCCTGAAGCCTGGTATGGTCGTTACTTTTGCTCCCTCCAACGTCACCACTGAAGTCAAGTCCGTCGAGATGCACCACGAGCAGCTCACCGAGGGTGTGCCCGGCGACAATGTTGGATTCAACGTGAAGAACGTTTCCGTCAAGGACATCCGCCGTGGTAACGTTGCCGGTGACTCCAAGAACGACCCCCCCAATGGCGCTGCCTCATTCGATGCCCAGGTCATCGTTCTCAACCACCCCGGTCAGGTTGGTGCCGGTTACGCTCCCGTCCTCGATTGCCACACCGCCCACATTGCTTGCAAGTTCTCCGAGCTGAAGGAGAAGATTGACCGACGTACTGGCAAGGCCACTGAAACTGCCCCCAAGTTCATCAAGTCTGGTGACGCTGCCATTGTCAAGATGGTTCCCTCCAAGCCTATGTGTGTGGAGGCTTTCACTGACTACCCTCC----------------------------------------------------
>Conoideocrella_jiufengensis_SICAUCC_24_0209
TATCAATAAGCGGAGGAAAAGAAACCAACAGGGATTGCCCCAGTAACGGCGAGTGAAGCGGCAACAGCTCAAATTTGAAATCTGGCCC-C---------CAGGGCCCGAGTTGTAATTTGCAGAGGATGCTTTTGGTGAGGTGCCTTCCGAGTTCCCTGGAACGGGACGCCATAGAGGGTGAGAGCCCCGTCTGGTCGGAC-ACCGAGCCTCTGTAAAGCTCCTTCGACGAGTCGAGTAGTTTGGGAATGCTGCTCTAAATGGGAGGTAAATGTCTTCTAAAGCTAAATATCGGCCAGAGACCGATAGCGCACAAGTAGAGTGATCGAAAGATGAAAAGCACTTTGAAAAGAGGGTTAAATAGTACGTGAAATTGTTGAAAGGGAAGCGCTCATGACCAGACTTGGGCCCGGTGAATCATCCAGCGTTCT-----------CGCTGGTGCACTTTGCCGGGCT---CAGGCCAGCATCAGTTCGCCCCGGGGGATAAAGGCTCTGGGAATGTGGCTCCCTC------GGGAGTGTTATAGCCCACTGCACAATACCCT-GGGGCGGACTGAGGACCGCGCATC-----TGCAAGGATGCTGGCGTAATGGTCATCAGCGACCCGTCTTGAAACACGGACCAAGGAGTCGTCTTCGTATGCGAGTGTTCGGGTGTCAAA-CCCCTACGCGTAATGAAAGTGAAC-GCAGGTGAGAGCTTC--------------------------GGCGCATCATCGACCGATCCTGATGTTCTCGGATGGATTTGAGTAAGAGCATAC-GGGGCCGGACCCGAAAGAAGGTGAACTATGCCTGTAT-AGGGTGAAGCCAGAGGAAACTC-TGGTGGAGGCTCGCAGC-GGTTCTGACGTGCAAATCGATCGTCAAATATGGGCAT-GGGGGCGAAAGACTAATCGAACCTTCTAGTAGCTGGTTTCCGCCGAAGTTCCCCTCAGGATAAT---------------------------------------------AACTGCAGCAAGGTGTTAGCTGATGCTGTTGGTCTATC---CCAACTCTCCGTAGGCTCTTTG----ATTGGAC-TTCACTAATTGCTAACACACA-----TTCTTTCTCTCAGAGTGATCCCGAGTTTGTCGCCGCTATCGGTACTCGAGACGCCAAACTCCGGTTCAATCGTGTCTGGGCTGTTTGCAAGAAGAAGCGGAGATGTGAAAATGAGGATCGT---ACTGAGAAG---AACAACGAAGAAGAATTTGCGCC------AGGCATGAAACCGGCT---GTAAATAACCACGGTGGCTGCGGCAACGTCCAACCTCAGGTTCGACAGGCTGCTCTCCAGCTTAAAGCTGCGTTTGATGTTGTGCAGGAGGATGGCCCTAAGCGACGAGAGACGGTGCCCATTACCCCCGAGATGGCCCACGGCATTCTCAGAAGGATCTCGGAGGAGGACCTGCGGCATATGGGTCTAAACTCAGACTATGCTCGCCCAGAGTGGTTGATTCTCACCGTTCTGCCCGTCCCTCCACCTCCTGTTCGTCCTAGTATTTCCATGGACGGCACCAGTACCGGTATGCGAAACGAAGACGATCTGACGTACAAGTTGGGTGACATTATCCGTGCCAACGGCAATGTGAAGCAAGCTATTCGCGAAGGTTCCCCTCAACATATTGCCA----------------------------------------------------------------------------------------------------CCAGGCTGACTGCGCCATTCTGATTATCGCTGCCGGTACTGGTGAGTTCGAGGCTGGTATCTCCAAGGACGGCCAGACCCGTGAGCACGCTCTGCTCGCTTACACCCTCGGTGTTAAGCAGCTCATCGTCGCCATTAACAAGATGGATACTGCCAAGTGGGCTGAGGCTCGTTACCAAGAAATCATCAAGGAGACCTCCAACTTCATCAAGAAGGTCGGCTACAACCCCAAGACTGTGGCTTTCGTCCCCATCTCTGGCTTTAACGGCGACAACATGCTGCAAGCCTCCACCAACTGCCCCTGGTACAAGGGCTGGGAGAAGGAGACCAAGGCTGG---CAAGTCCACTGGTAAGACTCTGCTTGAGGCTATTGACTCTATCGAGCCCCCCAAGCGCCCCACAGACAAGCCTCTCCGTCTCCCCCTCCAGGATGTGTACAAGATTGGTGGTATTGGAACTGTTCCCGTCGGCCGTATCGAGACTGGTATCCTGAAGCCTGGTATGGTCGTTACTTTTGCTCCCTCCAACGTCACCACTGAAGTCAAGTCCGTCGAGATGCACCACGAGCAGCTCACCGAGGGTGTGCCCGGCGACAATGTTGGATTCAACGTGAAGAACGTTTCCGTCAAGGACATCCGCCGTGGTAACGTTGCCGGTGACTCCAAGAACGACCCCCCCAATGGCGCTGCCTCATTCGATGCCCAGGTCATCGTTCTCAACCACCCCGGTCAGGTTGGTGCCGGTTACGCTCCCGTCCTCGATTGCCACACCGCCCACATTGCTTGCAAGTTCTCCGAGCTGAAGGAGAAGATTGACCGACGTACTGGCAAGGCCACTGAAACTGCCCCCAAGTTCATCAAGTCTGGTGACGCTGCCATTGTCAAGATGGTTCCCTCCAAGCCTATGTGTGTGGAGGCTTTCACTGACTACCCTCCTCTGG-----------------------------------------------
>Conoideocrella_jiufengensis_SICAUCC_24_0210
TATCAATAAGCGGAGGAAAAGAAACCAACAGGGATTGCCCCAGTAACGGCGAGTGAAGCGGCAACAGCTCAAATTTGAAATCTGGCCC-C---------CAGGGCCCGAGTTGTAATTTGCAGAGGATGCTTTTGGTGAGGTGCCTTCCGAGTTCCCTGGAACGGGACGCCATAGAGGGTGAGAGCCCCGTCTGGTCGGAC-ACCGAGCCTCTGTAAAGCTCCTTCGACGAGTCGAGTAGTTTGGGAATGCTGCTCTAAATGGGAGGTAAATGTCTTCTAAAGCTAAATATCGGCCAGAGACCGATAGCGCACAAGTAGAGTGATCGAAAGATGAAAAGCACTTTGAAAAGAGGGTTAAATAGTACGTGAAATTGTTGAAAGGGAAGCGCTCATGACCAGACTTGGGCCCGGTGAATCATCCAGCGTTCT-----------CGCTGGTGCACTTTGCCGGGCT---CAGGCCAGCATCAGTTCGCCCCGGGGGATAAAGGCTCTGGGAATGTGGCTCCCTC------GGGAGTGTTATAGCCCACTGCACAATACCCT-GGGGCGGACTGAGGACCGCGCATC-----TGCAAGGATGCTGGCGTAATGGTCATCAGCGACCCGTCTTGAAACACGGACCAAGGAGTCGTCTTCGTATGCGAGTGTTCGGGTGTCAAA-CCCCTACGCGTAATGAAAGTGAAC-GCAGGTGAGAGCTTC--------------------------GGCGCATCATCGACCGATCCTGATGTTCTCGGATGGATTTGAGTAAGAGCATAC-GGGGCCGGACCCGAAAGAAGGTGAACTATGCCTGTAT-AGGGTGAAGCCAGAGGAAACTC-TGGTGGAGGCTCGCAGC-GGTTCTGACGTGCAAATCGATCGTCAAATATGGGCAT-GGGGGCGAAAGACTAATCGAACCTTCTAGTAGCTGGTTTCCGCCGAAGTTCCCCTCAGGATAAT-----------------------------------------------------------GTTAGCTGATGCTGTTGGTCTATC---CCAACTCTCCGTAGGCTCTTTG----ATTGGAC-TTCACTAATTGCTAACACACA-----TTCTTTCTCTCAGAGTGATCCCGAGTTTGTCGCCGCTATCGGTACTCGAGACGCCAAACTCCGGTTCAATCGTGTCTGGGCTGTTTGCAAGAAGAAGCGGAGATGTGAAAATGAGGATCGT---ACTGAGAAG---AACAACGAAGAAGAATTTGCGCC------AGGCATGAAACCGGCT---GTAAATAACCACGGTGGCTGCGGCAACGTCCAACCTCAGGTTCGACAGGCTGCTCTCCAGCTTAAAGCTGCGTTTGATGTTGTGCAGGAGGATGGCCCTAAGCGACGAGAGACGGTGCCCATTACCCCCGAGATGGCCCACGGCATTCTCAGAAGGATCTCGGAGGAGGACCTGCGGCATATGGGTCTAAACTCAGACTATGCTCGCCCAGAGTGGTTGATTCTCACCGTTCTGCCCGTCCCTCCACCTCCTGTTCGTCCTAGTATTTCCATGGACGGCACCAGTACCGGTATGCGAAACGAAGACGATCTGACGTACAAGTTGGGTGACATTATCCGTGCCAACGGCAATGTGAAGCAAGCTATTCGCGAAGGTTCCCCTCAACATAT---------------------------------------------------------------------------------------------------------CCAGGCTGACTGCGCCATTCTGATTATCGCTGCCGGTACTGGTGAGTTCGAGGCTGGTATCTCCAAGGACGGCCAGACCCGTGAGCACGCTCTGCTCGCTTACACCCTCGGTGTTAAGCAGCTCATCGTCGCCATTAACAAGATGGATACTGCCAAGTGGGCTGAGGCTCGTTACCAAGAAATCATCAAGGAGACCTCCAACTTCATCAAGAAGGTCGGCTACAACCCCAAGACTGTGGCTTTCGTCCCCATCTCTGGCTTTAACGGCGACAACATGCTGCAAGCCTCCACCAACTGCCCCTGGTACAAGGGCTGGGAGAAGGAGACCAAGGCTGG---CAAGTCCACTGGTAAGACTCTGCTTGAGGCTATTGACTCTATCGAGCCCCCCAAGCGCCCCACAGACAAGCCTCTCCGTCTCCCCCTCCAGGATGTGTACAAGATTGGTGGTATTGGAACTGTTCCCGTCGGCCGTATCGAGACTGGTATCCTGAAGCCTGGTATGGTCGTTACTTTTGCTCCCTCCAACGTCACCACTGAAGTCAAGTCCGTCGAGATGCACCACGAGCAGCTCACCGAGGGTGTGCCCGGCGACAATGTTGGATTCAACGTGAAGAACGTTTCCGTCAAGGACATCCGCCGTGGTAACGTTGCCGGTGACTCCAAGAACGACCCCCCCAATGGCGCTGCCTCATTCGATGCCCAGGTCATCGTTCTCAACCACCCCGGTCAGGTTGGTGCCGGTTACGCTCCCGTCCTCGATTGCCACACCGCCCACATTGCTTGCAAGTTCTCCGAGCTGAAGGAGAAGATTGACCGACGTACTGGCAAGGCCACTGAAACTGCCCCCAAGTTCATCAAGTCTGGTGACGCTGCCATTGTCAAGATGGTTCCCTCCAAGCCTATGTGTGTGGAGGCTTTCACTGACTACCCTCCTCTGG-----------------------------------------------
>Conoideocrella_jiufengensis_SICAUCC_25_0183
-----------------------------------TGCCCCAGTAACGGCGAGTGAAGCGGCAACAGCTCAAATTTGAAATCTGGCCC-C---------CAGGGCCCGAGTTGTAATTTGCAGAGGATGCTTTTGGTGAGGTGCCTTCCGAGTTCCCTGGAACGGGACGCCATAGAGGGTGAGAGCCCCGTCTGGTCGGAC-ACCGAGCCTCTGTAAAGCTCCTTCGACGAGTCGAGTAGTTTGGGAATGCTGCTCTAAATGGGAGGTAAATGTCTTCTAAAGCTAAATACCGGCCAGAGACCGATAGCGCACAAGTAGAGTGATCGAAAGATGAAAAGCACTTTGAAAAGAGGGTTAAATAGTACGTGAAATTGTTGAAAGGGAAGCGCTCATGACCAGACTTGGGCCCGGTGAATCATCCAGCGTTCT-----------CGCTGGTGCACTTTGCCGGGCC---CAGGCCAGCATCAGTTCGCCCCGGGGGATAAAGGCTCTGGGAATGTGGCTCCCTC------GGGAGTGTTATAGCCCACTGCACAATACCCT-GGGGCGGACTGAGGACCGCGCATC-----TGCAAGGATGCTGGCGTAATGGTCATCAGCGACCCGTCTTGAAACACGGACCAAGGAGTCGTCTTCGTATGCGAGTGTTCGGGTGTCAAA-CCCCTACGCGTAATGAAAGTGAAC-GCAGGTGAGAGCTTC--------------------------GGCGCATCATCGACCGATCCTGATGTTCTCGGATGGATTTGAGTAAGAGCATAC-GGGGCCGGACCCGAAAGAAGGTGAACTATGCCTGTAT-AGGGTGAAGCCAGAGGAAACTC-TGGTGGAGGCTCGCAGC-GGTTCTGACGTGCAAATCGATCGTCAAATATGGGCATGGGGGGCGAAAGACTAATCGAAC-----------------------------------------------------GAAAGTCAAGAAGATCTTGGAGATTGTCTGCCATAACTGCAGCAAGGTGTTGGCTGATGCTGTTGGTCTATC---CCAACTCTCCGTAGGCTCTTTG----ATTGGAC-TTCACTAATTGCTAACACACA-----TTCTTTCTCTCAGAGTGATCCCGAGTTTGTCGCCGCTATCGGTACTCGAGACGCCAAACTCCGGTTCAATCGTGTCTGGGCTGTCTGCAAGAAGAAGCGGAGATGTGAAAATGAGGATCGT---ACTGAGAAG---AACAACGAAGAAGAATTTGCGCC------AGGCATGAAACCGGCT---GTAAATAACCACGGTGGCTGCGGCAACGTCCAACCTCAGGTTCGACAGGCTGCTCTCCAGCTTAAAGCTGCGTTTGATGTTGTGCAGGAGGATGGCCCTAAGCGACGAGAGACGGTGCCCATTACCCCCGAGATGGCCCACGGCATTCTCAGAAGGATCTCGGAGGAGGACCTGCGGCATATGGGTCTAAACTCAGACTATGCTCGCCCAGAGTGGTTGATTCTCACCGTTCTGCCCGTCCCTCCACCTCCTGTTCGTCCTAGTATTTCCATGGACGGCACCAGTACCGGTATGCGAAACGAAGACGATCTGACGTACAAGTTGGGTGACATTATCCGTGCCAACGGCAATGTGAAGCAAGCTATTCGCGAAGGTTCCCCTCAACATATTGCCAGAGATTTCGAAGAGCTGCTTCAGTACCATGTGGCGACATAT-ATGGAC------------------------------------------------TACTCCAGGCTGACTGCGCCATTCTGATTATCGCTGCCGGTACTGGTGAGTTCGAGGCTGGTATCTCCAAGGACGGCCAGACCCGTGAGCACGCTCTGCTCGCTTACACCCTCGGTGTTAAGCAGCTCATCGTCGCCATTAACAAGATGGACACTGCCAAGTGGGCTGAGGCTCGTTACCAAGAAATCATCAAGGAGACCTCCAACTTCATCAAGAAGGTCGGCTACAATCCCAAGACTGTGGCTTTCGTCCCCATCTCTGGCTTTAACGGCGACAACATGCTGCAAGCCTCCACCAACTGCCCCTGGTACAAGGGCTGGGAGAAGGAGACCAAGGCTGG---CAAGTCCACTGGTAAGACTCTGCTTGAGGCTATTGACTCTATCGAGCCCCCCAAGCGCCCCACAGACAAGCCTCTCCGTCTCCCCCTCCAGGATGTGTACAAGATTGGTGGTATTGGAACTGTTCCCGTCGGCCGTATCGAGACTGGTATCCTGAAGCCTGGTATGGTCGTTACTTTTGCTCCCTCCAACGTCACCACTGAAGTCAAGTCCGTCGAGATGCACCACGAGCAGCTCACCGAGGGTGTGCCCGGCGACAATGTTGGATTCAACGTGAAGAACGTTTCCGTCAAGGACATCCGCCGTGGTAACGTTGCCGGTGACTCCAAGAACGACCCCCCCAATGGCGCTGCCTCATTCGATGCCCAGGTCATCGTTCTCAACCACCCCGGTCAGGTTGGTGCCGGTTACGCTCCCGTCCTCGATTGCCACACCGCCCACATTGCTTGCAAGTTCTCCGAGCTGAAGGAGAAGATTGACCGACGTACTGGCAAGGCCACTGAAACTGCCCCCAAGTTCATCAAGTCTGGTGACGCTGCCATTGTCAAGATGGTTCCCTCCAAGCCTATGTGTGTGGAGGCTTTCACTGACTACCCTCCTCTGGGTG--------------------------------------------
>Conoideocrella_jiufengensis_SICAUCC_25_0184
-------------------------------------CCCCAGTAACGGCGAGTGAAGCGGCAACAGCTC-AATTTGAAATCTGGCCC-C---------CAGGGCCCGAGTTGTAATTTGCAGAGGATGCTTTTGGTGAGGTGCCTTCCGAGTTCCCTGGAACGGGACGCCATAGAGGGTGAGAGCCCCGTCTGGTCGGAC-ACCGAGCCTCTGTAAAGCTCCTTCGACGAGTCGAGTAGTTTGGGAATGCTGCTCTAAATGGGAGGTAAATGTCTTCTAAAGCTAAATACCGGCCAGAGACCGATAGCGCACAAGTAGAGTGATCGAAAGATGAAAAGCACTTTGAAAAGAGGGTTAAATAGTACGTGAAATTGTTGAAAGGGAAGCGCTCATGACCAGACTTGGGCCCGGTGAATCATCCAGCGTTCT-----------CGCTGGTGCACTTTGCCGGGCC---CAGGCCAGCATCAGTTCGCCCCGGGGGATAAAGGCTCTGGGAATGTGGCTCCCTC------GGGAGTGTTATAGCCCACTGCACAATACCCT-GGGGCGGACTGAGGACCGCGCATC-----TGCAAGGATGCTGGCGTAATGGTCATCAGCGACCCGTCTTGAAACACGGACCAAGGAGTCGTCTTCGTATGCGAGTGTTCGGGTGTCAAA-CCCCTACGCGTAATGAAAGTGAAC-GCAGGTGAGAGCTTC--------------------------GGCGCATCATCGACCGATCCTGATGTTCTCGGATGGATTTGAGTAAGAGCATAC-GGGGCCGGACCCGAAAGAAGGTGAACTATGCCTGTAT-AGGGTGAAGCCAGAGGAAACTC-TGGTGGAGGCTCGCAGC-GGTTCTTACGTGCAAATCGATCGTCAAATATGGGCAT-GGGGGCGAAAGACTAAT--------------------------------------------------------------------------------------------------------GTGTTGGCTGATGCTGTTGGTCTATC---CCAACTCTCCGTAGGCTCTTTG----ATTGGAC-TTCACTAATTGCTAACACACA-----TTCTTTCTCTCAGAGTGATCCCGAGTTTGTCGCCGCTATCGGTACTCGAGACGCCAAACTCCGGTTCAATCGTGTCTGGGCTGTCTGCAAGAAGAAGCGGAGATGTGAAAATGAGGATCGT---ACTGAGAAG---AACAACGAAGAAGAATTTGCGCC------AGGCATGAAACCGGCT---GTAAATAACCACGGTGGCTGCGGCAACGTCCAACCTCAGGTTCGACAGGCTGCTCTCCAGCTTAAAGCTGCGTTTGATGTTGTGCAGGAGGATGGCCCTAAGCGACGAGAGACGGTGCCCATTACCCCCGAGATGGCCCACGGCATTCTCAGAAGGATCTCGGAGGAGGACCTGCGGCATATGGGTCTAAACTCAGACTATGCTCGCCCAGAGTGGTTGATTCTCACCGTTCTGCCCGTCCCTCCACCTCCTGTTCGTCCTAGTATTTCCATGGACGGCACCAGTACCGGTATGCGAAACGAAGACGATCTGACGTACAAGTTGGGTGACATTATCCGTGCCAACGGCAATGTGAAGCAAGCTATTCGCGAAGGTTCCCCTCAACATATTGCCAGAGATT---------------------------------------------------------------------------------------------------CTGACTGCGCCATTCTGATTATCGCTGCCGGTACTGGTGAGTTCGAGGCTGGTATCTCCAAGGACGGCCAGACCCGTGAGCACGCTCTGCTCGCTTACACCCTCGGTGTTAAGCAGCTCATTGTCGCCATTAACAAGATGGATACTGCCAAGTGGGCTGAGGCTCGTTACCAAGAAATCATCAAGGAGACCTCCAACTTCATCAAGAAGGTCGGCTACAACCCCAAGACTGTGGCTTTCGTCCCCATCTCTGGCTTCAACGGCGACAATATGCTGCAAGCCTCCACCAACTGCCCCTGGTACAAGGGCTGGGAGAAGGAGACCAAGGCTGG---CAAGTCCACTGGTAAGACTCTGCTTGAGGCTATTGACTCTATCGAGCCCCCCAAGCGCCCCACAGACAAGCCTCTCCGTCTCCCCCTCCAGGATGTGTACAAGATTGGTGGTATTGGAACTGTTCCCGTCGGCCGTATCGAGACTGGTATCCTGAAGCCTGGTATGGTCGTTACTTTTGCTCCCTCCAACGTCACCACTGAAGTCAAGTCCGTCGAGATGCACCACGAGCAGCTCACCGAGGGTGTGCCCGGCGACAATGTTGGATTCAACGTGAAGAACGTTTCCGTCAAGGACATCCGCCGTGGTAACGTTGCCGGTGACTCCAAGAACGACCCCCCCAATGGCGCTGCCTCATTCGATGCCCAGGTCATCGTTCTCAACCACCCCGGTCAGGTTGGTGCCGGTTACGCTCCCGTCCTCGATTGCCACACCGCCCACATTGCTTGCAAGTTCTCCGAGCTGAAGGAGAAGATTGACCGACGTACTGGCAAGGCTACTGAAACTGCCCCCAAGTTCATCAAGTCTGGTGACGCTGCCATTGTCAAGATGGTTCCCTCCAAGCCTATGTGTGTGGAGGCTTTCACTGACTACCCT------------------------------------------------------
>Conoideocrella_krungchingensis_BCC_36100_T
----------------------------------------------------------------------------------------------------------------------------------------------GCCTTCCGAGTTCCCTGGAACGGGACGCCATAGAGGGTGAGAGCCCCGTCTGGTTGGAT-ACCGAGTCTCTGTAAAGCTCCTTCGACGAGTCGAGTAGTTTGGGAATGCTGCTCTAAATGGGAGGTATATGTCTTCTAAAGCTAAATACCGGCCAGAGACCGATAGCGCACAAGTAGAGTGATCGAAAGATGAAAAGCACTTTGAAAAGAGGGTTAAACAGTACGTGAAATTGTTGAAAGGGAAGCGTTCATGACCAGACTTGGACCCGGCGAATCATCCAGCGTTCT-----------CGCTGGTGCACTTTGCCGGGCT---CAGGCCAGCATCAGTTTGCCCCGGGGGATAAAGGCTTTGGGAATGTGGCTCCTCC------GGGAGTGTTATAGCCCGCTGCACAATACTCT-GGGGCGGACTGAGGTTCGCGCATC-----TGCATGGATGCTGGCGTAATGGTCATCAGCGACCCGTCTTGAAACACGGACCAAGGAGTCGTCTTCGTATGCGAGTGTTCGGGTGTCAAA-CCCCTACGCGTAATGAAAGTGAAC-GCAGGTGAGAGCTTC--------------------------GGCGCATCATCGACCGATCCTGATGTTCTCGGATGGATTTGAGTAAGAGCATAC-GGGGCCGGACCCGAAAGAAGGTGAACTATGCCTGTAT-AGGGTGAAGCCAGAGGAAACTC-TGGTGGAGGCTCGCAGC-GGTTCTGACGTGCAAATCGATCGTCAAATATGGGCAT-----------------------------------------------------------------???????????????????????????????????????????????????????????????????????????????????????????????????????????????????????????????????????????????????????????????????????????????????????????????????????????????????????????????????????????????????????????????????????????????????????????????????????????????????????????????????????????????????????????????????????????????????????????????????????????????????????????????????????????????????????????????????????????????????????????????????????????????????????????????????????????????????????????????????????????????????????????????????????????????????????????????????????????????????????????????????????????????????????????????????????????????????????????????????????????????????????????????????????????????????????????????????????????????---------------------------------------------------------------ATTATCGCTGCCGGTACTGGTGAGTTCGAGGCTGGTATCTCCAAGGATGGCCAGACCCGTGAGCACGCTCTGCTCGCTTACACCCTGGGTGTCAAGCAGCTCATCGTCGCCATCAACAAGATGGACACTGCCAAATGGGCCCAGGCTCGTTACGAGGAAATCATCAAGGAGACCTCCAACTTCATCAAGAAGGTCGGCTACAACCCCAAGACTGTTGCTTTCGTCCCCATCTCCGGCTTCAACGGCGACAACATGTTGACAGCCTCCACCAACTGCCCCTGGTACAAGGGCTGGGAGAAGGAGACCAAGGCTGG---CAAGTCCACTGGCAAGACCTTGCTTGAGGCCATTGACTCTATTGAACCCCCTAAGCGTCCCTCGGACAAGCCTCTTCGTCTTCCCCTCCAGGATGTGTACAAGATTGGTGGTATTGGAACTGTCCCTGTCGGCCGTATCGAGACTGGTGTCCTGAAGCCCGGTATGGTCGTTACATTTGCTCCCGCCAACGTCACCACTGAAGTCAAGTCCGTTGAGATGCACCACGAGCAGCTCACCGAGGGTCTGCCCGGTGACAACGTTGGATTCAACGTGAAGAACGTTTCCGTCAAGGACATCCGCCGTGGTAACGTTGCTGGTGACTCCAAGAACGACCCCCCCTTGGGAGCTGCCTCTTTCGACGCCCAGGTCATCGTCCTCAACCACCCCGGTCAGGTTGGTGCTGGTTATGCCCCTGTCCTCGACTGCCACACCGCCCACATCGCTTGCAAGTTCGCCGAGATCAAGGAGAAGATTGACCGACGTACTGGTAAGGCTGTTGAAAGCGCCCCCAAGTTCATCAAGTCTGGTGACTCTGCCATTGTCAAGATGATTCCCTCCAAGCCCATGTGTGTCGAGGCTT--------------------------------------------------------------------
>Conoideocrella_krungchingensis_BCC_36101
----------------------------------------------------------------------------------------------------------------------------------CTTTTGATGAGTGCCTTCCGAGTTCCCTGGAACGGGACGCCATAGAGGGTGAGAGCCCCGTCTGGTTGGAT-ACCGAGTCTCTGTAAAGCTCCTTCGACGAGTCGAGTAGTTTGGGAATGCTGCTCTAAATGGGAGGTATATGTCTTCTAAAGCTAAATACCGGCCAGAGACCGATAGCGCACAAGTAGAGTGATCGAAAGATGAAAAGCACTTTGAAAAGAGGGTTAAACAGTACGTGAAATTGTTGAAAGGGAAGCGTTCATGACCAGACTTGGACCCGGCGAATCATCCAGCGTTCT-----------CGCTGGTGCACTTTGCCGGGCT---CAGGCCAGCATCAGTTTGCCCCGGGGGATAAAGGCTTTGGGAATGTGGCTCCTCC------GGGAGTGTTATAGCCCGCTGCACAATACTCT-GGGGCGGACTGAGGTTCGCGCATC-----TGCATGGATGCTGGCGTAATGGTCATCAGCGACCCGTCTTGAAACACGGACCAAGGAGTCGTCTTCGTATGCGAGTGTTCGGGTGTCAAA-CCCCTACGCGTAATGAAAGTGAAC-GCAGGTGAGAGCTTC--------------------------GGCGCATCATCGACCGATCCTGATGTTCTCGGATGGATTTGAGTAAGAGCATAC-CGGGCCGGACCCGAAAGAAGGTGAACTATGCCTGTAT-AGGGTGAAGCCAGAGGAAACTC-TGGTGGAGGCTCGCAGC-GGTTCTGACGTGCAAATCGATCGTCAAATATGGGCAT-----------------------------------------------------------------???????????????????????????????????????????????????????????????????????????????????????????????????????????????????????????????????????????????????????????????????????????????????????????????????????????????????????????????????????????????????????????????????????????????????????????????????????????????????????????????????????????????????????????????????????????????????????????????????????????????????????????????????????????????????????????????????????????????????????????????????????????????????????????????????????????????????????????????????????????????????????????????????????????????????????????????????????????????????????????????????????????????????????????????????????????????????????????????????????????????????????????????????????????????????????????????????????????????------------------------------------------------------------------ATCGCTGCCGGTACTGGTGAGTTCGAGGCTGGTATCTCCAAGGATGGCCAGACCCGTGAGCACGCTCTGCTCGCTTACACCCTGGGTGTCAAGCAGCTCATCGTCGCCATCAACAAGATGGACACTGCCAAATGGGCCCAGGCTCGTTACGAGGAAATCATCAAGGAGACCTCCAACTTCATCAAGAAGGTCGGCTACAACCCCAAGACTGTTGCTTTCGTCCCCATCTCCGGCTTCAACGGCGACAACATGTTGACAGCCTCCACCAACTGCCCCTGGTACAAGGGCTGGGAGAAGGAGACCAAGGCTGG---CAAGTCCACTGGCAAGACCTTGCTTGAGGCCATTGACTCTATTGAACCCCCTAAGCGTCCCTCGGACAAGCCTCTTCGTCTTCCCCTCCAGGATGTGTACAAGATTGGTGGTATTGGAACTGTCCCTGTCGGCCGTATCGAGACTGGTGTCCTGAAGCCCGGTATGGTCGTTACATTTGCTCCCGCCAACGTCACCACTGAAGTCAAGTCCGTTGAGATGCACCACGAGCAGCTCACCGAGGGTCTGCCCGGTGACAACGTTGGATTCAACGTGAAGAACGTTTCCGTCAAGGACATCCGCCGTGGTAACGTTGCTGGTGACTCCAAGAACGACCCCCCCTTGGGAGCTGCCTCTTTCGACGCCCAGGTCATCGTCCTCAACCACCCCGGTCAGGTTGGTGCTGGTTATGCCCCTGTCCTCGACTGCCACACCGCCCACATCGCTTGCAAGTTCGCCGAGATCAAGGAGAAGATTGACCGACGTACTGGTAAGGCTGTTGAAAGCGCCCCCAAGTTCATCAAGTCTGGTGACTCTGCCATTGTCAAGATGATTCCCTCCAAGCCCATGTGTGTCGAGGCTT--------------------------------------------------------------------
>Conoideocrella_luteorostrata_NHJ_11343
--------------------GAAACCAACAGGGATTGCCCCAGTAACGGCGAGTGAAGCGGCAACAGCTCAAATTTGAAATCTGGCCC-C---------CAGGGCCCGAGTTGTAATTTGCAGAGGATGCTTTTGGCGAGGTGCCTTCCGAGTTCCCTGGAACGGGACGCCATAGAGGGTGAGAGCCCCGTCTGGTTGGAT-ACCGAGCCTCTGTAAAGCTCCTTCGACGAGTCGAGTAGTTTGGGAATGCTGCTCTAAATGGGAGGTATATGTCTTCTAAAGCTAAATACCGGCCAGAGACCGATAGCGCACAAGTAGAGTGATCGAAAGATGAAAAGCACTTTGAAAAGAGGGTTAAACAGTACGTGAAATTGTTGAAAGGGAAGCGCTTGTGACCAGACTTGGGCCCGGTGAATCATCCAGCGTTCT-----------CGCTGGTGCACTTTGCCGGGCC---CAGGCCAGCATCAGTTTGCCTCGGGGGATAAAGGCTCTGGGAATGTGGCTCCTCC------GGGAGTGTTATAGCCCGTTGCATAATGCCCT-GGGGCGGACTGAGGTTCGCGCATC-----TGCAAGGATGCTGGCGTAATGGTCATCAGCGGCCCGTCTTGAAACACGGACCAAGGAGTCGTCTTCGTATGCGAGTGTTCGGGTGTAAAA-CCCCTACGCGGAATGAAAGTGAAC-GCAGGTGAGAGCTTC--------------------------GGCGCATCATCGACCGATCCTGATGTTCTCGGATGGATTTGAGTAAGAGCATAC-GGGGCCGGACCCGAAAGAAGGTGAACTATGCCTGTAT-AGGGTGAAGCCAGAGGAAACTC-TGGTGGAGGCTCGCAGC-GGTTCTGACGTGCAAATCGATCGTCAAATATGGGCAT-GGGGGCGAAAGACTAATC---------------------------------------------------------------------------------------CCACAACTGCAGCAAGGTGTTGGCCGATACTGTTGGTCTATC---CTAACTCTCCGTGAAGCTTTTT----GTTTGAC-TTCACTGATTGCTAACGTGAA-----TTC--TTTCTCAGAGTGATCCCGAGTTTGTATCCGCTATCGGTACTCGAGACGCTAAACTTCGTTTCAATCGCGTTTGGGCTGTTTGTAAGAAAAAACGGAGGTGTGAAAATGAGGACCGT---ACCGAGAAG---AACGAT---GAAGAATTCGCGCC------AGGTATGAAACCGCCG---GTGAACAACCACGGTGGCTGCGGCAACGTGCAACCCCAGGTCAGACAAGCTGCTCTTCAACTCAAAGCTGCCTTCGAGGTTGTGCAGGAGGATGGCCCTAAAAGACGAGAGACAGTGCCCATTACACCCGAAATGGCTCACGGCATTCTCAGGAGAATTTCAGAAGAAGACCTGCGGCACATGGGTCTCAACTCAGACTACGCTCGCCCAGAGTGGATGATTCTCACTGTTCTGCCTGTTCCTCCACCTCCTGTTCGTCCTAGTATATCGATGGACGGTACTGGTACCGGTATGAGAAATGAAGACGATTTGACGTACAAGCTGGGTGACATTATCCGAGCCAACGGTAATGTGAAACAAGCTATTCGCGAAGGATCTCCTCAGCATATTGCTAGAGATTTCGAAGAGCTACTTC------------------------------------------------------------------------------------CTGACTGCGCTATTCTGATTATCGCTGCCGGTACTGGTGAGTTCGAGGCTGGTATCTCCAAGGATGGCCAGACCCGTGAGCACGCCCTGCTCGCCTACACCCTGGGTGTCAAGCAGCTCATTGTTGCCATCAACAAGATGGACACTGCCAAGTGGGCTGAGGCTCGTTACCAGGAAATCATCAAGGAAACCTCCAACTTCATCAAGAAGGTCGGCTACAACCCCAAGACTGTCGCCTTCGTCCCCATTTCCGGTTTCAACGGTGACAACATGCTGGCTGCCTCCACCAACTGCCCTTGGTACAAGGGTTGGGAGAAGGAGACCAAGGCTGG---CAAGTCCACTGGCAAGACTCTGCTTGAGGCTATTGACTCCATTGAACCCCCCAAGCGTCCCACCGACAAGCCCCTCCGTCTTCCCCTTCAGGATGTGTACAAGATTGGTGGTATCGGAACAGTTCCTGTCGGCCGTATCGAGACTGGTGTCCTCAAGCCCGGTATGGTCGTTACCTTCGCTCCCGCCAACGTCACCACTGAAGTCAAGTCCGTTGAGATGCACCACGAGCAGCTCCAGGCTGGTCAGCCCGGTGACAACGTTGGATTCAACGTGAAGAACGTCTCCGTCAAGGATATCCGCCGTGGTAACGTTGCTGGTGACTCCAAGAACGACCCTCCTCAGGGTGCCGCCTCTTTCGATGCCCAGGTCATCGTCCTCAACCACCCTGGCCAGGTCGGTGCTGGTTACGCCCCCGTCCTTGATTGCCACACCGCCCACATTGCTTGCAAGTTCTCTGAGATCAAGGAGAAGATTGACCGACGTACTGGTAAGGCTGTCGAAGACGCCCCCAAGTTCATCAAGTCTGGTGACTCTGCCATCGTTAAGATGGTTCCCTCCAAGCCCATGTGTGTTGAGGCTTTCACTGACTACCCTCCCCTGGGTCGTTTCGCCGTCCGTGA----------------------------
>Conoideocrella_luteorostrata_NHJ_12516
TATCAATAAGCGGAGGAAAAGAAACCAACAGGGATTGCCCCAGTAACGGCGAGTGAAGCGGCAACAGCTCAAATTTGAAATCTGGCCC-C---------CAGGGCCCGAGTTGTAATTTGCAGAGGATGCTTTTGGCGAGGTGCCTTCCGAGTTCCCTGGAACGGGACGCCATAGAGGGTGAGAGCCCCGTCTGGTTGGAT-ACCGAGCCTCTGTAAAGCTCCTTCGACGAGTCGAGTAGTTTGGGAATGCTGCTCTAAATGGGAGGTATATGTCTTCTAAAGCTAAATACCGGCCAGAGACCGATAGCGCACAAGTAGAGTGATCGAAAGATGAAAAGCACTTTGAAAAGAGGGTTAAACAGTACGTGAAATTGTTGAAAGGGAAGCGCTTGTGACCAGACTTGGGCCCGGTGAATCATCCAGCGTTCT-----------CGCTGGTGCACTTTGCCGGGCC---CAGGCCAGCATCAGTTTGCCTCGGGGGATAAAGGCTCTGGGAATGTGGCTCCTCC------GGGAGTGTTATAGCCCGTTGCACAATGCCCT-GGGGCGGACTGAGGTTCGCGCATC-----TGCAAGGATGCTGGCGTAATGGTCATCAGCGGCCCGTCTTGAAACACGGACCAAGGAGTCGTCTTCGTATGCGAGTGTTCGGGTGTAAAA-CCCCTACGCGGAATGAAAGTGAAC-GCAGGTGAGAGCTTC--------------------------GGCGCATCATCGACCGATCCTGATGTTCTCGGATGGATTTGAGTAAGAGCATAC-GGGGCCGGACCCGAAAGAAGGTGAACTATGCCTGTAT-AGGGTGAAGCCAGAGGAAACTC-TGGTGGAGGCTCGCAGC-GGTTCTGACGTGCAAATCGATCGTCAAATATGGGCAT-GGGGGCGAAAGACTAATCGAACCTTCTAGTA-------------------------------------------------------------------------GCCACAACTGCAGCAAGGTGTTGGCCGATACTGTTGGTCTATC---CTAACTCTCCGTGAAGCTTTTT----GTTTGAC-TTCACTGATTGCTAACGTGAA-----TTC--TTTCTCAGAGTGATCCCGAGTTTGTATCCGCTATCGGTACTCGAGACGCTAAACTTCGTTTCAATCGCGTTTGGGCTGTTTGTAAGAAAAAACGGAGGTGTGAAAATGAGGACCGT---ACCGAGAAG---AACGAT---GAAGAATTTGCGCC------AGGTATGAAACCGCCG---GTGAACAACCACGGTGGCTGCGGCAACGTGCAACCCCAGGTCAGACAAGCTGCTCTTCAACTCAAAGCTGCCTTCGAGGTTGTGCAGGAGGATGGCCCTAAAAGACGAGAGACAGTGCCCATTACACCCGAAATGGCTCACGGCATTCTCAGGAGAATCTCAGAAGAAGACCTGCGGCACATGGGTCTCAACTCAGACTACGCTCGCCCAGAGTGGATGATTCTCACTGTTCTGCCTGTTCCTCCACCTCCTGTTCGTCCTAGTATATCGATGGACGGTACTGGTACCGGTATGAGAAATGAAGACGATTTGACGTACAAGCTGGGTGACATTATCCGAGCCAACGGTAATGTGAAACAAGCTATTCGCGAAGGATCTCCTCAGCATATTGCTAGAGATTTCGAAGAGCTACTTC------------------------------------------------------------ACATGATCACTGGTACTTCCCAGGCTGACTGCGCTATCCTGATTATCGCTGCCGGTACTGGTGAGTTCGAGGCTGGTATCTCCAAGGATGGCCAGACCCGTGAGCACGCCCTGCTCGCCTACACCCTGGGTGTCAAGCAGCTCATTGTTGCCATCAACAAGATGGACACTGCCAAGTGGGCTGAGGCTCGTTACCAGGAAATCATCAAGGAAACTTCCAACTTCATCAAGAAGGTCGGCTACAACCCCAAGACTGTCGCCTTCGTCCCCATTTCCGGTTTCAACGGTGACAACATGCTGGCCCCCTCCACCAACTGCCCTTGGTACAAGGGTTGGGAGAAGGAGACCAAGGCTGG---CAAGTCCACTGGCAAGACTCTGCTTGAGGCTATTGACTCTATTGAGCCCCCCAAGCGTCCCACCGACAAGCCCCTCCGTCTTCCCCTTCAGGATGTGTACAAGATTGGTGGTATTGGAACAGTTCCTGTCGGTCGTATCGAGACTGGTGTCCTCAAGCCCGGTATGGTCGTTACCTTCGCTCCCGCCAACGTCACCACTGAAGTCAAGTCCGTTGAGATGCACCACGAGCAGCTCCAGGCTGGTCAGCCCGGTGACAACGTTGGATTCAACGTGAAGAACGTCTCCGTCAAGGATATCCGCCGTGGTAACGTTGCTGGTGACTCCAAGAACGACCCTCCTCAGGGTGCTGCCTCTTTCGATGCCCAGGTCATCGTCCTCAACCACCCTGGCCAGGTCGGTGCTGGTTACGCCCCCGTCCTTGATTGCCACACCGCCCACATTGCTTGCAAGTTCTCTGAGATCAAGGAAAAGATTGACCGACGTACTGGTAAGGCTGTCGAAGACGCCCCCAAGTTCATCAAGTCTGGTGACTCTGCCATCGTCAAGATGGTTCCCTCCAAGCCCATGTGTGTTGAGGCTTTCACTGA-------------------------------------------------------------
>Conoideocrella_luteorostrata_SICAUCC_25_0170
-----------------------------------TGCCCCAGTAACGGCGAGTGAAGCGGCAACAGCTCAAATTTGAAATCTGGCCC-C---------CAGGGCCCGAGTTGTAATTTGCAGAGGATGCTTTTGGCGAGGTGCCTTCCGAGTTCCCTGGAACGGGACGCCATAGAGGGTGAGAGCCCCGTCTGGTTGGAC-ACCGAGCCTCTGTAAAGCTCCTTCGACGAGTCGAGTAGTTTGGGAATGCTGCTCTAAATGGGAGGTATATGTCTTCTAAAGCTAAATACCGGCCAGAGACCGATAGCGCACAAGTAGAGTGATCGAAAGATGAAAAGCACTTTGAAAAGAGGGTTAAACAGTACGTGAAATTGTTGAAAGGGAAGCGCTTGTGACCAGACTTGGGCCCGGTGAATCATCCAGCGTTCT-----------CGCTGGTGCACTTTGCCGGGCC---CAGGCCAGCATCAGTTTGCCTCGGGGGATAAAGGCTCTGGGAATGTGGCTCCTCC------GGGAGTGTTATAGCCCGTTGCATAATGCCCT-GGGGCGGACTGAGGTTCGCGCATC-----TGCAAGGATGCTGGCGTAATGGTCATCAGCGGCCCGTCTTGAAACACGGACCAAGGAGTCGTCTTCGTATGCGAGTGTTCGGGTGTAAAA-CCCCTACGCGGAATGAAAGTGAAC-GCAGGTGAGAGCTTC--------------------------GGCGCATCATCGACCGATCCTGATGTTCTCGGATGGATTTGAGTAAGAGCATAC-GGGGCCGGACCCGAAAGAAGGTGAACTATGCCTGTAT-AGGGTGAAGCCAGAGGAAACTC-TGGTGGAGGCTCGCAGC-GGTTCTGACGTGCAAATCGATCGTCAAATATGGGCATGGGGGGCGAAAGACTAAT-----------------------------------------------------------------------------------------------TGCAGCAAGGTGTTGGCCGATACTGTTGGTCTATC---CTAACTCTCCGTGAAGCTTTTT----GTTTGAC-TTCACTGATTGCTAACGTGAA-----TTC--TTTCTCAGAGTGATCCCGAGTTTGTATCCGCTATCGGTACTCGAGACGCTAAACTTCGTTTCAATCGCGTTTGGGCTGTTTGTAAGAAAAAACGGAGGTGTGAAAATGAGGACCGT---ACCGAGAAG---AACGAT---GAAGAATTTGCGCC------AGGTATGAAACCGCCG---GTGAACAACCACGGTGGCTGCGGCAACGTGCAACCCCAGGTCAGACAAGCTGCTCTTCAACTCAAAGCTGCCTTCGAGGTTGTGCAGGAGGATGGCCCTAAAAGACGAGAGACAGTGCCCATTACACCCGAAATGGCTCACGGCATTCTCAGGAGAATCTCAGAAGAAGACCTGCGGCACATGGGTCTCAACTCAGACTACGCTCGCCCAGAGTGGATGATTCTCACTGTTCTGCCTGTTCCTCCACCTCCTGTTCGTCCTAGTATATCGATGGACGGTACTGGTACCGGTATGAGAAATGAAGACGATTTGACGTACAAGCTGGGTGACATTATCCGAGCCAACGGTAATGTGAAACAAGCTATTCGCGAAGGATCTCCTCAGCATATTGCTAGAGATTTCGAAGAGCTACTTCAGTA-------------------------------------------------------------------------------GCTGACTGCGCTATTCTGATTATCGCTGCCGGTACTGGTGAGTTCGAGGCTGGTATCTCCAAGGATGGCCAGACCCGTGAGCACGCCCTGCTCGCCTACACCCTGGGTGTCAAGCAGCTCATTGTTGCCATCAACAAGATGGACACTGCCAAGTGGGCTGAGGCTCGTTACCAGGAAATCATCAAGGAAACCTCCAACTTCATCAAGAAGGTCGGCTACAACCCCAAGACTGTCGCCTTCGTCCCCATTTCCGGTTTCAACGGTGACAACATGCTGGCTGCCTCCACCAACTGCCCTTGGTACAAGGGTTGGGAGAAGGAGACCAAGGCTGG---CAAGTCCACTGGCAAGACTCTGCTTGAGGCTATTGACTCCATTGAGCCCCCCAAGCGTCCCACCGACAAGCCCCTCCGTCTTCCCCTTCAGGATGTGTACAAGATTGGTGGTATTGGAACAGTTCCTGTCGGCCGTATCGAGACTGGTGTCCTCAAGCCCGGTATGGTCGTTACCTTCGCTCCCGCCAACGTCACCACTGAAGTCAAGTCCGTTGAGATGCACCACGAGCAGCTCCAGGCTGGTCAGCCCGGTGACAACGTTGGATTCAACGTGAAGAACGTCTCCGTCAAGGATATCCGCCGTGGTAACGTTGCTGGTGACTCCAAGAACGACCCTCCTCAGGGTGCCGCCTCTTTCGATGCCCAGGTCATCGTCCTCAACCACCCTGGCCAGGTCGGTGCTGGTTACGCCCCCGTCCTTGATTGCCACACCGCCCACATTGCTTGCAAGTTCTCTGAGATCAAGGAGAAGATTGACCGACGTACTGGTAAGGCTGTCGAAGACGCCCCCAAGTTCATCAAGTCTGGTGACTCTGCCATCGTCAAGATGGTTCCCTCCAAGCCCATGTGTGTTGAGGCTTTCACTGACTACC--------------------------------------------------------
>Conoideocrella_luteorostrata_SICAUCC_25_0171
----------------------------------TTGCCCCAGTAACGGCGAGTGAAGCGGCAACAGCTCAAATTTGAAATCTGGCCC-C---------CAGGGCCCGAGTTGTAATTTGCAGAGGATGCTTTTGGCGAGGTGCCTTCCGAGTTCCCTGGAACGGGACGCCATAGAGGGTGAGAGCCCCGTCTGGTTGGAT-ACCGAGCCTCTGTAAAGCTCCTTCGACGAGTCGAGTAGTTTGGGAATGCTGCTCTAAATGGGAGGTATATGTCTTCTAAAGCTAAATACCGGCCAGAGACCGATAGCGCACAAGTAGAGTGATCGAAAGATGAAAAGCACTTTGAAAAGAGGGTTAAACAGTACGTGAAATTGTTGAAAGGGAAGCGCTTGTGACCAGACTTGGGCCCGGTGAATCATCCAGCGTTCT-----------CGCTGGTGCACTTTGCCGGGCC---CAGGCCAGCATCAGTTTGCCTCGGGGGATAAAGGCTCTGGGAATGTGGCTCCTCC------GGGAGTGTTATAGCCCGTTGCATAATGCCCT-GGGGCGGACTGAGGTTCGCGCATC-----TGCAAGGATGCTGGCGTAATGGTCATCAGCGGCCCGTCTTGAAACACGGACCAAGGAGTCGTCTTCGTATGCGAGTGTTCGGGTGTAAAA-CCCCTACGCGGAATGAAAGTGAAC-GCAGGTGAGAGCTTC--------------------------GGCGCATCATCGACCGATCCTGATGTTCTCGGATGGATTTGAGTAAGAGCATAC-GGGGCCGGACCCGAAAGAAGGTGAACTATGCCTGTAT-AGGGTGAAGCCAGAGGAAACTC-TGGTGGAGGCTCGCAGC-GGTTCTGACGTGCAAATCGATCGTCAAATATGGGCAT-GGGGGCGAAAGACTAATCGAAC---------------------------------------------------------------------------------TGCCACAACTGCAGCAAGGTGTTGGCCGATACTGTTGGTCTATC---CTAACTCTCCGTGAAGCTTTTT----GTTTGAC-TTCACTGATTGCTAACGTGAA-----TTC--TTTCTCAGAGTGATCCCGAGTTTGTATCCGCTATCGGTACTCGAGACGCTAAACTTCGTTTCAATCGCGTTTGGGCTGTTTGTAAGAAAAAACGGAGGTGTGAAAATGAGGACCGT---ACCGAGAAG---AACGAT---GAAGAATTTGCGCC------AGGTATGAAACCGCCG---GTGAACAACCACGGTGGCTGCGGCAACGTGCAACCCCAGGTCAGACAAGCTGCTCTTCAACTCAAAGCTGCCTTCGAGGTTGTGCAGGAGGATGGCCCTAAAAGACGAGAGACAGTGCCCATTACACCCGAAATGGCTCACGGCATTCTCAGGAGAATCTCAGAAGAAGACCTGCGGCACATGGGTCTCAACTCAGACTACGCTCGCCCAGAGTGGATGATTCTCACTGTTCTGCCTGTTCCTCCACCTCCTGTTCGTCCTAGTATATCGATGGACGGTACTGGTACCGGTATGAGAAATGAAGACGATTTGACGTACAAGCTGGGTGACATTATCCGAGCCAACGGTAATGTGAAACAAGCTATTCGCGAAGGATCTCCTCAGCATATTGCTAGAGATTGGGAAGAGCTACT-----------------------------------------------------------------------------------------ACTGCGCTATTCTGATTATCGCTGCCGGTACTGGTGAGTTCGAGGCTGGTATCTCCAAGGATGGCCAGACCCGTGAGCACGCCCTGCTCGCCTACACCCTGGGTGTCAAGCAGCTCATTGTTGCCATCAACAAGATGGACACTGCCAAGTGGGCTGAGGCTCGTTACCAGGAAATCATCAAGGAAACCTCCAACTTCATCAAGAAGGTCGGCTACAACCCCAAGACTGTCGCCTTCGTCCCCATTTCCGGTTTCAACGGTGACAACATGCTGGCTGCCTCCACCAACTGCCCTTGGTACAAGGGTTGGGAGAAGGAGACCAAGGCTGG---CAAGTCCACTGGCAAGACTCTGCTTGAGGCTATTGACTCCATTGAGCCCCCCAAGCGTCCCACCGACAAGCCCCTCCGTCTTCCCCTTCAGGATGTGTACAAGATTGGTGGTATTGGAACAGTTCCTGTCGGCCGTATCGAGACTGGTGTCCTCAAGCCCGGTATGGTCGTTACCTTCGCTCCCGCCAACGTCACCACTGAAGTCAAGTCCGTTGAGATGCACCACGAGCAGCTCCAGGCTGGTCAGCCCGGTGACAACGTTGGATTCAACGTGAAGAACGTCTCCGTCAAGGATATCCGCCGTGGTAACGTTGCTGGTGACTCCAAGAACGACCCTCCTCAGGGTGCCGCCTCTTTCGATGCCCAGGTCATCGTCCTCAACCACCCTGGCCAGGTCGGTGCTGGTTACGCCCCCGTCCTTGATTGCCACACCGCCCACATTGCTTGCAAGTTCTCTGAGATCAAGGAGAAGATTGACCGACGTACTGGTAAGGCTGTCGAAGACGCCCCCAAGTTCATCAAGTCTGGTGACTCTGCCATCGTCAAGATGGTTCCCTCCAAGCCCATGTGTGTTGAGGCTTTCACTGACTACCCTC-----------------------------------------------------
>Conoideocrella_luteorostrata_SICAUCC_25_0172
----------------------------------------------------GTGAAGCGGCAACAGCTCAAATTTGAAATCTGGCCC-C---------CAGGGCCCGAGTTGTAATTTGCAGAGGATGCTTTTGGCGAGGTGCCTTCCGAGTTCCCTGGAACGGGACGCCATAGAGGGTGAGAGCCCCGTCTGGTTGGAT-ACCGAGCCTCTGTAAAGCTCCTTCGACGAGTCGAGTAGTTTGGGAATGCTGCTCTAAATGGGAGGTATATGTCTTCTAAAGCTAAATACCGGCCAGAGACCGATAGCGCACAAGTAGAGTGATCGAAAGATGAAAAGCACTTTGAAAAGAGGGTTAAACAGTACGTGAAATTGTTGAAAGGGAAGCGCTTGTGACCAGACTTGGGCCCGGTGAATCATCCAGCGTTCT-----------CGCTGGTGCACTTTGCCGGGCC---CAGGCCAGCATCAGTTTGCCTCGGGGGATAAAGGCTCTGGGAATGTGGCTCCTCC------GGGAGTGTTATAGCCCGTTGCATAATGCCCT-GGGGCGGACTGAGGTTCGCGCATC-----TGCAAGGATGCTGGCGTAATGGTCATCAGCGGCCCGTCTTGAAACACGGACCAAGGAGTCGTCTTCGTATGCGAGTGTTCGGGTGTAAAA-CCCCTACGCGGAATGAAAGTGAAC-GCAGGTGAGAGCTTC--------------------------GGCGCATCATCGACCGATCCTGATGTTCTCGGATGGATTTGAGTAAGAGCATAC-GGGGCCGGACCCGAAAGAAGGTGAACTATGCCTGTAT-AGGGTGAAGCCAGAGGAAACTC-TGGTGGAGGCTCGCAGC-GGTTCTGACGTGCAAATCGATCGTCAAATATGGGCAT-GGGGGCGAAAGACTAATCGAAC-----------------------------------------------------------------------------------------CTGCAGCAAGGTGTTGGCCGATACTGTTGGTCTATC---CTAACTCTCCGTGAAGCTTTTT----GTTTGAC-TTCACTGATTGCTAACGTGAA-----TTC--TTTCTCAGAGTGATCCCGAGTTTGTATCCGCTATCGGTACTCGAGACGCTAAACTTCGTTTCAATCGCGTTTGGGCTGTTTGTAAGAAAAAACGGAGGTGTGAAAATGAGGACCGT---ACCGAGAAG---AACGAT---GAAGAATTTGCGCC------AGGTATGAAACCGCCG---GTGAACAACCACGGTGGCTGCGGCAACGTGCAACCCCAGGTCAGACAAGCTGCTCTTCAACTCAAAGCTGCCTTCGAGGTTGTGCAGGAGGATGGCCCTAAAAGACGAGAGACAGTGCCCATTACACCCGAAATGGCTCACGGCATTCTCAGGAGAATCTCAGAAGAAGACCTGCGGCACATGGGTCTCAACTCAGACTACGCTCGCCCAGAGTGGATGATTCTCACTGTTCTGCCTGTTCCTCCACCTCCTGTTCGTCCTAGTATATCGATGGACGGTACTGGTACCGGTATGAGAAATGAAGACGATTTGACGTACAAGCTGGGTGACATTATCCGAGCCAACGGTAATGTGAAACAAGCTATTCGCGAAGGATCTCCTCAGCATATTGCTAGAGATT--------------------------------------------------------------------------------------------------------------------------------------------------------ATCTCCAAGGATGGCCAGACCCGTGAGCACGCCCTGCTCGCCTACACCCTGGGTGTCAAGCAGCTCATTGTTGCCATCAACAAGATGGACACTGCCAAGTGGGCTGAGGCTCGTTACCAGGAAATCATCAAGGAAACCTCCAACTTCATCAAGAAGGTCGGCTACAACCCCAAGACTGTCGCCTTCGTCCCCATTTCCGGTTTCAACGGTGACAACATGCTGGCTGCCTCCACCAACTGCCCTTGGTACAAGGGTTGGGAGAAGGAGACCAAGGCTGG---CAAGTCCACTGGCAAGACTCTGCTTGAGGCTATTGACTCCATTGAGCCCCCCAAGCGTCCCACCGACAAGCCCCTCCGTCTTCCCCTTCAGGATGTGTACAAGATTGGTGGTATTGGAACAGTTCCTGTCGGCCGTATCGAGACTGGTGTCCTCAAGCCCGGTATGGTCGTTACCTTCGCTCCCGCCAACGTCACCACTGAAGTCAAGTCCGTTGAGATGCACCACGAGCAGCTCCAGGCTGGTCAGCCCGGTGACAACGTTGGATTCAACGTGAAGAACGTCTCCGTCAAGGATATCCGCCGTGGTAACGTTGCTGGTGACTCCAAGAACGACCCTCCTCAGGGTGCCGCCTCTTTCGATGCCCAGGTCATCGTCCTCAACCACCCTGGCCAGGTCGGTGCTGGTTACGCCCCCGTCCTTGATTGCCACACCGCCCACATTGCTTGCAAGTTCTCTGAGATCAAGGAGAAGATTGACCGACGTACTGGTAAGGCTGTCGAAGACGCCCCCAAGTTCATCAAGTCTGGTGACTCTGCCATCGTCAAGATGGTTCCCTCCAAG---------------------------------------------------------------------------------------
>Conoideocrella_luteorostrata_SICAUCC_25_0173
----------------------------------TTGCCCCAGTAACGGCGAGTGAAGCGGCAACAGCTCAAATTTGAAATCTGGCCC-C---------CAGGGCCCGAGTTGTAATTTGCAGAGGATGCTTTTGGCGAGGTGCCTTCCGAGTTCCCTGGAACGGGACGCCATAGAGGGTGAGAGCCCCGTCTGGTTGGAT-ACCGAGCCTCTGTAAAGCTCCTTCGACGAGTCGAGTAGTTTGGGAATGCTGCTCTAAATGGGAGGTATATGTCTTCTAAAGCTAAATACCGGCCAGAGACCGATAGCGCACAAGTAGAGTGATCGAAAGATGAAAAGCACTTTGAAAAGAGGGTTAAACAGTACGTGAAATTGTTGAAAGGGAAGCGCTTGTGACCAGACTTGGGCCCGGTGAATCATCCAGCGTTCT-----------CGCTGGTGCACTTTGCCGGGCC---CAGGCCAGCATCAGTTTGCCTCGGGGGATAAAGGCTCTGGGAATGTGGCTCCTCC------GGGAGTGTTATAGCCCGTTGCATAATGCCCT-GGGGCGGACTGAGGTTCGCGCATC-----TGCAAGGATGCTGGCGTAATGGTCATCAGCGGCCCGTCTTGAAACACGGACCAAGGAGTCGTCTTCGTATGCGAGTGTTCGGGTGTAAAA-CCCCTACGCGGAATGAAAGTGAAC-GCAGGTGAGAGCTTC--------------------------GGCGCATCATCGACCGATCCTGATGTTCTCGGATGGATTTGAGTAAGAGCATAC-GGGGCCGGACCCGAAAGAAGGTGAACTATGCCTGTAT-AGGGTGAAGCCAGAGGAAACTC-TGGTGGAGGCTCGCAGC-GGTTCTGACGTGCAAATCGATCGTCAAATATGGGCAT-GGGGGCGAAAGACTAATCGAAC-----------------------------------------------------------------------------------------CTGCAGCAAGGTGTTGGCCGATACTGTTGGTCTATC---CTAACTCTCCGTGAAGCTTTTT----GTTTGAC-TTCACTGATTGCTAACGTGAA-----TTC--TTTCTCAGAGTGATCCCGAGTTTGTATCCGCTATCGGTACTCGAGACGCTAAACTTCGTTTCAATCGCGTTTGGGCTGTTTGTAAGAAAAAACGGAGGTGTGAAAATGAGGACCGT---ACCGAGAAG---AACGAT---GAAGAATTTGCGCC------AGGTATGAAACCGCCG---GTGAACAACCACGGTGGCTGCGGCAACGTGCAACCCCAGGTCAGACAAGCTGCTCTTCAACTCAAAGCTGCCTTCGAGGTTGTGCAGGAGGATGGCCCTAAAAGACGAGAGACAGTGCCCATTACACCCGAAATGGCTCACGGCATTCTCAGGAGAATCTCAGAAGAAGACCTGCGGCACATGGGTCTCAACTCAGACTACGCTCGCCCAGAGTGGATGATTCTCACTGTTCTGCCTGTTCCTCCACCTCCTGTTCGTCCTAGTATATCGATGGACGGTACTGGTACCGGTATGAGAAATGAAGACGATTTGACGTACAAGCTGGGTGACATTATCCGAGCCAACGGTAATGTGAAACAAGCTATTCGCGAAGGATCTCCTCAGCATATTGCTAGAGATT-----------------------------------------------------------------------------------------------------------GCTATTCTGATTATCGCTGCCGGTACTGGTGAGTTCGAGGCTGGTATCTCCAAGGATGGCCAGACCCGTGAGCACGCCCTGCTCGCCTACACCCTGGGTGTCAAGCAGCTCATTGTTGCCATCAACAAGATGGACACTGCCAAGTGGGCTGAGGCTCGTTACCAGGAAATCATCAAGGAAACCTCCAACTTCATCAAGAAGGTCGGCTACAACCCCAAGACTGTCGCCTTCGTCCCCATTTCCGGTTTCAACGGTGACAACATGCTGGCTGCCTCCACCAACTGCCCTTGGTACAAGGGTTGGGAGAAGGAGACCAAGGCTGG---CAAGTCCACTGGCAAGACTCTGCTTGAGGCTATTGACTCCATTGAGCCCCCCAAGCGTCCCACCGACAAGCCCCTCCGTCTTCCCCTTCAGGATGTGTACAAGATTGGTGGTATTGGAACAGTTCCTGTCGGCCGTATCGAGACTGGTGTCCTCAAGCCCGGTATGGTCGTTACCTTCGCTCCCGCCAACGTCACCACTGAAGTCAAGTCCGTTGAGATGCACCACGAGCAGCTCCAGGCTGGTCAGCCCGGTGACAACGTTGGATTCAACGTGAAGAACGTCTCCGTCAAGGATATCCGCCGTGGTAACGTTGCTGGTGACTCCAAGAACGACCCTCCTCAGGGTGCCGCCTCTTTCGATGCCCAGGTCATCGTCCTCAACCACCCTGGCCAGGTCGGTGCTGGTTACGCCCCCGTCCTTGATTGCCACACCGCCCACATTGCTTGCAAGTTCTCTGAGATCAAGGAGAAGATTGACCGACGTACTGGTAAGGCTGTCGAAGACGCCCCCAAGTTCATCAAGTCTGGTGACTCTGCCATCGTCAAGATGGTTCCCTCCAAGCCCATGTGTGTTGAGGCTTTCACTGACTACCCT------------------------------------------------------
>Conoideocrella_luteorostrata_SICAUCC_25_0174
TATCAATAAGCGGAGGAAAAGAAACCAACAGGGATTGCCCCAGTAACGGCGAGTGAAGCGGCAACAGCTCAAATTTGAAATCTGGCCC-C---------CAGGGCCCGAGTTGTAATTTGCAGAGGATGCTTTTGGCGAGGTGCCTTCCGAGTTCCCTGGAACGGGACGCCATAGAGGGTGAGAGCCCCGTCTGGTTGGAT-ACCGAGCCTCTGTAAAGCTCCTTCGACGAGTCGAGTAGTTTGGGAATGCTGCTCTAAATGGGAGGTATATGTCTTCTAAAGCTAAATACCGGCCAGAGACCGATAGCGCACAAGTAGAGTGATCGAAAGATGAAAAGCACTTTGAAAAGAGGGTTAAACAGTACGTGAAATTGTTGAAAGGGAAGCGCTTGTGACCAGACTTGGGCCCGGTGAATCATCCAGCGTTCT-----------CGCTGGTGCACTTTGCCGGGCC---CAGGCCAGCATCAGTTTGCCTCGGGGGATAAAGGCTCTGGGAATGTGGCTCCTCC------GGGAGTGTTATAGCCCGTTGCATAATGCCCT-GGGGCGGACTGAGGTTCGCGCATC-----TGCAAGGATGCTGGCGTAATGGTCATCAGCGGCCCGTCTTGAAACACGGACCAAGGAGTCGTCTTCGTATGCGAGTGTTCGGGTGTAAAA-CCCCTACGCGGAATGAAAGTGAAC-GCAGGTGAGAGCTTC--------------------------GGCGCATCATCGACCGATCCTGATGTTCTCGGATGGATTTGAGTAAGAGCATAC-GGGGCCGGACCCGAAAGAAGGTGAACTATGCCTGTAT-AGGGTGAAGCCAGAGGAAACTC-TGGTGGAGGCTCGCAGC-GGTTCTGACGTGCAAATCGATCGTCAAATATGGGCAT-GGGGGCGAAAGACTAATCGAACCTTCTAGTAGCTGGTTTCCGCCGAAGTTTCCCTCAGGA----GGTTTTATCAAGAAGGTCAAGAAGATCTTGGAGATTGTCTGCCACAACTGCAGCAAGGTGTTGGCCGATACTGTTGGTCTATC---CTAACTCTCCGTGAAGCTTTTT----GTTTGAC-TTCACTGATTGCTAACGTGAA-----TTC--TTTCTCAGAGTGATCCCGAGTTTGTATCCGCTATCGGTACTCGAGACGCTAAACTTCGTTTCAATCGCGTTTGGGCTGTTTGTAAGAAAAAACGGAGGTGTGAAAATGAGGACCGT---ACCGAGAAG---AACGAT---GAAGAATTTGCGCC------AGGTATGAAACCGCCG---GTGAACAACCACGGTGGCTGCGGCAACGTGCAACCCCAGGTCAGACAAGCTGCTCTTCAACTCAAAGCTGCCTTCGAGGTTGTGCAGGAGGATGGCCCTAAAAGACGAGAGACAATGCCCATTACACCCGAAATGGCTCACGGCATTCTCAGGAGAATCTCAGAAGAAGACCTGCGGCACATGGGTCTCAACTCAGACTACGCTCGCCCAGAGTGGATGATTCTCACTGTTCTGCCTGTTCCTCCACCTCCTGTTCGTCCTAGTATATCGATGGACGGTACTGGTACCGGTATGAGAAATGAAGACGATTTGACGTACAAGCTGGGTGACATTATCCGAGCCAACGGTAATGTGAAACAAGCTATTCGCGAAGGATCTCCTCAGCATATTGCTAGAGATTTCGAAGAGCTACTTCAGTATCACGTGGCGACATAC-ATGGACAACGAAATCGCGGTCATCGTGATTTTATCAAGAACATGATCACTGGTACTTCCCAGGCTGACTGCGCTATTCTGATTATCGCTGCCGGTACTGGTGAGTTCGAGGCTGGTATCTCCAAGGATGGCCAGACCCGTGAGCACGCCCTGCTCGCCTACACCCTGGGTGTCAAGCAGCTCATTGTTGCCATCAACAAGATGGACACTGCCAAGTGGGCTGAGGCTCGTTACCAGGAAATCATCAAGGAAACCTCCAACTTCATCAAGAAGGTCGGCTACAACCCCAAGACTGTCGCCTTCGTCCCCATTTCCGGTTTCAACGGTGACAACATGCTGGCTGCCTCCACCAACTGCCCTTGGTACAAGGGTTGGGAGAAGGAGACCAAGGCTGG---CAAGTCCACTGGCAAGACTCTGCTTGAGGCTATTGACTCCATTGAGCCCCCCAAGCGTCCCACCGACAAGCCCCTCCGTCTTCCCCTTCAGGATGTGTACAAGATTGGTGGTATTGGAACAGTTCCTGTCGGCCGTATCGAGACTGGTGTCCTCAAGCCCGGTATGGTCGTTACCTTCGCTCCCGCCAACGTCACCACTGAAGTCAAGTCCGTTGAGATGCACCACGAGCAGCTCCAGGCTGGTCAGCCCGGTGACAACGTTGGATTCAACGTGAAGAACGTCTCCGTCAAGGATATCCGCCGTGGTAACGTTGCTGGTGACTCCAAGAACGACCCTCCTCAGGGTGCCGCCTCTTTCGATGCCCAGGTCATCGTCCTCAACCACCCTGGCCAGGTCGGTGCTGGTTACGCCCCCGTCCTTGATTGCCACACCGCCCACATTGCTTGCAAGTTCTCTGAGATCAAGGAGAAGATTGACCGACGTACTGGTAAGGCTGTCGAAGACGCCCCCAAGTTCATCAAGTCTGGTGACTCTGCCATCGTCAAGATGGTTCCCTCCAAGCCCATGTGTGTTGAGGCTTTCACTGACTACCCTCCCCTGGGTCGTTTCGCCGTCCGTGACATGCGTCAAACCGTTGCCGTTGGTGTC
>Conoideocrella_luteorostrata_SICAUCC_25_0175
TATCAATAAGCGGAGGAAAAGAAACCAACAGGGATTGCCCCAGTAACGGCGAGTGAAGCGGCAACAGCTCAAATTTGAAATCTGGCCC-C---------CAGGGCCCGAGTTGTAATTTGCAGAGGATGCTTTTGGCGAGGTGCCTTCCGAGTTCCCTGGAACGGGACGCCATAGAGGGTGAGAGCCCCGTCTGGTTGGAT-ACCGAGCCTCTGTAAAGCTCCTTCGACGAGTCGAGTAGTTTGGGAATGCTGCTCTAAATGGGAGGTATATGTCTTCTAAAGCTAAATACCGGCCAGAGACCGATAGCGCACAAGTAGAGTGATCGAAAGATGAAAAGCACTTTGAAAAGAGGGTTAAACAGTACGTGAAATTGTTGAAAGGGAAGCGCTTGTGACCAGACTTGGGCCCGGTGAATCATCCAGCGTTCT-----------CGCTGGTGCACTTTGCCGGGCC---CAGGCCAGCATCAGTTTGCCTCGGGGGATAAAGGCTCTGGGAATGTGGCTCCTCC------GGGAGTGTTATAGCCCGTTGCACAATGCCCT-GGGGCGGACTGAGGTTCGCGCATC-----TGCAAGGATGCTGGCGTAATGGTCATCAGCGGCCCGTCTTGAAACACGGACCAAGGAGTCGTCTTCGTATGCGAGTGTTCGGGTGTAAAA-CCCCTACGCGGAATGAAAGTGAAC-GCAGGTGAGAGCTTC--------------------------GGCGCATCATCGACCGATCCTGATGTTCTCGGATGGATTTGAGTAAGAGCATAC-GGGGCCGGACCCGAAAGAAGGTGAACTATGCCTGTAT-AGGGTGAAGCCAGAGGAAACTC-TGGTGGAGGCTCGCAGC-GGTTCTGACGTGCAAATCGATCGTCAAATATGGGCAT-GGGGGCGAAAGACTAATCGAACCTTCTAGTAGCTGGTTTCCGCCGAAGTTTCCCTCAGGAT---GGTTTTATCAAGAAAGTCAAGAAGATCTTGGAGATTGTCTGTCACAACTGCAGCAAGGTGTTGGCCGATACTGTTGGTCTATC---CTAACTCTCCGTGAAGCTTTTT----GTTTGAC-TTCACTGATTGCTAACGTGAA-----TTC--TTTCTCAGAGTGATCCCGAGTTTGTAGCCGCTATCGGTACTCGAGACGCTAAACTTCGTTTCAATCGCGTTTGGGCTGTTTGTAAGAAAAAACGGAGGTGTGAAAATGAGGACCGT---ACCGAGAAG---AACGAT---GAAGAATTTGCGCC------AGGTATGAAACCGCCG---GTGAACAACCACGGTGGCTGCGGCAACGTGCAACCCCAGGTCAGACAAGCTGCTCTTCAACTCAAAGCTGCCTTCGAGGTTGTGCAGGAGGATGGCCCTAAAAGACGAGAGACAGTGCCCATTACACCCGAAATGGCTCACGGCATTCTCAGGAGAATCTCAGAAGAAGACCTGCGGCACATGGGTCTCAACTCAGACTACGCTCGCCCAGAGTGGATGATTCTCACTGTTCTGCCTGTTCCTCCACCTCCTGTTCGTCCTAGTATATCGATGGACGGTACTGGTACCGGTATGAGAAATGAAGACGATTTGACGTACAAGCTGGGTGACATTATCCGAGCCAACGGTAATGTGAAACAAGCTATTCGCGAAGGATCTCCTCAGCATATTGCTAGAGATTTCGAAGAGCTACTTCAGTATCACGTGGCAACATAT-ATGGACAACGAAATAGCGGTCATCGTGATTTTATCAAGAACATGATCACTGGTACTTCCCAGGCTGACTGCGCTATTCTGATTATCGCTGCCGGTACTGGTGAGTTCGAGGCTGGTATCTCCAAGGATGGCCAGACCCGTGAGCACGCCCTGCTCGCCTACACCCTGGGTGTCAAGCAGCTCATTGTTGCCATCAACAAGATGGACACTGCCAAGTGGGCTGAGGCTCGTTACCAGGAAATCATCAAGGAAACCTCCAACTTCATCAAGAAGGTCGGCTACAACCCCAAGACTGTCGCCTTCGTCCCCATTTCCGGTTTCAACGGTGACAACATGCTGGCTGCCTCCACCAACTGCCCTTGGTACAAGGGTTGGGAGAAGGAGACCAAGGCTGG---CAAGTCCACTGGCAAGACTCTGCTTGAGGCTATTGACTCCATTGAGCCCCCCAAGCGTCCCACCGACAAGCCCCTCCGTCTTCCCCTTCAGGATGTGTACAAGATTGGTGGTATTGGAACAGTTCCTGTCGGCCGTATCGAGACTGGTGTCCTCAAGCCCGGTATGGTCGTTACCTTCGCTCCCGCCAACGTCACCACTGAAGTCAAGTCCGTTGAGATGCACCACGAGCAGCTCCAGGCTGGTCAGCCCGGTGACAACGTTGGATTCAACGTGAAGAACGTCTCCGTCAAGGATATCCGCCGTGGTAACGTTGCTGGTGACTCCAAGAACGACCCTCCTCAGGGTGCCGCCTCTTTCGATGCCCAGGTCATCGTCCTCAACCACCCTGGCCAGGTCGGTGCTGGTTACGCCCCCGTCCTTGATTGCCACACCGCCCACATTGCTTGCAAGTTCTCTGAGATCAAGGAGAAGATTGACCGACGTACTGGTAAGGCTGTCGAAGACGCCCCCAAGTTCATCAAGTCTGGTGACTCTGCCATCGTCAAGATGGTTCCCTCCAAGCCCATGTGTGTTGAGGCTTTCACTGACTACCCTCCCCTGGGTCGTTTCGCCGTCCGTGACATGCGTCAAACCGTTGCCGTCGGTGTC
>Conoideocrella_luteorostrata_SICAUCC_25_0176
------------------------------------GCCCCAGTAACGGCGAGTGAAGCGGCAACAGCTCAAATTTGAAATCTGGCCC-C---------CAGGGCCCGAGTTGTAATTTGCAGAGGATGCTTTTGGCGAGGTGCCTTCCGAGTTCCCTGGAACGGGACGCCATAGAGGGTGAGAGCCCCGTCTGGTTGGAT-ACCGAGCCTCTGTAAAGCTCCTTCGACGAGTCGAGTAGTTTGGGAATGCTGCTCTAAATGGGAGGTATATGTCTTCTAAAGCTAAATACCGGCCAGAGACCGATAGCGCACAAGTAGAGTGATCGAAAGATGAAAAGCACTTTGAAAAGAGGGTTAAACAGTACGTGAAATTGTTGAAAGGGAAGCGCTTGTGACCAGACTTGGGCCCGGTGAATCATCCAGCGTTCT-----------CGCTGGTGCACTTTGCCGGGCC---CAGGCCAGCATCAGTTTGCCTCGGGGGATAAAGGCTCTGGGAATGTGGCTCCTCC------GGGAGTGTTATAGCCCGTTGCACAATGCCCT-GGGGCGGACTGAGGTTCGCGCATC-----TGCAAGGATGCTGGCGTAATGGTCATCAGCGGCCCGTCTTGAAACACGGACCAAGGAGTCGTCTTCGTATGCGAGTGTTCGGGTGTAAAA-CCCCTACGCGGAATGAAAGTGAAC-GCAGGTGAGAGCTTC--------------------------GGCGCATCATCGACCGATCCTGATGTTCTCGGATGGATTTGAGTAAGAGCATAC-GGGGCCGGACCCGAAAGAAGGTGAACTATGCCTGTAT-AGGGTGAAGCCAGAGGAAACTC-TGGTGGAGGCTCGCAGC-GGTTCTGACGTGCAAATCGATCGTCAAATATGGGCAT-GGGGGCGAAAGACTAATCGA-------------------------------------------------------------------------------------------CTGCAGCAAGGTGTTGGCCGATACTGTTGGTCTATC---CTAACTCTCCGTGAAGCTTTTT----GTTTGAC-TTCACTGATTGCTAACGTGAA-----TTC--TTTCTCAGAGTGATCCCGAGTTTGTATCCGCTATCGGTACTCGAGACGCTAAACTTCGTTTCAATCGCGTTTGGGCTGTTTGTAAGAAAAAACGGAGGTGTGAAAATGAGGACCGT---ACCGAGAAG---AACGAT---GAAGAATTTGCGCC------AGGTATGAAACCGCCG---GTGAACAACCACGGTGGCTGCGGCAACGTGCAACCCCAGGTCAGACAAGCTGCTCTTCAACTCAAAGCTGCCTTCGAGGTTGTGCAGGAGGATGGCCCTAAAAGACGAGAGACAGTGCCCATTACACCCGAAATGGCTCACGGCATTCTCAGGAGAATCTCAGAAGAAGACCTGCGGCACATGGGTCTCAACTCAGACTACGCTCGCCCAGAGTGGATGATTCTCACTGTTCTGCCTGTTCCTCCACCTCCTGTTCGTCCTAGTATATCGATGGACGGTACTGGTACCGGTATGAGAAACGAAGACGATTTGACGTACAAGCTGGGTGACATTATCCGAGCCAACGGTAATGTGAAACAAGCTATTCGCGAAGGATCTCCTCAGCATATTGCTAGAGATT-----------------------------------------------------------------------------------------------CAGGCTGACTGCGCTATTCTGATTATCGCTGCCGGTACTGGTGAGTTCGAGGCTGGTATCTCCAAGGATGGCCAGACCCGTGAGCACGCCCTGCTCGCCTACACCCTGGGTGTCAAGCAGCTCATTGTTGCCATCAACAAGATGGACACTGCCAAGTGGGCTGAGGCTCGTTACCAGGAAATCATCAAGGAAACCTCCAACTTCATCAAGAAGGTCGGCTACAACCCCAAGACTGTCGCCTTCGTCCCCATTTCCGGTTTCAACGGTGACAACATGCTGGCTGCCTCCACCAACTGCCCTTGGTACAAGGGTTGGGAGAAGGAGACCAAGGCTGG---CAAGTCCACTGGCAAGACTCTGCTTGAGGCTATTGACTCCATTGAGCCCCCCAAGCGTCCCACCGACAAGCCCCTCCGTCTTCCCCTTCAGGATGTGTACAAGATTGGTGGTATTGGAACAGTTCCTGTCGGCCGTATCGAGACTGGTGTCCTCAAGCCCGGTATGGTCGTTACCTTCGCTCCCGCCAACGTCACCACTGAAGTCAAGTCCGTTGAGATGCACCACGAGCAGCTCCAGGCTGGTCAGCCCGGTGACAACGTTGGATTCAACGTGAAGAACGTCTCCGTCAAGGATATCCGCCGTGGTAACGTTGCTGGTGACTCCAAGAACGACCCTCCTCAGGGTGCCGCCTCTTTCGATGCCCAGGTCATCGTCCTCAACCACCCTGGCCAGGTCGGTGCTGGTTACGCCCCCGTCCTTGATTGCCACACCGCCCACATTGCTTGCAAGTTCTCTGAGATCAAGGAGAAGATTGACCGACGTACTGGTAAGGCTGTCGAAGACGCCCCCAAGTTCATCAAGTCTGGTGACTCTGCCATCGTCAAGATGGTTCCCTCCAAGCCCATGTGTGTTGAGGCTTTCACTGACTACCCTCCC---------------------------------------------------
>Conoideocrella_tenuis_NHJ_345_01
----------------------------------------------------------------------------------------------------------------------------------------CGAGGTGCCTTCCGAGTTCCCTGGAACGGGACGCCATAGAGGGTGAGAGCCCCGTCTGGTTGGAT-ACCGAGCCTCTGTAAAGCTCCTTCGACGAGTCGAGTAGTTTGGGAATGCTGCTCTAAATGGGAGGTATATGTCTTCTAAAGCTAAATACCGGCCAGAGACCGATAGCGCACAAGTAGAGTGATCGAAAGATGAAAAGCACTTTGAAAAGAGGGTTAAATAGTACGTGAAATTGTTGAAAGGGAAGCGCTTATGACCAGACTTGGACCCGGTGAATCATCCAGCGTTCT-----------CGCTGGTGCACTTTGCCGGGCT---CAGGCCAGCATCAGTTTGTCTCGGGGGATAAAGGCTTAGGGAATGTGGCTCCTCC------GGGAGTGTTATAGCCCTTTGCACAATACCCT-GGGGCGGACTGAGGTTCGCGCATC-----TGCAAGGATGCTGGCGTAATGGTCATCAGCGACCCGTCTTGAAACACGGACCAAGGAGTCGTCTTCGTATGCGAGTGTTCGGGTGTAAAA-CCCCTACGCGTAATGAAAGTGAAC-GCAGGTGAGAGCTTC--------------------------GGCGCATCATCGACCGATCCTGATGTTCTCGGATGGATTTGAGTAAGAGCATAC-GGGGCCGGACCCGAAAGAAGGTGAACTATGCCTGTAT-AGGGTGAAGCCAGAGGAAACTC-TGGTGGAGGCTCGCAGC-GGTTCTGACGTGCAAATCGATCGTCAAAYATGGGCAT-GGGGGCGAAAGACTAAT-----------------------------------------------???????????????????????????????????????????????????????????????????????????????????????????????????????????????????????????????????????????????????????????????????????????????????????????????????????????????????????????????????????????????????????????????????????????????????????????????????????????????????????????????????????????????????????????????????????????????????????????????????????????????????????????????????????????????????????????????????????????????????????????????????????????????????????????????????????????????????????????????????????????????????????????????????????????????????????????????????????????????????????????????????????????????????????????????????????????????????????????????????????????????????????????????????????????????????????????????????????????????---------------------AACATGATCACTGGTACTTCCCAGGCTGACTGCGCTATCCTGATTATCGCTGCCGGTACTGGTGAGTTCGAGGCTGGTATCTCCAAGGATGGCCAGACTCGTGAGCACGCCCTGCTCGCCTACACCTTGGGTGTCAAGCAGCTCATCGTTGCCATCAACAAGATGGACACTGCCAAGTGGGCTGAGGCTCGTTACCAGGAAATCATCAAGGAGACTTCCAACTTCATCAAGAAGGTCGGCTACAACCCCAAGACTGTTGCCTTCGTCCCCATCTCCGGTTTCAACGGTGACAACATGTTGACCGCCTCCACCAACTGCCCTTGGTACAAGGGTTGGGAGAAGGAGACCAAGGCTGG---CAAGTCCACTGGCAAGACTCTGCTTGAGGCTATTGACTCTATTGAGCCCCCCAAGCGTCCCACCGACAAGCCCCTCCGTCTTCCCCTTCAGGATGTGTACAAGATTGGTGGTATTGGAACTGTTCCTGTCGGCCGTATCGAGACTGGTGTCCTCAAGCCCGGTATGGTCGTTACCTTCGCTCCCGCCAACGTCACCACTGAAGTCAAGTCCGTTGAGATGCACCACGAGCAGCTCCAGGCTGGTCAGCCCGGTGACAACGTTGGATTCAACGTGAAGAACGTCTCCGTCAAGGATATCCGCCGTGGTAACGTTGCTGGTGACTCCAAGAACGACCCCCCTATGGGAGCCGCCTCTTTCGATGCCCAGGTCATCGTTCTCAACCACCCCGGTCAAGTCGGTGCTGGTTACGCTCCCGTCCTTGATTGCCACACCGCCCACATTGCTTGCAAGTTCGCTGAGATCAAGGAGAAGATTGACCGACGTACTGGTAAGGCTGTCGAAGACGCCCCCAAGTTCATCAAGTCTGGTGACTCCGCCATTGTCAAGATGGTTCCCTCCAAGCCCATGTGTGTTGAGGCTTTCACTGACTA----------------------------------------------------------
>Conoideocrella_tenuis_NHJ_6293
TATCAATAAGCGGAGGAAAAGAAACCAACAGGGATTGCCCCAGTAACGGCGAGTGAAGCGGCAACAGCTCAAATTTGAAATCTGGCCC-C---------TAGGGCCCGAGTTGTAATTTGCAGAGGATGCTTTTGGCGAGGTGCCTTCCGAGTTCCCTGGAACGGGACGCCATAGAGGGTGAGAGCCCCGTCTGGTTGGAT-ACCGAGCCTCTGTAAAGCTCCTTCGACGAGTCGAGTAGTTTGGGAATGCTGCTCTAAATGGGAGGTATATGTCTTCTAAAGCTAAATACCGGCCAGAGACCGATAGCGCACAAGTAGAGTGATCGAAAGATGAAAAGCACTTTGAAAAGAGGGTTAAATAGTACGTGAAATTGTTGAAAGGGAAGCGCTTATGACCAGACTTGGACCCGGTGAATCATCCAGCGTTCT-----------CGCTGGTGCACTTTGCCGGGCT---CAGGCCAGCATCAGTTTGTCTCGGGGGATAAAGGCTTAGGGAATGTGGCTCCTCC------GGGAGTGTTATAGCCCTTTGCACAATACCCT-GGGGCGGACTGAGGTTCGCGCATC-----TGCAAGGATGCTGGCGTAATGGTCATCAGCGACCCGTCTTGAAACACGGACCAAGGAGTCGTCTTCGTATGCGAGTGTTCGGGTGTAAAA-CCCCTACGCGTAATGAAAGTGAAC-GCAGGTGAGAGCTTC--------------------------GGCGCATCATCGACCGATCCTGATGTTCTCGGATGGATTTGAGTAAGAGCATAC-GGGGCCGGACCCGAAAGAAGGTGAACTATGCCTGTAT-AGGGTGAAGCCAGAGGAAACTC-TGGTGGAGGCTCGCAGC-GGTTCTGACGTGCAAATCGATCGTCAAATATGGGCAT-GGGGGCGAAAGACTAA---------------------------------------------------------AAGAAGGTCAAGAAGATCTTGGAGATTGTCTGCCACAACTGCAGCAAGGTGTTGGCCGATACTGTTGGTCTATC---CTAACTCTCTGTGAGGCTTTTT----GTTTGAC-TTCACTGATTGCTAACACACA-----TTCTTTTTCTCAGAGTGATCCTGAGTTTGTCTCCGCTATCGGTACTCGAGACGCTAAACTTCGTTTCAACCGCGTGTGGGCTGTTTGCAAGAAGAAGCGGAGATGCGAAAATGAGGATCGT---ACCGAGAAG---AACGAT---GAAGAATTTGCCCC------AGGCATGAAACCGGCG---GTGAACAACCATGGTGGTTGCGGCAACGTGCAACCCCAGGTCCGACAAGCTGCTCTCCAACTCAAAGCTGCCTTCGATGTTGTGCAGGAGGAGGGCCCTAAACGACGAGAGACGGTGCCCATCACACCGGAAATGGCTCACGGCATTCTCAGGAGAATCTCGGAAGAAGACCTGCAGCACATGGGCCTCAACTCGGACTATGCTCGCCCAGAGTGGATGATTCTCACTGTTCTGCCTGTTCCTCCACCTCCTGTTCGCCCTAGTATATCCATGGACGGTACTGGTACCGGCATGAGAAACGAGGACGATTTGACATACAAGCTGGGTGACATTATCCGTGCCAACGGTAATGTGAAACAAGCTATCCGTGAAGGATCTCCGCAACACATTGCTAGAGATTTCGAAGAGCTACTT----------------------------------------------------------------------------------------------------------------------------------------------------------------------------TGCTCGCCTACACCTTGGGTGTCAAGCAGCTCATCGTTGCCATCAACAAGATGGACACTGCCAAGTGGGCTGAGGCTCGTTACCAGGAAATCATCAAGGAGACTTCCAACTTCATCAAGAAGGTCGGCTACAACCCCAAGACTGTTGCCTTCGTCCCCATCTCCGGTTTCAACGGTGACAACATGTTGACCGCCTCCACCAACTGCCCTTGGTACAAGGGTTGGGAGAAGGAGACCAAGGCTGG---CAAGTCCACTGGCAAGACTCTGCTTGAGGCTATTGACTCTATTGAGCCCCCCAAGCGTCCCACCGACAAGCCCCTCCGTCTTCCCCTTCAGGATGTGTACAAGATTGGTGGTATTGGAACTGTTCCTGTCGGCCGTATCGAGACTGGTGTCCTCAAGCCCGGTATGGTCGTTACCTTCGCTCCCGCCAACGTCACCACTGAAGTCAAGTCCGTTGAGATGCACCACGAGCAGCTCCAGGCTGGTCAGCCCGGTGACAACGTTGGATTCAACGTGAAGAACGTCTCCGTCAAGGATATCCGCCGTGGTAACGTTGCTGGTGACTCCAAGAACGACCCCCCTATGGGAGCCGCCTCTTTCGATGCCCAGGTCATCGTTCTCAACCACCCCGGTCAAGTCGGTGCTGGTTACGCTCCCGTCCTTGATTGCCACACCGCCCACATTGCTTGCAAGTTCGCTGAGATCAAGGAGAAGATTGACCGACGTACTGGTAAGGCTGTCGAAGACGCCCCCAAGTTCATCAAGTCTGGTGACTCCGCCATTGTCAAGATGGTTCCCTCCAAGCCCATGTGTGTTGAGGCTTTCACTGACTA----------------------------------------------------------
>Conoideocrella_tenuis_NHJ_6791
TATCAATAAGCGGAGGAAAAGAAACCAACAGGGATTGCCCCAGTAACGGCGAGTGAAGCGGCAACAGCTCAAATTTGAAATCTGGCCC-C---------TAGGGCCCGAGTTGTAATTTGCAGAGGATGCTTTTGGCGAGGTGCCTTCCGAGTTCCCTGGAACGGGACGCCATAGAGGGTGAGAGCCCCGTCTGGTTGGAT-ACCGAGCCTCTGTAAAGCTCCTTCGACGAGTCGAGTAGTTTGGGAATGCTGCTCTAAATGGGAGGTATATGTCTTCTAAAGCTAAATACCGGCCAGAGACCGATAGCGCACAAGTAGAGTGATCGAAAGATGAAAAGCACTTTGAAAAGAGGGTTAAATAGTACGTGAAATTGTTGAAAGGGAAGCGCTTATGACCAGACTTGGACCCGGTGAATCATCCAGCGTTCT-----------CGCTGGTGCACTTTGCCGGGCT---CAGGCCAGCATCAGTTTGTCTCGGGGGATAAAGGCTTAGGGAATGTGGCTCCTCC------GGGAGTGTTATAGCCCTTTGCACAATACCCT-GGGGCGGACTGAGGTTCGCGCATC-----TGCAAGGATGCTGGCGTAATGGTCATCAGCGACCCGTCTTGAAACACGGACCAAGGAGTCGTCTTCGTATGCGAGTGTTCGGGTGTAAAA-CCCCTACGCGTAATGAAAGTGAAC-GCAGGTGAGAGCTTC--------------------------GGCGCATCATCGACCGATCCTGATGTTCTCGGATGGATTTGAGTAAGAGCATAC-GGGGCCGGACCCGAAAGAAGGTGAACTATGCCTGTAT-AGGGTGAAGCCAGAGGAAACTC-TGGTGGAGGCTCGCAGC-GGTTCTGACGTGCAAATCGATCGTCAAATATGGGCAT-GGGGGCGAAAGACTAAT---------------------------------------------------------------TCAAGAAGATCTTGGAGATTGTCTGCCACAACTGCAGCAAGGTGTTGGCCGATACTGTTGGTCTATC---CTAACTCTCTGTGAGGCTTTTT----GTTTGAC-TTCACTGATTGCTAACACACA-----TTCTTTTTCTCAGAGTGATCCTGAGTTTGTCTCCGCTATCGGTACTCGAGACGCTAAACTTCGTTTCAACCGCGTGTGGGCTGTTTGCAAGAAGAAGCGGAGATGCGAAAATGAGGATCGT---ACCGAGAAG---AACGAT---GAAGAATTTGCCCC------AGGCATGAAACCGGCG---GTGAACAACCATGGTGGTTGCGGCAACGTGCAACCCCAGGTCCGACAAGCTGCTCTCCAACTCAAAGCTGCCTTCGATGTTGTGCAGGAGGAGGGCCCTAAACGACGAGAGACGGTGCCCATCACACCGGAAATGGCTCACGGCATTCTCAGGAGAATCTCGGAAGAAGACCTGCAGCACATGGGCCTCAACTCGGACTATGCTCGCCCAGAGTGGATGATTCTCACTGTTCTGCCTGTTCCTCCACCTCCTGTTCGCCCTAGTATATCCATGGACGGTACTGGTACCGGCATGAGAAACGAGGACGATTTGACATACAAGCTGGGTGACATTATCCGTGCCAACGGTAATGTGAAACAAGCTATCCGTGAAGGATCTCCGCAACACATTGCTAGAGATTTCGAAGAGCTGCTT------------------------------------------------------ATCAAGAACATGATCACTGGTACTTCCCAGGCTGACTGCGCTATCCTGATTATCGCTGCCGGTACTGGTGAGTTCGAGGCTGGTATCTCCAAAGATGGCCAGACTCGTGAGCACGCCCTGCTCGCCTACACCTTGGGTGTCAAGCAGCTCATCGTTGCCATCAACAAGATGGACACTGCCAAGTGGGCTGAGGCTCGTTACCAGGAAATCATCAAGGAGACTTCCAACTTCATCAAGAAGGTCGGCTACAACCCCAAGACTGTTGCCTTCGTCCCCATCTCCGGTTTCAACGGTGACAACATGTTGGCCGCCTCCACCAACTGCCCTTGGTACAAGGGTTGGGAGAAGGAGACCAAGGCTGG---CAAGTCCACTGGCAAGACTCTGCTTGAGGCTATTGACTCTATTGAGCCCCCCAAGCGTCCCACCGACAAGCCCCTCCGTCTTCCCCTTCAGGATGTGTACAAGATTGGTGGTATTGGAACAGTTCCTGTCGGCCGTATCGAGACTGGTGTCCTCAAGCCCGGTATGGTCGTTACCTTCGCTCCCGCCAACGTCACCACTGAAGTCAAGTCCGTTGAGATGCACCACGAGCAGCTCCAGGCTGGTCAGCCCGGTGACAACGTTGGATTCAACGTGAAGAACGTCTCCGTCAAGGATATCCGCCGTGGTAACGTTGCTGGTGACTCCAAGAACGACCCCCCTATGGGAGCCGCGTCTTTCGATGCCCAGGTCATCGTTCTCAACCACCCCGGTCAAGTCGGTGCTGGTTACGCTCCCGTCCTTGATTGCCACACCGCCCACATTGCTTGCAAGTTCGCCGAGATCAAGGAGAAGATTGACCGACGTACTGGTAAGGCTGTCGAAGACGCCCCCAAGTTCATCAAGTCTGGTGACTCTGCCATCGTCAAGATGGTTCCCTCCAAGCCCATGTGTGTTGAGGCTTTCACTGACTACCCTCCCCT-------------------------------------------------
>Conoideocrella_tenuis_SICAUCC_25_0177
---------------------------------------CCAGTAACGGCGAGTGAAGCGGCAACAGCTCAAATTTGAAATCTGGCCC-C---------TAGGGCCCGAGTTGTAATTTGCAGAGGATGCTTTTGGCGAGGTGCCTTCCGAGTTCCCTGGAACGGGACGCCATAGAGGGTGAGAGCCCCGTCTGGTTGGAT-ACCGAGCCTCTGTAAAGCTCCTTCGACGAGTCGAGTAGTTTGGGAATGCTGCTCTAAATGGGAGGTATATGTCTTCTAAAGCTAAATACCGGCCAGAGACCGATAGCGCACAAGTAGAGTGATCGAAAGATGAAAAGCACTTTGAAAAGAGGGTTAAATAGTACGTGAAATTGTTGAAAGGGAAGCGCTTATGACCAGACTTGGACCCGGTGAATCATCCAGCGTTCT-----------CGCTGGTGCACTTTGCCGGGCT---CAGGCCAGCATCAGTTTGTCTCGGGGGATAAAGGCTTAGGGAATGTGGCTCCTCC------GGGAGTGTTATAGCCCTTTGCACAATACCCT-GGGGCGGACTGAGGTTCGCGCATC-----TGCAAGGATGCTGGCGTAATGGTCATCAGCGACCCGTCTTGAAACACGGACCAAGGAGTCGTCTTCGTATGCGAGTGTTCGGGTGTAAAA-CCCCTACGCGTAATGAAAGTGAAC-GCAGGTGAGAGCTTC--------------------------GGCGCATCATCGACCGATCCTGATGTTCTCGGATGGATTTGAGTAAGAGCATAC-GGGGCCGGACCCGAAAGAAGGTGAACTATGCCTGTAT-AGGGTGAAGCCAGAGGAAACTC-TGGTGGAGGCTCGCAGC-GGTTCTGACGTGCAAATCGATCGTCAAATATGGGCAT-GGGGGCGAAAGACTAATCGAAC---------------------------------------------------------------------------------------------------GTGTTGGCCGATACTGTTGGTCTATC---CTAACTCTCTGTGAGGCTTTTT----GTTTGAC-TTCACTGATTGCTAACACACA-----TTCTTTTTCTCAGAGTGATCCTGAGTTTGTCTCCGCTATCGGTACTCGAGACGCTAAACTTCGTTTCAACCGCGTGTGGGCTGTTTGCAAGAAGAAGCGGAGATGCGAAAATGAGGATCGT---ACCGAGAAG---AACGAT---GAAGAGTTTGCCCC------AGGCATGAAACCGGCG---GTGAACAACCATGGTGGTTGCGGTAACGTTCAACCCCAGGTCCGACAAGCTGCTCTCCAACTCAAAGCTGCCTTCGATGTTGTGCAGGAGGAGGGCCCTAAACGACGAGAGACGGTGCCCATCACACCGGAAATGGCTCACGGCATTCTCAGGAGAATCTCGGAAGAAGACCTGCAGCACATGGGCCTCAACTCGGACTATGCTCGCCCAGAGTGGATGATTCTCACTGTTCTGCCTGTTCCTCCACCTCCTGTTCGCCCTAGTATATCCATGGACGGTACTGGTACCGGCATGAGAAACGAGGACGATTTGACATACAAGCTGGGTGACATTATCCGTGCCAACGGTAATGTGAAACAAGCTATCCGTGAAGGATCTCCGCAACACATTGCTAGAGATT------------------------------------------------------------------------------------------------AGGCTGACTGCGCTATCCTGATTATCGCTGCCGGTACTGGTGAGTTCGAGGCTGGTATCTCCAAGGATGGCCAGACTCGTGAGCACGCCCTGCTCGCCTACACCTTGGGTGTCAAGCAGCTCATCGTTGCCATCAACAAGATGGACACTGCCAAGTGGGCTGAGGCTCGTTACCAGGAAATCATCAAGGAGACTTCCAACTTCATCAAGAAGGTCGGCTACAACCCCAAGACTGTTGCCTTCGTCCCCATCTCCGGTTTCAACGGTGACAACATGTTGGCCGCCTCCACCAACTGCCCTTGGTACAAGGGTTGGGAGAAGGAGACCAAGGCTGG---CAAGTCCACTGGCAAGACTCTGCTTGAGGCTATTGACTCTATTGAGCCCCCCAAGCGTCCCACCGACAAGCCCCTCCGTCTTCCCCTTCAGGATGTGTACAAGATTGGTGGTATTGGAACAGTTCCTGTCGGCCGTATCGAGACTGGTGTCCTCAAGCCCGGTATGGTCGTTACCTTCGCTCCCGCCAACGTCACCACTGAAGTCAAGTCCGTTGAGATGCACCACGAGCAGCTCCAGGCTGGTCAGCCCGGTGACAACGTTGGATTCAACGTGAAGAACGTCTCCGTCAAGGATATCCGCCGTGGTAACGTTGCTGGTGACTCCAAGAACGACCCCCCTATGGGAGCCGCCTCTTTCGATGCCCAGGTCATCGTTCTCAACCACCCCGGTCAAGTCGGTGCTGGTTACGCTCCCGTCCTTGATTGCCACACCGCCCACATTGCTTGCAAGTTCGCTGAGATCAAGGAGAAGATTGACCGACGTACTGGTAAGGCTGTCGAAGACGCCCCCAAGTTCATCAAGTCTGGTGACTCTGCCATCGTCAAGATGGTTCCCTCCAAGCCCATGTGTGTTGAGGCTTTCACTGACTACCCTCCCCTGG-----------------------------------------------
>Conoideocrella_tenuis_SICAUCC_25_0178
TATCAATAAGCGGAGGAAAAGAAACCAACAGGGATTGCCCCAGTAACGGCGAGTGAAGCGGCAACAGCTCAAATTTGAAATCTGGCCC-C---------TAGGGCCCGAGTTGTAATTTGCAGAGGATGCTTTTGGCGAGGTGCCTTCCGAGTTCCCTGGAACGGGACGCCATAGAGGGTGAGAGCCCCGTCTGGTTGGAT-ACCGAGCCTCTGTAAAGCTCCTTCGACGAGTCGAGTAGTTTGGGAATGCTGCTCTAAATGGGAGGTATATGTCTTCTAAAGCTAAATACCGGCCAGAGACCGATAGCGCACAAGTAGAGTGATCGAAAGATGAAAAGCACTTTGAAAAGAGGGTTAAATAGTACGTGAAATTGTTGAAAGGGAAGCGCTTATGACCAGACTTGGACCCGGTGAATCATCCAGCGTTCT-----------CGCTGGTGCACTTTGCCGGGCT---CAGGCCAGCATCAGTTTGTCTCGGGGGATAAAGGCTTAGGGAATGTGGCTCCTCC------GGGAGTGTTATAGCCCTTTGCACAATACCCT-GGGGCGGACTGAGGTTCGCGCATC-----TGCAAGGATGCTGGCGTAATGGTCATCAGCGACCCGTCTTGAAACACGGACCAAGGAGTCGTCTTCGTATGCGAGTGTTCGGGTGTAAAA-CCCCTACGCGTAATGAAAGTGAAC-GCAGGTGAGAGCTTC--------------------------GGCGCATCATCGACCGATCCTGATGTTCTCGGATGGATTTGAGTAAGAGCATAC-GGGGCCGGACCCGAAAGAAGGTGAACTATGCCTGTAT-AGGGTGAAGCCAGAGGAAACTC-TGGTGGAGGCTCGCAGC-GGTTCTGACGTGCAAATCGATCGTCAAATATGGGCAT-GGGGGCGAAAGACTAATCGAACCTTCTAGTAGCTGGTTTCCGCCGAGCTTTTTTCCCCGCAGAG----------------------------------ATGTCTGCCACAACTGCAGCAAGGTGTTGGCCGATACTGTTGGTCTATC---CTAACTCTCTGTGAGGCTTTTT----GTTTGAC-TTCACTGATTGCTAACACACA-----TTCTTTTTCTCAGAGTGATCCTGAGTTTGTCTCCGCTATCGGTACTCGAGACGCTAAACTTCGTTTCAACCGCGTGTGGGCTGTTTGCAAGAAGAAGCGGAGATGCGAAAATGAGGATCGT---ACCGAGAAG---AACGAT---GAAGAGTTTGCCCC------AGGCATGAAACCGGCG---GTGAACAACCATGGTGGTTGCGGTAACGTTCAACCCCAGGTCCGACAAGCTGCTCTCCAACTCAAAGCTGCCTTCGATGTTGTGCAGGAGGAGGGCCCTAAACGACGAGAGACGGTGCCCATCACACCGGAAATGGCTCACGGCATTCTCAGGAGAATCTCGGAAGAAGACCTGCAGCACATGGGCCTCAACTCGGACTATGCTCGCCCAGAGTGGATGATTCTCACTGTTCTGCCTGTTCCTCCACCTCCTGTTCGCCCTAGTATATCCATGGACGGTACTGGGACCGGCATGAGAAACGAGGACGATTTGACATACAAGCTGGGTGACATTATCCGTGCCAACGGTAATGTGAAACAAGCTATCCGTGAAGGATCTCCGCAACACATTGCTAGAGATT--------------------------------------------------------------------------------------------------GCTGACTGCGCTATCCTGATTATCGCTGCCGGTACTGGTGAGTTCGAGGCTGGTATCTCCAAGGATGGCCAGACTCGTGAGCACGCCCTGCTCGCCTACACCTTGGGTGTCAAGCAGCTCATCGTTGCCATCAACAAGATGGACACTGCCAAGTGGGCTGAGGCTCGTTACCAGGAAATCATCAAGGAGACTTCCAACTTCATCAAGAAGGTCGGCTACAACCCCAAGACTGTTGCCTTCGTCCCCATCTCCGGTTTCAACGGTGACAACATGTTGGCCGCCTCCACCAACTGCCCTTGGTACAAGGGTTGGGAGAAGGAGACCAAGGCTGG---CAAGTCCACTGGCAAGACTCTGCTTGAGGCTATTGACTCTATTGAGCCCCCCAAGCGTCCCACCGACAAGCCCCTCCGTCTTCCCCTTCAGGATGTGTACAAGATTGGTGGTATTGGAACAGTTCCTGTCGGCCGTATCGAGACTGGTGTCCTCAAGCCCGGTATGGTCGTTACCTTCGCTCCCGCCAACGTCACCACTGAAGTCAAGTCCGTTGAGATGCACCACGAGCAGCTCCAGGCTGGTCAGCCCGGTGACAACGTTGGATTCAACGTGAAGAACGTCTCCGTCAAGGATATCCGCCGTGGTAACGTTGCTGGTGACTCCAAGAACGACCCCCCTATGGGAGCCGCCTCTTTCGATGCCCAGGTCATCGTTCTCAACCACCCCGGTCAAGTCGGTGCTGGTTACGCTCCCGTCCTTGATTGCCACACCGCCCACATTGCTTGCAAGTTCGCTGAGATCAAGGAGAAGATTGACCGACGTACTGGTAAGGCTGTCGAAGACGCCCCCAAGTTCATCAAGTCTGGTGACTCTGCCATCGTCAAGATGGTTCCCTCCAAGCCCATGTGTGTTGAGGCTTTCACTGACTACC--------------------------------------------------------
>Conoideocrella_tenuis_SICAUCC_25_0179
------------------------------------GCCCCAGTAACGGCGAGTGAAGCGGCAACAGCTCAAATTTGAAATCTGGCCC-C---------TAGGGCCCGAGTTGTAATTTGCAGAGGATGCTTTTGGCGAGGTGCCTTCCGAGTTCCCTGGAACGGGACGCCATAGAGGGTGAGAGCCCCGTCTGGTTGGAT-ACCGAGCCTCTGTAAAGCTCCTTCGACGAGTCGAGTAGTTTGGGAATGCTGCTCTAAATGGGAGGTATATGTCTTCTAAAGCTAAATACCGGCCAGAGACCGATAGCGCACAAGTAGAGTGATCGAAAGATGAAAAGCACTTTGAAAAGAGGGTTAAATAGTACGTGAAATTGTTGAAAGGGAAGCGCTTATGACCAGACTTGGACCCGGTGAATCATCCAGCGTTCT-----------CGCTGGTGCACTTTGCCGGGCT---CAGGCCAGCATCAGTTTGTCTCGGGGGATAAAGGCTTAGGGAATGTGGCTCCTCC------GGGAGTGTTATAGCCCTTTGCACAATACCCT-GGGGCGGACTGAGGTTCGCGCATC-----TGCAAGGATGCTGGCGTAATGGTCATCAGCGACCCGTCTTGAAACACGGACCAAGGAGTCGTCTTCGTATGCGAGTGTTCGGGTGTAAAA-CCCCTACGCGTAATGAAAGTGAAC-GCAGGTGAGAGCTTC--------------------------GGCGCATCATCGACCGATCCTGATGTTCTCGGATGGATTTGAGTAAGAGCATAC-GGGGCCGGACCCGAAAGAAGGTGAACTATGCCTGTAT-AGGGTGAAGCCAGAGGAAACTC-TGGTGGAGGCTCGCAGC-GGTTCTGACGTGCAAATCGATCGTCAAATATGGGCAT-GGGGGCGAAAGACTAAT----------------------------------------------------------------------------------------------CTGCAGCAAGGTGTTGGCCGATACTGTTGGTCTATC---CTAACTCTCTGTGAGGCTTTTT----GTTTGAC-TTCACTGATTGCTAACACACA-----TTCTTTTTCTCAGAGTGATCCTGAGTTTGTCTCCGCTATCGGTACTCGAGACGCTAAACTTCGTTTCAACCGCGTGTGGGCTGTTTGCAAGAAGAAGCGGAGATGCGAAAATGAGGATCGT---ACCGAGAAG---AACGAT---GAAGAGTTTGCCCC------AGGCATGAAACCGGCG---GTGAACAACCATGGTGGTTGCGGTAACGTTCAACCCCAGGTCCGACAAGCTGCTCTCCAACTCAAAGCTGCCTTCGATGTTGTGCAGGAGGAGGGCCCTAAACGACGAGAGACGGTGCCCATCACACCGGAAATGGCTCACGGCATTCTCAGGAGAATCTCGGAAGAAGACCTGCAGCACATGGGCCTCAACTCGGACTATGCTCGCCCAGAGTGGATGATTCTCACTGTTCTGCCTGTTCCTCCACCTCCTGTTCGCCCTAGTATATCCATGGACGGTACTGGTACCGGCATGAGAAACGAGGACGATTTGACATACAAGCTGGGTGACATTATCCGTGCCAACGGTAATGTGAAACAAGCTATCCGTGAAGGATCTCCGCAACACATTGCTAGAGATT----------------------------------------------------------------------------------------------------TGACTGCGCTATCCTGATTATCGCTGCCGGTACTGGTGAGTTCGAGGCTGGTATCTCCAAGGATGGCCAGACTCGTGAGCACGCCCTGCTCGCCTACACCTTGGGTGTCAAGCAGCTCATCGTTGCCATCAACAAGATGGACACTGCCAAGTGGGCTGAGGCTCGTTACCAGGAAATCATCAAGGAGACTTCCAACTTCATCAAGAAGGTCGGCTACAACCCCAAGACTGTTGCCTTCGTCCCCATCTCCGGTTTCAACGGTGACAACATGTTGGCCGCCTCCACCAACTGCCCTTGGTACAAGGGTTGGGAGAAGGAGACCAAGGCTGG---CAAGTCCACTGGCAAGACTCTGCTTGAGGCTATTGACTCTATTGAGCCCCCCAAGCGTCCCACCGACAAGCCCCTCCGTCTTCCCCTTCAGGATGTGTACAAGATTGGTGGTATTGGAACAGTTCCTGTCGGCCGTATCGAGACTGGTGTCCTCAAGCCCGGTATGGTCGTTACCTTCGCTCCCGCCAACGTCACCACTGAAGTCAAGTCCGTTGAGATGCACCACGAGCAGCTCCAGGCTGGTCAGCCCGGTGACAACGTTGGATTCAACGTGAAGAACGTCTCCGTCAAGGATATCCGCCGTGGTAACGTTGCTGGTGACTCCAAGAACGACCCCCCTATGGGAGCCGCCTCTTTCGATGCCCAGGTCATCGTTCTCAACCACCCCGGTCAAGTCGGTGCTGGTTACGCTCCCGTCCTTGATTGCCACACCGCCCACATTGCTTGCAAGTTCGCTGAGATCAAGGAGAAGATTGACCGACGTACTGGTAAGGCTGTCGAAGACGCCCCCAAGTTCATCAAGTCTGGTGACTCTGCCATCGTCAAGATGGTTCCCTCCAAGCCCATGTGTGTTGAGGCTTTCACTGACTACCCTCCC---------------------------------------------------
>Conoideocrella_tiankengensis_KY04071_T
-------------ACGGGAGTAGAGCAACAGGGATTGCCCCAGTAACGGCGAGTGAAGCGGCAACAGCTCAAATTTGAAATCTGGCCC-C---------CAGGGCCCGAGTTGTAATTTGCAGAGGATGCTTTTGGCGAGGTGCCTTCCGAGTTCCCTGGAACGGGACGCCATAGAGGGTGAGAGCCCCGTCTGGTTGGAC-ACCGAGCCTCTGTAAAGCTCCTTCGACGAGTCGAGTAGTTTGGGAATGCTGCTCTAAATGGGAGGTATATGTCTTCTAAAGCTAAATACCGGCCAGAGACCGATAGCGCACAAGTAGAGTGATCGAAAGATGAAAAGCACTTTGAAAAGAGGGTTAAACAGTACGTGAAATTGTTGAAAGGGAAGCGCTTGTGACCAGACTTGGGCCCGGTGAATCATCCAGCGTTCT-----------CGCTGGTGCACTTTGCCGGGCC---CAGGCCAGCATCAGTTTGCCTCGGGGGATAAAGGCTCTGGGAATGTGGCTCCTCC------GGGAGTGTTATAGCCCGTTGCATAATGCCCT-GGGGCGGACTGAGGTTCGCGCATC-----TGCAAGGATGCTGGCGTAATGGTCATCAGCGGCCCGTCTTGAAACACGGACCAAGGAGTCGTCTTCGTATGCGAGTGTTCGGGTGTAAAA-CCCCTACGCGGAATGAAAGTGAAC-GCAGGTGAGAGCTTC--------------------------GGCGCATCATCGACCGATCCTGATGTTCTCGGATGGATTTGAGTAAGAGCATAC-GGGGCCGGACCCGAAAGAAGGTGAACTATGCCTGTAT-AGGGTGAAGCCAGAGGAAACTC-TGGTGGAGGCTCGCAGC-GGTTCTGACGTGCAAATCGATCGTCAAATATGGGCATGGGGGGCGAAAGACTAATCGAACCTTCTAGTAGCTGGGTTCCGCCGATTCCCTCCCC--------???????????????????????????????????????????????????????????????????????????????????????????????????????????????????????????????????????????????????????????????????????????????????????????????????????????????????????????????????????????????????????????????????????????????????????????????????????????????????????????????????????????????????????????????????????????????????????????????????????????????????????????????????????????????????????????????????????????????????????????????????????????????????????????????????????????????????????????????????????????????????????????????????????????????????????????????????????????????????????????????????????????????????????????????????????????????????????????????????????????????????????????????????????????????????????????????????????????????------------------------------------TACTTCCAGGCTGACTGCGCTATTCTGATTATCGCTGCCGGTACTGGTGAGTTCGAGGCTGGTATCTCCAAGGATGGCCAGACCCGTGAGCACGCCCTGCTCGCCTACACCCTGGGTGTCAAGCAGCTCATTGTTGCCATCAACAAGATGGACACTGCCAAGTGGGCTGAGGCTCGTTACCAGGAAATCATCAAGGAAACCTCCAACTTCATCAAGAAGGTCGGCTACAACCCCAAGACTGTCGCCTTCGTCCCCATTTCCGGTTTCAACGGTGACAACATGCTGGCTGCCTCCACCAACTGCCCTTGGTACAAGGGTTGGGAGAAGGAGACCAAGGCTGG---CAAGTCCACTGGCAAGACTCTGCTTGAGGCTATTGACTCCATTGAGCCCCCCAAGCGTCCCACCGACAAGCCCCTCCGTCTTCCCCTTCAGGATGTGTACAAGATTGGTGGTATTGGAACAGTTCCTGTCGGCCGTATCGAGACTGGTGTCCTCAAGCCCGGTATGGTCGTTACCTTCGCTCCCGCCAACGTCACCACTGAAGTCAAGTCCGTTGAGATGCACCACGAGCAGCTCCAGGCTGGTCAGCCCGGTGACAACGTTGGATTCAACGTGAAGAACGTCTCCGTCAAGGATATCCGCCGTGGTAACGTTGCTGGTGACTCCAAGAACGACCCTCCTCAGGGTGCCGCCTCTTTCGATGCCCAGGTCATCGTCCTCAACCACCCTGGCCAGGTCGGTGCTGGTTACGCCCCCGTCCTTGATTGCCACACCGCCCACATTGCTTGCAAGTTCTCTGAGATCAAGGAGAAGATTGACCGACGTACTGGTAAGGCTGTCGAAGACGCCCCCAAGTTCATCAAGTCTGGTGACTCTGCCATCGTCAAGATGGTTCCCTCCAAGCCCATGTGTGTTGAGGCTTTCACTGACTACCCTCCCCTGGGTCGTTTCGCCGTCCGTGACATGCGTC--------------------
>Conoideocrella_tiankengensis_KY04072
------------AACGGGAGTAGAGCAACAGGGATTGCCCCAGTAACGGCGAGTGAAGCGGCAACAGCTCAAATTTGAAATCTGGCCC-C---------CAGGGCCCGAGTTGTAATTTGCAGAGGATGCTTTTGGCGAGGTGCCTTCCGAGTTCCCTGGAACGGGACGCCATAGAGGGTGAGAGCCCCGTCTGGTTGGAC-ACCGAGCCTCTGTAAAGCTCCTTCGACGAGTCGAGTAGTTTGGGAATGCTGCTCTAAATGGGAGGTATATGTCTTCTAAAGCTAAATACCGGCCAGAGACCGATAGCGCACAAGTAGAGTGATCGAAAGATGAAAAGCACTTTGAAAAGAGGGTTAAACAGTACGTGAAATTGTTGAAAGGGAAGCGCTTGTGACCAGACTTGGGCCCGGTGAATCATCCAGCGTTCT-----------CGCTGGTGCACTTTGCCGGGCC---CAGGCCAGCATCAGTTTGCCTCGGGGGATAAAGGCTCTGGGAATGTGGCTCCTCC------GGGAGTGTTATAGCCCGTTGCATAATGCCCT-GGGGCGGACTGAGGTTCGCGCATC-----TGCAAGGATGCTGGCGTAATGGTCATCAGCGGCCCGTCTTGAAACACGGACCAAGGAGTCGTCTTCGTATGCGAGTGTTCGGGTGTAAAA-CCCCTACGCGGAATGAAAGTGAAC-GCAGGTGAGAGCTTC--------------------------GGCGCATCATCGACCGATCCTGATGTTCTCGGATGGATTTGAGTAAGAGCATAC-GGGGCCGGACCCGAAAGAAGGTGAACTATGCCTGTAT-AGGGTGAAGCCAGAGGAAACTC-TGGTGGAGGCTCGCAGC-GGTTCTGACGTGCAAATCGATCGTCAAATATGGGCATGGGGGGCGAAAGACTAATCGAACCTTCTAGTAGCTGGGTTCCGCCGATT----------------???????????????????????????????????????????????????????????????????????????????????????????????????????????????????????????????????????????????????????????????????????????????????????????????????????????????????????????????????????????????????????????????????????????????????????????????????????????????????????????????????????????????????????????????????????????????????????????????????????????????????????????????????????????????????????????????????????????????????????????????????????????????????????????????????????????????????????????????????????????????????????????????????????????????????????????????????????????????????????????????????????????????????????????????????????????????????????????????????????????????????????????????????????????????????????????????????????????????-----------------------------------------CCAGGCTGACTGCGCTATTCTGATTATCGCTGCCGGTACTGGTGAGTTCGAGGCTGGTATCTCCAAGGATGGCCAGACCCGTGAGCACGCCCTGCTCGCCTACACCCTGGGTGTCAAGCAGCTCATTGTTGCCATCAACAAGATGGACACTGCCAAGTGGGCTGAGGCTCGTTACCAGGAAATCATCAAGGAAACCTCCAACTTCATCAAGAAGGTCGGCTACAACCCCAAGACTGTCGCCTTCGTCCCCATTTCCGGTTTCAACGGTGACAACATGCTGGCTGCCTCCACCAACTGCCCTTGGTACAAGGGTTGGGAGAAGGAGACCAAGGCTGG---CAAGTCCACTGGCAAGACTCTGCTTGAGGCTATTGACTCCATTGAGCCCCCCAAGCGTCCCACCGACAAGCCCCTCCGTCTTCCCCTTCAGGATGTGTACAAGATTGGTGGTATTGGAACAGTTCCTGTCGGCCGTATCGAGACTGGTGTCCTCAAGCCCGGTATGGTCGTTACCTTCGCTCCCGCCAACGTCACCACTGAAGTCAAGTCCGTTGAGATGCACCACGAGCAGCTCCAGGCTGGTCAGCCCGGTGACAACGTTGGATTCAACGTGAAGAACGTCTCCGTCAAGGATATCCGCCGTGGTAACGTTGCTGGTGACTCCAAGAACGACCCTCCTCAGGGTGCCGCCTCTTTCGATGCCCAGGTCATCGTCCTCAACCACCCTGGCCAGGTCGGTGCTGGTTACGCCCCCGTCCTTGATTGCCACACCGCCCACATTGCTTGCAAGTTCTCTGAGATCAAGGAGAAGATTGACCGACGTACTGGTAAGGCTGTCGAAGACGCCCCCAAGTTCATCAAGTCTGGTGACTCTGCCATCGTCAAGATGGTTCCCTCCAAGCCCATGTGTGTTGAGGCTTTCACTGACTACCCTCCCCTGGGTCGTTTCGCCGTCCGTGACATGCGTCAGAC----------------
>Conoideocrella_tianquanensis_SICAUCC_25_0181
TATCAATAAGCGGAGGAAAAGAAACCAACAGGGATTGCCCCAGTAACGGCGAGTGAAGCGGCAACAGCTCAAATTTGAAATCTGGCCC-C---------TAGGGCCCGAGTTGTAATTTGCAGAGGATGCTTTTGGCGAGGTGCCTTCCGAGTTCCCTGGAACGGGACGCCATAGAGGGTGAGAGCCCCGTCTGGTTGGAT-ACCGAGCCTCTGTAAAGCTCCTTCGACGAGTCGAGTAGTTTGGGAATGCTGCTCTAAATGGGAGGTATATGTCTTCTAAAGCTAAATACCGGCCAGAGACCGATAGCGCACAAGTAGAGTGATCGAAAGATGAAAAGCACTTTGAAAAGAGGGTTAAATAGTACGTGAAATTGTTGAAAGGGAAGCGTTTATGACCAGACTTGGACCCGGTGAATCATCCAGCGTTCT-----------CGCTGGTGCACTTTGCCGGGCT---CAGGCCAGCATCAGTTTGCCTTGGGGGATAAAGGCTTCGGGAATGTGGCTCCTCC------GGGAGTGTTATAGCCCGTTGCACAATACCCT-GGGGCGGACTGAGGTTCGCGCATC-----TGCAAGGATGCTGGCGTAATGGTCATCAGCGACCCGTCTTGAAACACGGACCAAGGAGTCGTCTTCGTATGCGAGTGTTCGGGTGTAAAA-CCCCTACGCGTAATGAAAGTGAAC-GCAGGTGAGAGCTTC--------------------------GGCGCATCATCGACCGATCCTGATGTTCTCGGATGGATTTGAGTAAGAGCATAC-GGGGCCGGACCCGAAAGAAGGTGAACTATGCCTGTAT-AGGGTGAAGCCAGAGGAAACTC-TGGTGGAGGCTCGCAGC-GGTTCTGACGTGCAAATCGATCGTCAAATATGGGCAT-GGGGGCGAAAGACTAATCGAACCTTCTAGTAGCTGGTTTCCGCCGAAGTTTCCCTCAGGAT---GGTTTTATCAAGAAGGTCAAGAAGATCTTGGAGATTGTCTGCCACAACTGCAGCAAGGTGTTGGCCGATACTGTTGGTCTATC---CTAAATCTCCGTGGGACTTTTT----GTTTGAC-TTCACTGATTGCTAACACACA-----TTCTTTCTCTCAGAGTGATCCCGAGTTTGTCTCTGCTATCGGTACCCGAGACGCTAAACTCCGTTTCAATCGCGTCTGGACCGTTTGCAAGAAGAAACGGAGATGTGAAAACGAGGATCGT---ACCGAGAAA---AACGAT---GAGGAATTTGCGCC------AGGCATGAAACCGGCG---GTGAACAATCATGGTGGCTGCGGCAACGTGCAACCACAGGTCCGGCAAGCCGCTCTTCAGCTGAAAGCAGCCTTCGATGTCGTGCAGGAGGATGGCCCCAAACGACGAGAGACGGTGCCCATCACACCGGAGATGGCTCACGGAATTCTCAGGAGAATTTCGGAAGAAGACCTGCAGCACATGGGTCTCAATTCGGATTATGCTCGCCCGGAGTGGATGATTCTCACTGTTCTGCCTGTCCCCCCACCTCCTGTTCGTCCTAGTATATCTATGGATGGTACCAGTACCGGCATGAGAAACGAAGACGACTTGACATACAAGTTGGGTGACATTATTCGTGCCAACGGCAACGTGAAACAAGCTATTCGCGAAGGATCCCCTCAGCATATTGCTAGAGACTTTGAAGAACTACTGCAGTACCACGTGGCGACATAC-ATGGACAACGATAT---GGTCATCGTGATTTTATCAAGAACATGATCACTGGTACTTCCCAGGCTGACTGCGCTATCCTGATTATCGCTGCCGGTACTGGTGAGTTCGAGGCTGGTATCTCCAAGGATGGCCAGACCCGTGAGCACGCCCTGCTCGCCTACACCCTGGGTGTCAAGCAGCTCATTGTTGCCATCAACAAGATGGACACTGCCAAGTGGGCTCAGGCTCGTTACGAGGAAATTATCAAGGAGACTTCCAACTTCATCAAGAAGGTCGGCTACAACCCCAAGACTGTTGCCTTCGTCCCCATCTCCGGCTTCAACGGCGACAACATGTTGGCTGCCTCCACCAACTGCCCCTGGTACAAGGGCTGGGAGAAGGAGACCAAGGCCGG---CAAGTCCACTGGCAAGACTCTGCTTGAGGCTATTGACTCTATTGAGCCCCCCAAGCGTCCCACTGACAAGCCCCTCCGTCTTCCCCTTCAGGATGTCTACAAGATTGGTGGCATTGGAACAGTTCCTGTCGGCCGTATCGAGACTGGTGTCCTCAAGCCTGGTATGGTTGTCACCTTCGCTCCCGCTGGTGTCACCACTGAAGTCAAGTCCGTCGAGATGCACCACGAGCAGCTCGCTGAGGGTAACCCCGGTGACAACGTTGGATTCAACGTGAAGAACGTTTCCGTCAAGGATATCCGCCGTGGTAACGTTGCTGGTGACTCCAAGAACGACCCTCCTCAGGGTTCCGCCTCTTTCGACGCCCAGGTCATTGTTCTCAACCACCCTGGTCAGGTCGGTGCTGGTTACGCCCCCGTCCTGGATTGCCACACTGCCCACATTGCTTGCAAGTTCTCTGAGATCAAGGAGAAGATTGACCGACGTACTGGTAAGGCTGTCGAAGACGCCCCCAAGTTCATCAAGTCTGGTGACTCTGCCATCGTCAAGATGGTTCCTTCCAAGCCCATGTGTGTCGAGGCTTTCACTGATTACCCTCCCCTGGGTCGTTTCGCCGTCCGTGACATGCGTCAAACCGTTGCCGTCGGTGTC
>Conoideocrella_tianquanensis_SICAUCC_25_0182
TATCAATAAGCGGAGGAAAAGAAACCAACAGGGATTGCCCCAGTAACGGCGAGTGAAGCGGCAACAGCTCAAATTTGAAATCTGGCCC-C---------TAGGGCCCGAGTTGTAATTTGCAGAGGATGCTTTTGGCGAGGTGCCTTCCGAGTTCCCTGGAACGGGACGCCATAGAGGGTGAGAGCCCCGTCTGGTTGGAT-ACCGAGCCTCTGTAAAGCTCCTTCGACGAGTCGAGTAGTTTGGGAATGCTGCTCTAAATGGGAGGTATATGTCTTCTAAAGCTAAATACCGGCCAGAGACCGATAGCGCACAAGTAGAGTGATCGAAAGATGAAAAGCACTTTGAAAAGAGGGTTAAATAGTACGTGAAATTGTTGAAAGGGAAGCGTTTATGACCAGACTTGGACCCGGTGAATCATCCAGCGTTCT-----------CGCTGGTGCACTTTGCCGGGCT---CAGGCCAGCATCAGTTTGCCTTGGGGGATAAAGGCTTCGGGAATGTGGCTCCTCC------GGGAGTGTTATAGCCCGTTGCACAATACCCT-GGGGCGGACTGAGGTTCGCGCATC-----TGCAAGGATGCTGGCGTAATGGTCATCAGCGACCCGTCTTGAAACACGGACCAAGGAGTCGTCTTCGTATGCGAGTGTTCGGGTGTAAAA-CCCCTACGCGTAATGAAAGTGAAC-GCAGGTGAGAGCTTC--------------------------GGCGCATCATCGACCGATCCTGATGTTCTCGGATGGATTTGAGTAAGAGCATAC-GGGGCCGGACCCGAAAGAAGGTGAACTATGCCTGTAT-AGGGTGAAGCCAGAGGAAACTC-TGGTGGAGGCTCGCAGC-GGTTCTGACGTGCAAATCGATCGTCAAATATGGGCAT-GGGGGCGAAAGACTAATCGAACCTTCTAGTAGCTGGTTTCCGCCGAAGTTTCCCTCAGGAT---GGTTTTATCAAGAAAGTCAAGAAGATCTTGGAGATTGTCTGCCACAACTGCAGCAAGGTGTTGGCCGATACTGTTGGTCTATC---CTAAATCTCCGTGGGACTTTTT----GTTTGAC-TTCACTGATTGCTAACACACA-----TTCTTTCTCTCAGAGTGATCCCGAGTTTGTCTCTGCTATCGGTACCCGAGACGCTAAACTCCGTTTCAATCGCGTCTGGACCGTTTGCAAGAAGAAACGGAGATGTGAAAACGAGGATCGT---ACCGAGAAA---AACGAT---GAGGAATTTGCGCC------AGGCATGAAACCGGCG---GTGAACAATCATGGTGGCTGCGGCAACGTGCAACCACAGGTCCGGCAAGCCGCTCTTCAGCTGAAAGCAGCCTTCGATGTCGTGCAGGAGGATGGCCCCAAACGACGAGAGACGGTGCCCATCACACCGGAGATGGCTCACGGAATTCTCAGGAGAATTTCGGAAGAAGACCTGCAGCACATGGGTCTCAATTCGGATTATGCTCGCCCGGAGTGGATGATTCTCACTGTTCTGCCTGTCCCCCCACCTCCTGTTCGTCCTAGTATATCTATGGATGGTACCAGTACCGGCATGAGAAACGAAGACGACTTGACATACAAGTTGGGTGACATTATTCGTGCCAACGGCAACGTGAAACAAGCTATTCGCGAAGGATCCCCTCAGCATATTGCTAGAGACTTTGAAGAACTACTGCAGTACCACGTGGCGACATAT-ATGGACAACGAAATAGCGGTCATCGTGATTTTATCAAGAACATGATCACTGGTACTTCCCAGGCTGACTGCGCTATCCTGATTATCGCTGCCGGTACTGGTGAGTTCGAGGCTGGTATCTCCAAGGATGGCCAGACCCGTGAGCACGCCCTGCTCGCCTACACCCTGGGTGTCAAGCAGCTCATTGTTGCCATCAACAAGATGGACACTGCCAAGTGGGCTCAGGCTCGTTACGAGGAAATTATCAAGGAGACTTCCAACTTCATCAAGAAGGTCGGCTACAACCCCAAGACTGTTGCCTTCGTCCCCATCTCCGGCTTCAACGGCGACAACATGTTGGCTGCCTCCACCAACTGCCCCTGGTACAAGGGCTGGGAGAAGGAGACCAAGGCCGG---CAAGTCCACTGGCAAGACTCTGCTTGAGGCTATTGACTCTATTGAGCCCCCCAAGCGTCCCACTGACAAGCCCCTCCGTCTTCCCCTTCAGGATGTCTACAAGATTGGTGGCATTGGAACAGTTCCTGTCGGCCGTATCGAGACTGGTGTCCTCAAGCCTGGTATGGTTGTCACCTTCGCTCCCGCTGGTGTCACCACTGAAGTCAAGTCCGTCGAGATGCACCACGAGCAGCTCGCTGAGGGTAACCCCGGTGACAACGTTGGATTCAACGTGAAGAACGTTTCCGTCAAGGATATCCGCCGTGGTAACGTTGCTGGTGACTCCAAGAACGACCCTCCTCAGGGTTCCGCCTCTTTCGACGCCCAGGTCATTGTTCTCAACCACCCTGGTCAGGTCGGTGCTGGTTACGCCCCCGTCCTGGATTGCCACACTGCCCACATTGCTTGCAAGTTCTCTGAGATCAAGGAGAAGATTGACCGACGTACTGGTAAGGCTGTCGAAGACGCCCCCAAGTTCATCAAGTCTGGTGACTCTGCCATCGTCAAGATGGTTCCTTCCAAGCCCATGTGTGTCGAGGCTTTCACTGATTACCCTCCCCTGGGTCGTTTCGCCGTCCGTGACATGCGTCAAACCGTTGCCGTCGGTGTC
>Helicocollum_bambusae_SICAUCC_25_0190
----------------------------------TTGCCCCAGTAACGGCGAGTGAAGCGGCAGAGGCTCAGATTTGGAATCCGGCGG-CCCCCCAGGGGCGCGCCCGAGTTGTAATCTGCAGAGGACGCTTCGGGCCAGGCGCCTTCCGAGTTCCCTGGAACGGGACGCCGCAGAGGGTGAGAGCCCCGTCCGGCTGGACGCCCAGGCCCGCGTGAAGCTCCCTCGGCGAGTCGAGCAGTTTGGGAATGCTGCTCAAAACGGGAGGTATATGCCTTCTAAAGCTAAACACCGGCCAGAGACCGATAGCGCACAAGTAGAGTGATCGAAAGATGAAAAGCACTTTGGAAAGAGGGTCAAACAGTACGTGAAATTGTTGAAAGGGAAGCGCTCGTGACCAGACTCGCGCGTGGCGCATCACCGGGCGCCCT---------GGCGCCCGGGCACAGCGCTGCGCG---CGGGCCAGCATCAGCCCGCCGCGGGGGACAAAGGCCCGGGGAACGTGGCTCCCCCCCCAGGGGGAGTGTTACAGCCCCGGGCGCAACGCCCC-GGGGCGGGCTGAGGTTCGCGCGTC----CCGCAAGGATGCTGGCGTAATGGTCACCAGCGACCCGTCTTGAAACACGGACCAAGGAGTCGTCCTCGTATGCGAGTGTTCGGGTGTCAAG-CCCCTGCGCGGAATGAAAGTGAAC-GCAGGTGGGAGCCCCCTCCCCCCC--------GGGGGGGGAGGCGCACCGCCGACCGATCCAGACGTCCTCTGACGGATTTGAGTGGGAGCATAC-GGGGCCGGACCCGAAAGAAGGTGAACTATGCCTGTGT-AGGGTGAAGCCAGAGGAAACTC-TGGTGGAGGCTCGCAGC-GGTTCTGACGTGCAAATCGATCGTCAAACATGGGCAT-GGGGGCGAAAGACTAATCGAAC-------------------------------------------------------------------------------------------GCAGCAAGGTGTTGGCCGATACTGTTGGTTTATCCCACCAACTCTCCACA-GGCTTTTT----GTATGAT-CCCTTTGATCGCTAACAATAA-----C---TTCACCCAGAGTGATCCCGAGTTTGTTACTGCTATCAATACTCGAGACGCCAAGGTTCGCTTCAATCGTGTGTGGGTGGTGTGCAAGAAGAAGCGACGTTGTGAGAATGAAGACCGA---ACCGAGAAG---CAAGAC---GAGGACTTTGCCCCGGGCATGGGCATGAAGCCCGCG---GTCAACAATCACGGCGGCTGTGGCAACGTGCAGCCTCAAGTTCGACAAGCTGCTCTCCAGCTGAAGGCAGCTTTCGACGTCGCGCAAGAAGATGGCCCGAAAAGGAGAGAGACTGTGCCTATCACTCCTGAAATGGCGCACGGTATCCTGAGAAGAATTTCGGAAGAAGATATGCGTCATATGGGTCTCAACTCGGATTATGCACGTCCGGAATGGATGATTGTAACTGTGCTACCGGTTCCGCCTCCTCCTGTTCGTCCCAGCATTTCCATGGATGGCACCGGCACCGGCATGCGAAACGAAGACGATTTAACATACAAATTGGGTGACATTATCCGCGCGAACGGCAACGTTAAACAAGCTATCCGTGAGGGGTCTCCTCAACACATCGCTCGGGATTT-------------------------------------------------------------------------------------------------------------------------GCTGCCGGCACTGGTGAGTTCGAGGCTGGTATCTCCAAGGATGGCCAGACTCGTGAGCACGCTCTGCTCGCTTACACCCTCGGTGTCAAGCAGCTTATCGTCGCCATCAACAAGATGGACACCACCAAATGGTCTGAGGCTCGTTACCAAGAAATCATCAAGGAGACATCCAACTTCATCAAGAAGGTTGGCTACAACCCCAAGACTGTTGCGTTCGTTCCCATCTCTGGCTTCAATGGAGACAACATGCTTGCTCCTTCCACCAACTGCCCCTGGTACAAAGGTTGGGAGAAAGAGATCAAGGGCGGCGCCAAGGTAACCGGCAAGACGCTCCTCGAGGCTATCGACTCCATTGAGCCTCCCAAGCGTCCCCTTGACAAGCCTCTCCGTCTTCCACTCCAGGATGTGTACAAGATTGGAGGTATCGGAACTGTTCCCGTGGGCCGTATTGAGACTGGTGTTCTGAAGCCCGGCATGGTCGTCACTTTCGCTCCCGCCAATGTCACTACTGAAGTCAAGTCTGTTGAGATGCACCACGAGCAGCTCAGTGAGGGTCAGCCCGGTGACAACGTCGGTTTCAACGTGAAGAACGTCTCTGTCAAAGAAATCCGTCGTGGTAACGTTGCCGGGGACTCCAAGAACGACCCTCCCCTCGGTGCCGCCTCTTTCGACGCTCAGGTCATCGTCCTCAACCACCCTGGCCAGGTTGGTGCTGGTTACGCTCCTGTGCTTGACTGCCACACCGCCCACATTGCTTGCAAGTTCTCTGAAATCAAGGAGAAGATTGACCGTCGTACCGGAAAGGCTGTCGAGTCTGCTCCCAAATTCATCAAGTCTGGTGATTCTGCCATCGTGAAGATGGTTCCCTCTAAGCCAATGTGCGTCGAAGCCTTCACTGACTA----------------------------------------------------------
>Helicocollum_bambusae_SICAUCC_25_0191
----------------------------------TTGCCCCAGTAACGGCGAGTGAAGCGGCAGAGGCTCAGATTTGGAATCCGGCGG-CCCCCCAGGGGCGCGCCCGAGTTGTAATCTGCAGAGGACGCTTCGGGCCAGGCGCCTTCCGAGTTCCCTGGAACGGGACGCCGCAGAGGGTGAGAGCCCCGTCCGGCTGGACGCCCAGGCCCGCGTGAAGCTCCCTCGGCGAGTCGAGCAGTTTGGGAATGCTGCTCAAAACGGGAGGTATATGCCTTCTAAAGCTAAACACCGGCCAGAGACCGATAGCGCACAAGTAGAGTGATCGAAAGATGAAAAGCACTTTGGAAAGAGGGTCAAACAGTACGTGAAATTGTTGAAAGGGAAGCGCTCGTGACCAGACTCGCGCGTGGCGCATCACCGGGCGCCCT---------GGCGCCCGGGCACAGCGCTGCGCG---CGGGCCAGCATCAGCCCGCCGCGGGGGACAAAGGCCCGGGGAACGTGGCTCCCCCCCCAGGGGGAGTGTTACAGCCCCGGGCGCAACGCCCC-GGGGCGGGCTGAGGTTCGCGCGTC----CCGCAAGGATGCTGGCGTAATGGTCACCAGCGACCCGTCTTGAAACACGGACCAAGGAGTCGTCCTCGTATGCGAGTGTTCGGGTGTCAAG-CCCCTGCGCGGAATGAAAGTGAAC-GCAGGTGGGAGCCCCCTCCCCCCC--------GGGGGGGGAGGCGCACCGCCGACCGATCCAGACGTCCTCTGACGGATTTGAGTGGGAGCATAC-GGGGCCGGACCCGAAAGAAGGTGAACTATGCCTGTGT-AGGGTGAAGCCAGAGGAAACTC-TGGTGGAGGCTCGCAGC-GGTTCTGACGTGCAAATCGATCGTCAAACATGGGCAT-GGGGGCGAAAGACTAATCGAAC-------------------------------------------------------------------------------------------GCAGCAAGGTGTTGGCCGATACTGTTGGTTTATCCCACCAACTCTCCACA-GGCTTTTT----GTATGAT-CCCTTTGATCGCTAACAATAA-----C---TTCACCCAGAGTGATCCCGAGTTTGTTACTGCTATCAATACTCGAGACGCCAAGGTTCGCTTCAATCGTGTGTGGGTGGTGTGCAAGAAGAAGCGACGTTGTGAGAATGAAGACCGA---ACCGAGAAG---CAAGAC---GAGGACTTTGCCCCGGGCATGGGCATGAAGCCCGCG---GTCAACAATCACGGCGGCTGTGGCAACGTGCAGCCTCAAGTTCGACAAGCTGCTCTCCAGCTGAAGGCAGCTTTCGACGTCGCGCAAGAAGATGGCCCGAAAAGGAGAGAGACTGTGCCTATCACTCCTGAAATGGCGCACGGTATCCTGAGAAGAATTTCGGAAGAAGATATGCGTCATATGGGTCTCAACTCGGATTATGCACGTCCGGAATGGATGATTGTAACTGTGCTACCGGTTCCGCCTCCTCCTGTTCGTCCCAGCATTTCCATGGATGGCACCGGCACCGGCATGCGAAACGAAGACGATTTAACATACAAATTGGGTGACATTATCCGCGCGAACGGCAACGTTAAACAAGCTATCCGTGAGGGGTCTCCTCAACACATCGCTCGGGATTT-------------------------------------------------------------------------------------------------------------------------GCTGCCGGCACTGGTGAGTTCGAGGCTGGTATCTCCAAGGATGGCCAGACTCGTGAGCACGCTCTGCTCGCTTACACCCTCGGTGTCAAGCAGCTTATCGTCGCCATCAACAAGATGGACACCACCAAATGGTCTGAGGCTCGTTACCAAGAAATCATCAAGGAGACATCCAACTTCATCAAGAAGGTTGGCTACAACCCCAAGACTGTTGCGTTCGTTCCCATCTCTGGCTTCAATGGAGACAACATGCTTGCTCCTTCCACCAACTGCCCCTGGTACAAAGGTTGGGAGAAAGAGATCAAGGGCGGCGCCAAGGTAACCGGCAAGACGCTCCTCGAGGCTATCGACTCCATTGAGCCTCCCAAGCGTCCCCTTGACAAGCCTCTCCGTCTTCCACTCCAGGATGTGTACAAGATTGGAGGTATCGGAACTGTTCCCGTGGGCCGTATTGAGACTGGTGTTCTGAAGCCCGGCATGGTCGTCACTTTCGCTCCCGCCAATGTCACTACTGAAGTCAAGTCTGTTGAGATGCACCACGAGCAGCTCAGTGAGGGTCAGCCCGGTGACAACGTCGGTTTCAACGTGAAGAACGTCTCTGTCAAAGAAATCCGTCGTGGTAACGTTGCCGGGGACTCCAAGAACGACCCTCCCCTCGGTGCCGCCTCTTTCGACGCTCAGGTCATCGTCCTCAACCACCCTGGCCAGGTTGGTGCTGGTTACGCTCCTGTGCTTGACTGCCACACCGCCCACATTGCTTGCAAGTTCTCTGAAATCAAGGAGAAGATTGACCGTCGTACCGGAAAGGCTGTCGAGTCTGCTCCCAAATTCATCAAGTCTGGTGATTCTGCCATCGTGAAGATGGTTCCCTCTAAGCCAATGTGCGTCGAAGCCTTCACTGACTA----------------------------------------------------------
>Helicocollum_chanthaburiensis_BCC_80047_T
-----------------------------------------------------------------------------------------------------------------TAATCTGCAGAGGATGCTTCGGGCGAGGCGCCTTCCGAGTTCCCTGGAACGGGACGCCGCAGAGGGTGAGAGCCCCGTCCGGCTGGCG-ACCGAGCCCGCGTGAAGCTCCTTCGACGAGTCGAGTAGTTTGGGAATGCTGCTCAAAGCGGGAGGTATATGCCTTCTAAAGCTAAATACCGGCCAGAGACCGATAGCGCACAAGTAGAGTGATCGAAAGATGAAAAGCACTTTGGAAAGAGGGTTAAACAGTACGTGAAATTGTTGAAAGGGAAGCGCTCGTGACCAGACTCGCGCCCGGCGGATCACCCAGCGGCACGCC--------CGCCGGGGCACTCCGCCGGGCG---CGGGCCAGCATCAGCCCGCCGCGGGGGACAAAGGCCCCGGGAACGTGGCTCCCCC----AGGGGAGTGTTACAGCCCGGGGCGCAATGCCCC-GGGGCGGGCTGAGGTTCGCGCGTC----CCGCAAGGATGCTGGCGTAATGGTCACCAGCGACCCGTCTTGAAACACGGACCAAGGAGTCGTCTTCGTATGCGAGTGTTCGGGTGTCAAG-CCCCTGCGCGGAATGAAAGTGAAC-GCAGGTGGGAGCCCCCCCTCCC---------------GGGGGGCGCACCACCGACCGATCCGGACGTCCTCGGAAGGATTTGAGTGGGAGCATAC-GGGGCCGGACCC-------------------------------------------------------------------------------------------------------------------------------------------------------------------------???????????????????????????????????????????????????????????????????????????????????????????????????????????????????????????????????????????????????????????????????????????????????????????????????????????????????????????????????????????????????????????????????????????????????????????????????????????????????????????????????????????????????????????????????????????????????????????????????????????????????????????????????????????????????????????????????????????????????????????????????????????????????????????????????????????????????????????????????????????????????????????????????????????????????????????????????????????????????????????????????????????????????????????????????????????????????????????????????????????????????????????????????????????????????????????????????????????????------------------------------------------------------------CTCATCATCGCTGCCGGCACTGGTGAGTTCGAGGCTGGTATCTCCAAGGATGGCCAGACTCGTGAGCACGCCCTGCTCGCTTACACCCTTGGTGTGAAGCAGCTCATTGTCGCCATCAACAAAATGGACACCACCAAATGGTCTGAGGCTCGTTACCAGGAAATCATCAAGGAAACATCCAACTTCATCAAGAAGGTCGGCTATAACCCCAAGACTGTTGCCTTCGTCCCCATCTCCGGTTTCAACGGAGACAACATGCTTGCTGCTTCCTCCAACTGCCCCTGGTATAAGGGTTGGGAGAAAGAGACAAAGGGCGG---CAAGGCTACCGGCAAGACCCTCCTCGAGGCCATCGACTCCATCGAGCCTCCCAAGCGTCCCGTCGACAAACCACTTCGTCTCCCTCTCCAGGACGTGTATAAAATTGGCGGCATCGGAACTGTTCCTGTCGGCCGTATCGAGACTGGTGTTCTGAAGCCTGGCATGGTTGTCACCTTCGCTCCCTCCAACGTCACCACTGAAGTCAAGTCGGTTGAGATGCACCACGAGCAGCTCACCGAGGGTCAGCCCGGCGACAACGTTGGCTTCAACGTGAAAAACGTCTCAGTCAAAGAAATCCGTCGTGGTAACGTTGCCGGTGACTCCAAGAACGACCCTCCTCTTGGTGCCGCTTCATTTGACGCTCAGGTCATTGTTCTCAACCATCCTGGTCAGGTCGGCGCTGGTTACGCTCCCGTCCTCGACTGCCACACTGCCCACATTGCCTGCAAATTCTCTGAGCTCAAGGAGAAGATTGACCGTCGTACTGGCAAAGCTGTCGAGAGTGCTCCGAAGTTCATCAAGTCCGGTGATTCTGCCATTGTCAAGATGGTTCCGTCTAAGCCCATGTG-------------------------------------------------------------------------------
>Helicocollum_krabiensis_BCC_68582_T
-----------------------------------------------------------------------------------------------------------------TAATCTGCAGAGGACGCTTCGGGCGAGGCGCCTTCCGAGTTCCCTGGAACGGGACGCCGCAGAGGGTGAGAGCCCCGTCCGGCTGGACGCCCAGGCCCGCGTGAAGCTCCCTCGGCGAGTCGAGTAGTTTGGGAATGCTGCTCAAAACGGGAGGTATATGCCTTCTAAAGCTAAACACCGGCCAGAGACCGATAGCGCACAAGTAGAGTGATCGAAAGATGAAAAGCACTTTGGAAAGAGGGTCAAACAGTACGTGAAATTGTTGAAAGGGAAGCGCCCGTGACCAGACTCGCGCGCGGCGCATCACCGGGCCGCCCCCCCCGCGGGGCGCCCGGGCACAGCGCCGCGCG---CGGGCCAGCATCAGCCCGCCGCGGGGGACAAAGGCCCGGGGAACGTGGCTCCCCCCCC-GGGGGAGTGTTACAGCCCCGGGCGCAACGCCCC-GGGGCGGGCTGAGGTTCGCGCGTC----CCGCAAGGATGCTGGCGTAATGGTCACCAGCGACCCGTCTTGAAACACGGACCAAGGAGTCGTCCTCGTATGCGAGTGTTCGGGTGTCAAG-CCCCGGCGCGGAATGAAAGTGAAC-GCAGGTGGGAGCCTGCCCACCCCCCC-----GCGGGGGGGCGGCGCACCGCCGACCGATCCGGACGTCCTCTGACGGATTTGAGTGGGAGCATAC-GGGGCCGGACCCGAAAGAAGGTGAACTATGCCTGTGT-AGGGTGAAGCCAGAGGAAACTC-TGGTGGAGGCTCGCAGC-GGTTCTGACGTGCAAATCGATCGTCAAACATGGGCA---------------------------------------------------------------------------------------------------------------AACTGCAGCAAAGTGTTGGCCGATACTGTTGGTTCATCCCACCAACTCTTCACA-GGCTTTAT----GTATGAT-CTCTTTGATCGCTAACAATAA-----C---TTCACCCAGAGTGATCCCGAGTTTGTTACTGCTATCAATACTCGAGACGCCAAGGTTCGCTTTAATCGAGTGTGGGTGGTGTGCAAGAAGAAGCGACGTTGTGAGAATGAAGATCGA---ACAGAGAAG---CAAGAT---GAGGACTTTGCCCCAGGCACGGGCATGAAGCCCGCG---GTCAACAATCACGGCGGCTGTGGCAACGTACAGCCTCAAGTTCGACAGGCTGCTCTCCAGCTGAAGGCAGCTTTCGACGTCGCGCAAGAAGATGGCCCGAAAAGGAGAGAGACCGTGCCTATCACTCCAGAAATGGCCCACGGTATACTGAGACGGATTTCTGAAGAAGATATGCGACATATGGGTCTTAATTCGGATTACGCACGTCCAGAATGGATGATCATAACTGTTCTGCCGGTTCCTCCTCCACCTGTTCGTCCTAGCATTTCCATGGATGGTACCGGCACCGGCATGCGAAACGAAGACGATTTAACATATAAATTGGGTGACATCATCCGTGCGAACGGCAATGTCAAACAAGCTATCCGTGA----------------------------------------------------------------------------------------------------------------------------------------------CTCATCATAGCTGCCGGCACTGGTGAGTTCGAGGCTGGTATCTCCAAGGATGGCCAAACTCGTGAGCACGCCCTGCTCGCTTACACTCTGGGTGTGAAGCAGCTCATCGTCGCCATCAACAAGATGGATACCACCAAATGGTCCGAGGCTCGTTACCAGGAAATCATCAAGGAGACGACCAACTTCATCAAGAAGGTTGGCTTCAACCCCAAGACTGTTGCCTTCGTTCCCATCTCTGGCTTCAACGGAGACAACATGCTCGCTCCTTCCACCAACTGCCCCTGGTACAAGGGATGGGAAAAAGAGGTCAAGGGCGGCACCAAGATCACCGGCAAGACGCTCCTCGAGGCCATCGACTCTATTGAGCCTCCCAAGCGTCCCGTTGACAAGCCTCTCCGGCTGCCACTCCAGGACGTGTACAAGATCGGAGGTATTGGAACTGTTCCCGTGGGCCGTATCGAGACTGGTGTTCTGAAGCCCGGCATGGTCGTCACTTTCGCTCCCGCCAATGTCACTACTGAAGTCAAATCTGTTGAGATGCACCACGAGCAGCTCACTGAGGGCCAGCCCGGTGACAATGTTGGCTTCAACGTGAAGAACGTCTCCGTCAAAGAAATTCGTCGTGGTAACGTTGCCGGGGACTCCAAGAACGACCCTCCCCTCGGTGCCGCCTCTTTCGACGCTCAGGTTATCGTTCTTAACCACCCTGGCCAGGTCGGTGCTGGCTACGCTCCTGTGCTTGATTGCCACACCGCCCATATCGCTTGCAAGTTCTCTGAGCTCAAGGAGAAAATTGACCGTCGTACCGGAAAGGCTGTCGAGAGCTCTCCCAAGTTCATCAAATCTGGTGACTCTGCCATTGTGAAGATGGTTCCTTCTAAGCCAATGTG-------------------------------------------------------------------------------
>Helicocollum_krabiensis_BCC_68583
-----------------------------------------------------------------------------------------------------------------TAATCTGCAGAGGACGCTTCGGGCGAGGCGCCTTCCGAGTTCCCTGGAACGGGACGCCGCAGAGGGTGAGAGCCCCGTCCGGCTGGACGCCCAGGCCCGCGTGAAGCTCCCTCGGCGAGTCGAGTAGTTTGGGAATGCTGCTCAAAACGGGAGGTATATGCCTTCTAAAGCTAAACACCGGCCAGAGACCGATAGCGCACAAGTAGAGTGATCGAAAGATGAAAAGCACTTTGGAAAGAGGGTCAAACAGTACGTGAAATTGTTGAAAGGGAAGCGCCCGTGACCAGACTCGCGCGCGGCGCATCACCGGGCCGCCCCCCCCGCGGGGCGCCCGGGCACAGCGCCGCGCG---CGGGCCAGCATCAGCCCGCCGCGGGGGACAAAGGCCCGGGGAACGTGGCTCCCCCCCC-GGGGGAGTGTTACAGCCCCGGGCGCAACGCCCC-GGGGCGGGCTGAGGTTCGCGCGTC----CCGCAAGGATGCTGGCGTAATGGTCACCAGCGACCCGTCTTGAAACACGGACCAAGGAGTCGTCCTCGTATGCGAGTGTTCGGGTGTCAAG-CCCCGGCGCGGAATGAAAGTGAAC-GCAGGTGGGAGCCTGCCCACCCCCCC-----GCGGGGGGGCGGCGCACCGCCGACCGATCCGGACGTCCTCTGACGGATTTGAGTGGGAGCATAC-GGGGCCGGACCCGAAAGAAGGTGAACTATGCCTGTGT-AGGGTGAAGCCAGAGGAAACTC-TGGTGGAGGCTCGCAGC-GGTTCTGACGTGCAAATCGATCGTCAAACATGGGCA---------------------------------------------------------------------------------------------------------------AACTGCAGCAAAGTGTTGGCCGATACTGTTGGTTCATCCCACCAACTCTTCACA-GGCTTTAT----GTATGAT-CTCTTTGATCGCTAACAATAA-----C---TTCACCCAGAGTGATCCCGAGTTTGTTACTGCTATCAATACTCGAGACGCCAAGGTTCGCTTTAATCGAGTGTGGGTGGTGTGCAAGAAGAAGCGACGTTGTGAGAATGAAGATCGA---ACAGAGAAG---CAAGAT---GAGGACTTTGCCCCAGGCACGGGCATGAAGCCCGCG---GTCAACAATCACGGCGGCTGTGGCAACGTACAGCCTCAAGTTCGACAGGCTGCTCTCCAGCTGAAGGCAGCTTTCGACGTCGCGCAAGAAGATGGCCCGAAAAGGAGAGAGACCGTGCCTATCACTCCAGAAATGGCCCACGGTATACTGAGACGGATTTCTGAAGAAGATATGCGACATATGGGTCTTAATTCGGATTACGCACGTCCAGAATGGATGATCATAACTGTTCTGCCGGTTCCTCCTCCACCTGTTCGTCCTAGCATTTCCATGGATGGTACCGGCACCGGCATGCGAAACGAAGACGATTTAACATATAAATTGGGTGACATCATCCGTGCGAACGGCAATGTCAAACAAGCTATCCGTGA----------------------------------------------------------------------------------------------------------------------------------------------CTCATCATAGCTGCCGGCACTGGTGAGTTCGAGGCTGGTATCTCCAAGGATGGCCAAACTCGTGAGCACGCCCTGCTCGCTTACACTCTGGGTGTGAAGCAGCTCATCGTCGCCATCAACAAGATGGATACCACCAAATGGTCCGAGGCTCGTTACCAGGAAATCATCAAGGAGACGACCAACTTCATCAAGAAGGTTGGCTTCAACCCCAAGACTGTTGCCTTCGTTCCCATCTCTGGCTTCAACGGAGACAACATGCTCGCTCCTTCCACCAACTGCCCCTGGTACAAGGGATGGGAAAAAGAGGTCAAGGGCGGCACCAAGATCACCGGCAAGACGCTCCTCGAGGCCATCGACTCTATTGAGCCTCCCAAGCGTCCCGTTGACAAGCCTCTCCGGCTGCCACTCCAGGACGTGTACAAGATCGGAGGTATTGGAACTGTTCCCGTGGGCCGTATCGAGACTGGTGTTCTGAAGCCCGGCATGGTCGTCACTTTCGCTCCCGCCAATGTCACTACTGAAGTCAAATCTGTTGAGATGCACCACGAGCAGCTCACTGAGGGCCAGCCCGGTGACAATGTTGGCTTCAACGTGAAGAACGTCTCCGTCAAAGAAATTCGTCGTGGTAACGTTGCCGGGGACTCCAAGAACGACCCTCCCCTCGGTGCCGCCTCTTTCGACGCTCAGGTTATCGTTCTTAACCACCCTGGCCAGGTCGGTGCTGGCTACGCTCCTGTGCTTGATTGCCACACCGCCCATATCGCTTGCAAGTTCTCTGAGCTCAAGGAGAAAATTGACCGTCGTACCGGAAAGGCTGTCGAGAGCTCTCCCAAGTTCATCAAATCTGGTGACTCTGCCATTGTGAAGATGGTTCCTTCTAAGCCAATGTG-------------------------------------------------------------------------------
>Helicocollum_krabiensis_BCC_68584
-----------------------------------------------------------------------------------------------------------------TAATCTGCAGAGGACGCTTCGGGCGAGGCGCCTTCCGAGTTCCCTGGAACGGGACGCCGCAGAGGGTGAGAGCCCCGTCCGGCTGGACGCCCAGGCCCGCGTGAAGCTCCCTCGGCGAGTCGAGTAGTTTGGGAATGCTGCTCAAAACGGGAGGTATATGCCTTCTAAAGCTAAACACCGGCCAGAGACCGATAGCGCACAAGTAGAGTGATCGAAAGATGAAAAGCACTTTGGAAAGAGGGTCAAACAGTACGTGAAATTGTTGAAAGGGAAGCGCCCGTGACCAGACTCGCGCGCGGCGCATCACCGGGCCGCCCCCCCCGCGGGGCGCCCGGGCACAGCGCCGCGCG---CGGGCCAGCATCAGCCCGCCGCGGGGGACAAAGGCCCGGGGAACGTGGCTCCCCCCCC-GGGGGAGTGTTACAGCCCCGGGCGCAACGCCCC-GGGGCGGGCTGAGGTTCGCGCGTC----CCGCAAGGATGCTGGCGTAATGGTCACCAGCGACCCGTCTTGAAACACGGACCAAGGAGTCGTCCTCGTATGCGAGTGTTCGGGTGTCAAG-CCCCGGCGCGGAATGAAAGTGAAC-GCAGGTGGGAGCCTGCCCACCCCCCC-----GCGGGGGGGCGGCGCACCGCCGACCGATCCGGACGTCCTCTGACGGATTTGAGTGGGAGCATAC-GGGGCCGGACCCGAAAGAAGGTGAACTATGCCTGTGT-AGGGTGAAGCCAGAGGAAACTC-TGGTGGAGGCTCGCAGC-GGTTCTGACGTGCAAATCGATCGTCAAACATGGGCA---------------------------------------------------------------------------------------------------------------AACTGCAGCAAAGTGTTGGCCGATACTGTTGGTTCATCCCACCAACTCTTCACA-GGCTTTAT----GTATGAT-CTCTTTGATCGCTAACAATAA-----C---TTCACCCAGAGTGATCCCGAGTTTGTTACTGCTATCAATACTCGAGACGCCAAGGTTCGCTTTAATCGAGTGTGGGTGGTGTGCAAGAAGAAGCGACGTTGTGAGAATGAAGATCGA---ACAGAGAAG---CAAGAT---GAGGACTTTGCCCCAGGCACGGGCATGAAGCCCGCG---GTCAACAATCACGGCGGCTGTGGCAACGTACAGCCTCAAGTTCGACAGGCTGCTCTCCAGCTGAAGGCAGCTTTCGACGTCGCGCAAGAAGATGGCCCGAAAAGGAGAGAGACCGTGCCTATCACTCCAGAAATGGCCCACGGTATACTGAGACGGATTTCTGAAGAAGATATGCGACATATGGGTCTTAATTCGGATTACGCACGTCCAGAATGGATGATCATAACTGTTCTGCCGGTTCCTCCTCCACCTGTTCGTCCTAGCATTTCCATGGATGGTACCGGCACCGGCATGCGAAACGAAGACGATTTAACATATAAATTGGGTGACATCATCCGTGCGAACGGCAATGTCAAACAAGCTATCCGTGA----------------------------------------------------------------------------------------------------------------------------------------------CTCATCATAGCTGCCGGCACTGGTGAGTTCGAGGCTGGTATCTCCAAGGATGGCCAAACTCGTGAGCACGCCCTGCTCGCTTACACTCTGGGTGTGAAGCAGCTCATCGTCGCCATCAACAAGATGGATACCACCAAATGGTCCGAGGCTCGTTACCAGGAAATCATCAAGGAGACGACCAACTTCATCAAGAAGGTTGGCTTCAACCCCAAGACTGTTGCCTTCGTTCCCATCTCTGGCTTCAACGGAGACAACATGCTCGCTCCTTCCACCAACTGCCCCTGGTACAAGGGATGGGAAAAAGAGGTCAAGGGCGGCACCAAGATCACCGGCAAGACGCTCCTCGAGGCCATCGACTCTATTGAGCCTCCCAAGCGTCCCGTTGACAAGCCTCTCCGGCTGCCACTCCAGGACGTGTACAAGATCGGAGGTATTGGAACTGTTCCCGTGGGCCGTATCGAGACTGGTGTTCTGAAGCCCGGCATGGTCGTCACTTTCGCTCCCGCCAATGTCACTACTGAAGTCAAATCTGTTGAGATGCACCACGAGCAGCTCACTGAGGGCCAGCCCGGTGACAATGTTGGCTTCAACGTGAAGAACGTCTCCGTCAAAGAAATTCGTCGTGGTAACGTTGCCGGGGACTCCAAGAACGACCCTCCCCTCGGTGCCGCCTCTTTCGACGCTCAGGTTATCGTTCTTAACCACCCTGGCCAGGTCGGTGCTGGCTACGCTCCTGTGCTTGATTGCCACACCGCCCATATCGCTTGCAAGTTCTCTGAGCTCAAGGAGAAAATTGACCGTCGTACCGGAAAGGCTGTCGAGAGCTCTCCCAAGTTCATCAAATCTGGTGACTCTGCCATTGTGAAGATGGTTCCTTCTAAGCCAATGTG-------------------------------------------------------------------------------
>Helicocollum_samlanense_BCC_96783
---------------------------------ATTGCCCCAGTAACGGCGAGTGAAGCGGCAGAGGCTCAGATTTGGAATCCGGCGGCCCCCCCAGGGGCGCGCCCGAGTTGTAATCTGCAGAGGACGCTTCGGGCGAGGCGCCTTCCGAGTTCCCTGGAACGGGACGCCGCAGAGGGTGAGAGCCCCGTCCGGCTGGACGCCCAGGCCCGCGTGAAGCTCCCTCGGCGAGTCGAGCAGTTTGGGAATGCTGCTCAAAACGGGAGGTATATGCCTTCTAAAGCTAAATACCGGCCAGAGACCGATAGCGCACAAGTAGAGTGATCGAAAGATGAAAAGCACTTTGGAAAGAGGGTCAAACAGTACGTGAAATTGTTGAAAGGGAAGCGCCCGTGACCAGACTCGCGCGCGGCGCACCACCGGGCCGCCCCCT----GTGGCGCCTGGGCAGCGCGTCGTGCG---CGGGCCAGCATCAGCCCGCCGCGGGGGACAAAGGCCCCGGGAACGTGGCTCCCCCCC--GGGGGAGTGTTACAGCCCGGGGCGTAACGCCCT-GGGGCGGGCTGAGGTTCGCGCGTC----CCGCAAGGATGCTGGCGTAATGGTCACCAGCGACCCGTCTTGAAACACGGACCAAGGAGTCGTCTTCGTATGCGAGTGTTCGGGTGTCAAG-CCCCTACGCGGAATGAAAGTGAAC-GCAGGTGGGAGCCCGTCCCCCCCCCTCTTGGGGGGGGCGGGGGCGCACCGCCGACCGATCCAGACGTCCTCTGACGGATTTGAGTGGGAGCATAC-GGGGCCGGACCCGAAAGAAGGTGAACTATGCCTGTGT-AGGGTGAAGCCAGAGGAAACTC-TGGTGGAGGCTCGCAGC-GGTTCTGACGTGCAAATCGATCGTCAAACATGGGCAT-GGGGGCGAAAGACTAATCGAACCTTCTAGTAGCTGGTTTCCGCCGAAGTTTCCCTCAGGATAGC???????????????????????????????????????????????????????????????????????????????????????????????????????????????????????????????????????????????????????????????????????????????????????????????????????????????????????????????????????????????????????????????????????????????????????????????????????????????????????????????????????????????????????????????????????????????????????????????????????????????????????????????????????????????????????????????????????????????????????????????????????????????????????????????????????????????????????????????????????????????????????????????????????????????????????????????????????????????????????????????????????????????????????????????????????????????????????????????????????????????????????????????????????????????????????????????????????????????------------------------------------------------------GCTATCCTCATCATCGCTGCCGGCACTGGTGAGTTCGAGGCTGGTATCTCCAAAGATGGCCAGACCCGTGAGCACGCTCTGCTCGCTTACACCCTCGGTGTGAAGCAGCTTATCGTCGCCATCAATAAGATGGACACTACCAAATGGTCTGAGGCTCGTTACCAGGAAATCATCAAGGAGACATCCAACTTCATCAAGAAGGTTGGCTACAACCCCAAGACTGTTGCCTTCGTTCCCATCTCTGGTTTCAATGGAGACAACATGCTTGCTCCCTCCACCAACTGTCCCTGGTACAAAGGTTGGGAGAAGGAGACAAAGGGCGG---CAAGGCTACCGGCAAGACGCTCCTCGAGGCCATCGACTCCATTGAGCCTCCCAAGCGTCCCGTCGACAAGCCTCTCCGTCTTCCTCTGCAGGACGTGTACAAGATCGGCGGTATTGGAACTGTTCCCGTGGGCCGTATTGAGACTGGTGTTCTGAAGCCCGGCATGGTCGTCACTTTCGCTCCCGCCAACGTCACCACTGAAGTCAAGTCTGTTGAGATGCACCACGAACAGCTTACTGAGGGTCAGCCCGGCGACAACGTTGGTTTCAACGTGAAGAACGTCTCTGTCAAAGAAATTCGTCGTGGTAACGTTGCCGGAGACTCCAAGAACGACCCTCCCCTCGGTGCCGCCTCTTTCGACGCTCAGGTTATCGTCCTCAACCACCCTGGCCAGGTCGGTGCTGGTTACGCTCCTGTGCTTGATTGCCACACCGCCCACATTGCCTGCAAGTTCTCTGAAATCAAGGAGAAGATCGACCGTCGTACCGGAAAGGCTGTCGAGAGCGCTCCCAAGTTCATCAAGTCTGGTGATTCGGCCATCGTGAAGATGGTTCCCTCTAAGCCCATGTGCGTTGAGGCCTTCACTGACTATCCCCCGCTGGGCCGATTCGCCGTTCGTGACATGCGTCA-------------------
>Helicocollum_samlanense_BCC_96785_T
---------------------------------ATTGCCCCAGTAACGGCGAGTGAAGCGGCAGAGGCTCAGATTTGGAATCCGGCGGCCCCCCCAGGGGCGCGCCCGAGTTGTAATCTGCAGAGGACGCTTCGGGCGAGGCGCCTTCCGAGTTCCCTGGAACGGGACGCCGCAGAGGGTGAGAGCCCCGTCCGGCTGGACGCCCAGGCCCGCGTGAAGCTCCCTCGGCGAGTCGAGCAGTTTGGGAATGCTGCTCAAAACGGGAGGTATATGCCTTCTAAAGCTAAATACCGGCCAGAGACCGATAGCGCACAAGTAGAGTGATCGAAAGATGAAAAGCACTTTGGAAAGAGGGTCAAACAGTACGTGAAATTGTTGAAAGGGAAGCGCCCGTGACCAGACTCGCGCGCGGCGCACCACCGGGCCGCCCCCT----GTGGCGCCTGGGCAGCGCGTCGTGCG---CGGGCCAGCATCAGCCCGCCGCGGGGGACAAAGGCCCCGGGAACGTGGCTCCCCCCC--GGGGGAGTGTTACAGCCCGGGGCGTAACGCCCT-GGGGCGGGCTGAGGTTCGCGCGTC----CCGCAAGGATGCTGGCGTAATGGTCACCAGCGACCCGTCTTGAAACACGGACCAAGGAGTCGTCTTCGTATGCGAGTGTTCGGGTGTCAAG-CCCCTACGCGGAATGAAAGTGAAC-GCAGGTGGGAGCCCGTCCCCCCCCCTCTTGGGGGGGGCGGGGGCGCACCGCCGACCGATCCAGACGTCCTCTGACGGATTTGAGTGGGAGCATAC-GGGGCCGGACCCGAAAGAAGGTGAACTATGCCTGTGT-AGGGTGAAGCCAGAGGAAACTC-TGGTGGAGGCTCGCAGC-GGTTCTGACGTGCAAATCGATCGTCAAACATGGGCAT-GGGGGCGAAAGACTAATCGAACCTTCTAGTAGCTGGTTTCCGCCGAAGTTTCCCTCAGGATAGC???????????????????????????????????????????????????????????????????????????????????????????????????????????????????????????????????????????????????????????????????????????????????????????????????????????????????????????????????????????????????????????????????????????????????????????????????????????????????????????????????????????????????????????????????????????????????????????????????????????????????????????????????????????????????????????????????????????????????????????????????????????????????????????????????????????????????????????????????????????????????????????????????????????????????????????????????????????????????????????????????????????????????????????????????????????????????????????????????????????????????????????????????????????????????????????????????????????????---------------------------ATCACGGGCACCTCCCAGGCCGACTGCGCTATCCTCATCATCGCTGCCGGCACTGGTGAGTTCGAGGCTGGTATCTCCAAAGATGGCCAGACCCGTGAGCACGCTCTGCTCGCTTACACCCTCGGTGTGAAGCAGCTTATCGTCGCCATCAATAAGATGGACACTACCAAATGGTCTGAGGCTCGTTACCAGGAAATCATCAAGGAGACATCCAACTTCATCAAGAAGGTTGGCTACAACCCCAAGACTGTTGCCTTCGTTCCCATCTCTGGTTTCAATGGAGACAACATGCTTGCTCCCTCCACCAACTGTCCCTGGTACAAAGGTTGGGAGAAGGAGACAAAGGGCGG---CAAGGCTACCGGCAAGACGCTCCTCGAGGCCATCGACTCCATTGAGCCTCCCAAGCGTCCCGTCGACAAGCCTCTCCGTCTTCCTCTGCAGGACGTGTACAAGATCGGCGGTATTGGAACTGTTCCCGTGGGCCGTATTGAGACTGGTGTTCTGAAGCCCGGCATGGTCGTCACTTTCGCTCCCGCCAACGTCACCACTGAAGTCAAGTCTGTTGAGATGCACCACGAACAGCTTACTGAGGGTCAGCCCGGCGACAACGTTGGTTTCAACGTGAAGAACGTCTCTGTCAAAGAAATTCGTCGTGGTAACGTTGCCGGAGACTCCAAGAACGACCCTCCCCTCGGTGCCGCCTCTTTCGACGCTCAGGTTATCGTCCTCAACCACCCTGGCCAGGTCGGTGCTGGTTACGCTCCTGTGCTTGATTGCCACACCGCCCACATTGCCTGCAAGTTCTCTGAAATCAAGGAGAAGATCGACCGTCGTACCGGAAAGGCTGTCGAGAGCGCTCCCAAGTTCATCAAGTCTGGTGATTCGGCCATCGTGAAGATGGTTCCCTCTAAGCCCATGTGCGTTGAGGCCTTCACTGACTATCCCCCGCTGGGCCGATTC---------------------------------------
>Helicocollum_surathaniense_BCC_34463
-----------------------------------------------------------------------------------------------------------------TAATTTGTAGAGGATGCTCTTGGCGAGGTGCCTTCCGAGTTCCCTGGAACGGGACGCCACAGAGGGTGAGAGCCCCGTCTGGTCGGAC-ACCGAGCCTCTGTAGAGCTCCTTCGACGAGTCGAGTAGTTTGGGAATGCTGCTCAAAATGGGAGGTATATGTCTTCTAAAGCTAAATACCGGCCAGAGACCGATAGCGCACAAGTAGAGTGATCGAAAGATGAAAAGCACTTTGAAAAGAGGGTTAAAAAGTACGTGAAATTGTTGAAAGGGAAGCGCCTATGACCAGACTTGGGCCCGGCGAATCACCCGGCGTTCT-----------CGCCGGTGCACTTCACCGGGCC---CAGGCCAGCATCGGTTTGGCGCGCGGGAGAAAGGCTCTGGGAATGTGGCTCCTCC------GGGAGTGTTATAGCCCACCGCGCAATACCCC-GCGCCGGACCGAGGTACGCGCAC------CGCAAGGATGCTGGCGTAATGGTCATCAGCGACCCGTCTTGAAACACGGACCAAGGAGTCGTCTTCGTATGCGAGTGTTCGGGTGTCAAA-CCCCTACGCGTAATGAAAGTGAAC-GCAGGTGAGAGCTTC--------------------------GGCGCATCATCGACCGATCCTGATGTTCTCGGACGGATTTGAGTAAGAGCATAC-GGGGCCGGACCCGAAAGAAGGTGAACTATGCCTGTAT-AGGGTGAAGCCAGAGGAAACTC-TGGTGGAGGCTCGCAGC-GGTTCTGACGTGCGAATCGATCGTCAAATATGGGCA------------------------------------------------------------------???????????????????????????????????????????????????????????????????????????????????????????????????????????????????????????????????????????????????????????????????????????????????????????????????????????????????????????????????????????????????????????????????????????????????????????????????????????????????????????????????????????????????????????????????????????????????????????????????????????????????????????????????????????????????????????????????????????????????????????????????????????????????????????????????????????????????????????????????????????????????????????????????????????????????????????????????????????????????????????????????????????????????????????????????????????????????????????????????????????????????????????????????????????????????????????????????????????????------------------------------------------------------------CTCATCATCGCTGCCGGCACTGGTGAGTTCGAGGCTGGTATTTCCAAGGATGGCCAGACTCGTGAGCACGCTCTGCTCGCTTATACCCTGGGTGTGAAGCAGCTTATTGTTGCCATCAACAAGATGGACACCACCAAATGGTCTGAGGCTCGTTACCAGGAAATCATCAAGGAGACATCCAACTTCATCAAGAAGGTTGGCTACAATCCCAAGACTGTTGCCTTCGTTCCCATCTCAGGCTTCAACGGAGACAACATGCTCACTCCTTCTACCAACTGCCCCTGGTACAAAGGTTGGGAGAAGGAGACAAAGGGCGG---CAAGGCTACCGGCAAGACGCTCCTCGAGGCCATCGACTCCATTGAGTCTCCCAAGCGCCCCCTCGACAAGCCTCTCCGTCTTCCTCTTCAGGACGTGTACAAGATCGGCGGTATCGGAACTGTTCCCGTGGGCCGTATCGAGACTGGTGTTCTGAAGCCCGGCATGGTCGTCACTTTCGCTCCCGCCAATGTCACCACTGAAGTCAAATCTGTGGAGATGCACCACGAGCAGCTCAGTGAGGGTCAGCCCGGCGACAACGTTGGTTTCAACGTGAAGAACGTCTCTGTCAAAGAAATCCGACGTGGAAACGTTGCCGGAGACTCCAAGAACGACCCTCCCCTCGGTGCCGCCTCTTTCGACGCTCAGGTTATCGTCCTCAACCACCCTGGCCAGGTCGGTGCTGGTTACGCTCCTGTGCTTGATTGCCACACCGCCCACATTGCCTGCAAGTTCTCTGAAATCAAGGAGAAGATCGACCGTCGTACCGGAAAGGCTGTCGAGAGCGCTCCCAAGTTCATCAAGTCTGGTGATTCAGCTATCGTGAAGATGGTTCCCTCTAAGCCCATGTG-------------------------------------------------------------------------------
>Helicocollum_surathaniense_BCC_34464_T
-----------------------------------------------------------------------------------------------------------------TAATTTGTAGAGGATGCTCTTGGCGAGGTGCCTTCCGAGTTCCCTGGAACGGGACGCCACAGAGGGTGAGAGCCCCGTCTGGTCGGAC-ACCGAGCCTCTGTAGAGCTCCTTCGACGAGTCGAGTAGTTTGGGAATGCTGCTCAAAATGGGAGGTATATGTCTTCTAAAGCTAAATACCGGCCAGAGACCGATAGCGCACAAGTAGAGTGATCGAAAGATGAAAAGCACTTTGAAAAGAGGGTTAAAAAGTACGTGAAATTGTTGAAAGGGAAGCGCCTATGACCAGACTTGGGCCCGGCGAATCACCCGGCGTTCT-----------CGCCGGTGCACTTCACCGGGCC---CAGGCCAGCATCGGTTTGGCGCGCGGGAGAAAGGCTCTGGGAATGTGGCTCCTCC------GGGAGTGTTATAGCCCACCGCGCAATACCCC-GCGCCGGACCGAGGTACGCGCAC------CGCAAGGATGCTGGCGTAATGGTCATCAGCGACCCGTCTTGAAACACGGACCAAGGAGTCGTCTTCGTATGCGAGTGTTCGGGTGTCAAA-CCCCTACGCGTAATGAAAGTGAAC-GCAGGTGAGAGCTTC--------------------------GGCGCATCATCGACCGATCCTGATGTTCTCGGACGGATTTGAGTAAGAGCATAC-GGGGCCGGACCCGAAAGAAGGTGAACTATGCCTGTAT-AGGGTGAAGCCAGAGGAAACTC-TGGTGGAGGCTCGCAGC-GGTTCTGACGTGCGAATCGATCGTCAAATATGGGCA------------------------------------------------------------------???????????????????????????????????????????????????????????????????????????????????????????????????????????????????????????????????????????????????????????????????????????????????????????????????????????????????????????????????????????????????????????????????????????????????????????????????????????????????????????????????????????????????????????????????????????????????????????????????????????????????????????????????????????????????????????????????????????????????????????????????????????????????????????????????????????????????????????????????????????????????????????????????????????????????????????????????????????????????????????????????????????????????????????????????????????????????????????????????????????????????????????????????????????????????????????????????????????????------------------------------------------------------------CTCATCATCGCTGCCGGCACTGGTGAGTTCGAGGCTGGTATTTCCAAGGATGGCCAGACTCGTGAGCACGCTCTGCTCGCTTATACCCTGGGTGTGAAGCAGCTTATTGTTGCCATCAACAAGATGGACACCACCAAATGGTCTGAGGCTCGTTACCAGGAAATCATCAAGGAGACATCCAACTTCATCAAGAAGGTTGGCTACAATCCCAAGACTGTTGCCTTCGTTCCCATCTCAGGCTTCAACGGAGACAACATGCTCACTCCTTCTACCAACTGCCCCTGGTACAAAGGTTGGGAGAAGGAGACAAAGGGCGG---CAAGGCTACCGGCAAGACGCTCCTCGAGGCCATCGACTCCATTGAGTCTCCCAAGCGCCCCCTCGACAAGCCTCTCCGTCTTCCTCTTCAGGACGTGTACAAGATCGGCGGTATCGGAACTGTTCCCGTGGGCCGTATCGAGACTGGTGTTCTGAAGCCCGGCATGGTCGTCACTTTCGCTCCCGCCAATGTCACCACTGAAGTCAAATCTGTGGAGATGCACCACGAGCAGCTCAGTGAGGGTCAGCCCGGCGACAACGTTGGTTTCAACGTGAAGAACGTCTCTGTCAAAGAAATCCGACGTGGAAACGTTGCCGGAGACTCCAAGAACGACCCTCCCCTCGGTGCCGCCTCTTTCGACGCTCAGGTTATCGTCCTCAACCACCCTGGCCAGGTCGGTGCTGGTTACGCTCCTGTGCTTGATTGCCACACCGCCCACATTGCCTGCAAGTTCTCTGAAATCAAGGAGAAGATCGACCGTCGTACCGGAAAGGCTGTCGAGAGCGCTCCCAAGTTCATCAAGTCTGGTGATTCAGCTATCGTGAAGATGGTTCCCTCTAAGCCCATGTG-------------------------------------------------------------------------------
>Hypocrella_calendulina_BCC_20309_T
-------------------------CAACAGGGATTGCCCCAGTAACGGCGAGTGAAGCGGCAACAGCTCAAATTTGAAATCTGGCCC-CTCCCACG-GGGGGGCCCGAGTTGTAATTTGCAGAGGATGCTTCTGGCGAGGTGCCTTCCGAGTTCCCTGGAACGGGACGCCACAGAGGGTGAGAGCCCCGTCTGGTCGGAC-ACCGAGCCTCTGTGAAGCTCCTTCGACGAGTCGAGTAGTTTGGGAATGCTGCTCTAAATGGGAGGTATATGTCTTCTAAAGCTAAATACCGGCCAGAGACCGATAGCGCACAAGTAGAGTGATCGAAAGATGAAAAGCACTTTGAAAAGAGGGTTAAACAGTACGTGAAATTGTTGAAAGGGAAGCGCTCACGACCAGACCTGGTCCCGGCGAATCACCCGGCGTTCT-----------CGCCGGTGCACTTCGGCGGGCT-TCCAGGCCAGCATCAGTCCGCGCCGGGGGACAAAGGCGGTGGGAACGTGGCTCCCCA------GGGAGTGTTATAGCCCGCCGCGCAATGCCCCGGGGGCGGACTGAGGACCGCGCGTC--TACCGCAAGGATGCTGGCGTAATGGTCGTCAGCGACCCGTCTTGAAACACGGACCAAGGAGTCGTCCTCGTATGCGAGTGTTGGGGCGTCAAACCCCCCGCGCGTAATGAAAGTGAACGGCAGGTGAGAGCCCTCGC----------------------GGGCGCATCATCGACCGATCCTGATGTTCTCGGATGGATTTGAGTAGGAGCATAC-GGGGCCGGACCCGAAAGAAGGTGAACTATGCCTGTGT-AGGGTGAAGCCAGAGGAAACTC-TGGTGGAGGCTCGCAGC-GGTTCTGACGTGCAAATCGATCGTCAAACATGGGCAT-GGGGGCGAAAGACTAAT-----------------------------------------------????????????????????????????????????????????????????????????????????????????????????????????????????????????????????????????????????????????????????????????????????????????????????????????????????????????????????????????????????????????????????????????????????????????????????????????????????????????????????????????????????????????????????????????????????????????????????????????????????????????????????????????????????????????????????????????????????????????????????????????????????????????????????????????????????????????????????????????????????????????????????????????????????????????????????????????????????????????????????????????????????????????????????????????????????????????????????????????????????????????????????????????????????????????????????????????????????????????????????????????????????????????????????????????????????????????????????????????????????????????????????????????????????????????????????????????????????????????????????????????????????????????????????????????????????????????????????????????????????????????????????????????????????????????????????????????????????????????????????????????????????????????????????????????????????????????????????????????????????????????????????????????????????????????????????????????????????????????????????????????????????????????????????????????????????????????????????????????????????????????????????????????????????????????????????????????????????????????????????????????????????????????????????????????????????????????????????????????????????????????????????????????????????????????????????????????????????????????????????????????????????????????????????????????????????????????????????????????????????????????????????????????????????????????????????????????????????????????????????????????????????????????????????????????????????????????????????
>Hypocrella_cf__discoidea_I93_901D
-------------------------------GGATTGCCCCAGTAACGGCGAGTGAAGCGGCAACAGCTCAAATTTGAAATCTGGCCC-CTCCCACG-GGGGGGCCCGAGTTGTAATTTGCAGAGGATGCTTCTGGCGAGGTGCCTTCCGAGTTCCCTGGAACGGGACGCCACAGAGGGTGAGAGCCCCGTCTGGTCGGAC-ACCGAGCCTCTGTGAAGCTCCTTCGACGAGTCGAGTAGTTTGGGAATGCTGCTCTAAACGGGAGGTATATGTCTTCTAAAGCTAAATACCGGCCAGAGACCGATAGCGCACAAGTAGAGTGATCGAAAGATGAAAAGCACTTTGAAAAGAGGGTTAAACAGTACGTGAAATTGTTGAAAGGGAAGCGCTCACGACCAGACCTGGTCCCGGCGAATCACCCGGCGTTCT-----------CGCCGGTGCACTTCGTCGGGCT-TCCAGGCCAGCATCGGTCCGCGCCGGGGGACAAAGGCGGCGGGAACGTGGCTCCCCA------GGGAGTGTTATAGCCCGCCGCGCAATGCCCCGGGGGCGGACCGAGGACCGCGCGTC---ACCGCAAGGATGCTGGCGTAATGGTCGTCAGCGACCCGTCTTGAAACACGGACCAAGGAGTCGTCCTCGTATGCGAGTGTTGGGGCGTCAAACCCCCCGCGCGTAATGAAAGTGAACGGCAGGTGAGAGCCCTCGC----------------------GGGCGCATCATCGACCGATCCTGATGTTCTCGGATGGATTTGAGTAGGAGCATAC-GGGGCCGGACCCGAAAGAAGGTGAACTATGCCTGTGT-AGGGTGAAGCCAGAGGAAACTC-TGGTGGAGGCTCGCAGC-GGTTCTGACGTGCAAATCGATCGTCAAACATGGGCAT-GGGGGCGAAAGACTAATCGAACCTTC----------------------------------------------CAAGAAAGTCAAGAAGATCCTGGAGATTGTCTGTCATAACTGCAGCAAGGTGTTGGCCGATACTGTTGGTCT-TC---CCAACTCTCCATGGGATTCTTT----GTTTGAC-TCGTCTGATTGCTAACAACCA-----CAC-TCTCGTCAGAGCGATCCCGAGTTTGTCGCTGCTATTGGCACTCGAGACGCTAAGCTTCGCTTCAATCGCGTTTGGGCCTGTTGCAAGAAGAAACGGAGATGTGAAAATGAGGATCGT---ACCGAGAAG---AATGAA---GAGGAGTTTGCTCC------AGGTATGAAGCCCGTG---GTTAACAATCACGGCGGCTGCGGCAATGTGCAACCACAGGTTCGACAAGCAGCTCTCCAGCTCAAGGCTGCTTTTGATGTTGCAGCAGAGGACGGCCCTAAACGACGCGAGACTGTGCCAATCACGCCAGAAATGGCCCACGGCATCCTAAGGAGAATTCCAGAGGAGGACTTGCGTCACATGGGTCTCAATTCAGATTACGCTCGCCCGGAGTGGATGATTGTCACCGTGCTGCCCGTTCCACCTCCCCCGGTCCGGCCCAGTATTTCCATGGACGGGACCGGGACAGGCATGAGGAACGAGGATGACTTGACGTACAAGCTTGGCGATATCATTCGCGCCAATGGCAACGTGAAGCAAGCGATTCGCGAAGGATCTCCTCAGCATATTGCCAGAGACTTTGAAGAACTGCTACAGTATCATGTGGCAACATA--------------------------------------------------------------------------CTATCCTGATTATCGCTGCCGGTACTGGTGAGTTCGAGGCTGGTATCTCCAAGGATGGCCAGACTCGTGAGCACGCCTTGCTCGCCTACACCCTTGGTGTCAAGCAGCTCATCGTCGCTATCAACAAGATGGACACCACCAAGTGGTCTGAGGCCCGTTACCAGGAAATCATCAAGGAGACTTCCAACTTCATCAAGAAGGTCGGCTACAACCCCAAGACCGTCGCCTTTGTCCCCATCTCTGGCTTCCACGGCGACAACATGTTGCAAGCCTCCTCCAACGCTCCTTGGTACAAGGGCTGGGAGAAGGAGACCAAGGCTGG---CAAGTCCACTGGCAAGACCCTCCTCGAAGCCATTGACTCGATTGAACCCCCCAAGCGTCCCACCGACAAGCCCCTCCGTCTTCCTCTCCAGGACGTGTACAAGATTGGCGGTATTGGAACTGTTCCCGTCGGCCGTATCGAGACTGGTGTCCTGAAGCCCGGTATGGTCGTCACGTTTGCTCCCTCCAACGTCACCACCGAAGTCAAGTCTGTCGAGATGCACCACGAGCAGCTCGCCGAGGGCCAGCCTGGTGACAACGTTGGTTTCAACGTCAAGAACGTGTCCGTCAAGGACATTCGCCGTGGTAACGTGGCTGGTGACTCCAAGAATGACCCCCCTCAGGGTGCCGCATCTTTTGATGCCCAGGTCATTGTTCTCAACCACCCTGGTCAGGTTGGTGCTGGTTACGCCCCAGTTCTGGATTGCCACACTGCCCACATCGCCTGCAAATTCGCCGAAATCAAAGAGAAGATCGATCGACGAACTGGTAAGGCCGTGGAGGATGCCCCCAAATTCATCAAGTCCGGTGACTCTGCCATCGTCAAGATGGTTCCCTCCAAGCCCATGTGTGTGGAGGCTTTCACCGACTA----------------------------------------------------------
>Hypocrella_cf__discoidea_I95_901D
-------------------------------GGATTGCCCCAGTAACGGCGAGTGAAGCGGCAACAGCTCAAATTTGAAATCTGGCCC-CTCCCACG-GGGGGGCCCGAGTTGTAATTTGCAGAGGATGCTTCTGGCGAGGTGCCTTCCGAGTTCCCTGGAACGGGACGCCACAGAGGGTGAGAGCCCCGTCTGGTCGGAC-ACCGAGCCTCTGTGAAGCTCCTTCGACGAGTCGAGTAGTTTGGGAATGCTGCTCTAAACGGGAGGTATATGTCTTCTAAAGCTAAATACCGGCCAGAGACCGATAGCGCACAAGTAGAGTGATCGAAAGATGAAAAGCACTTTGAAAAGAGGGTTAAACAGTACGTGAAATTGTTGAAAGGGAAGCGCTCACGACCAGACCTGGTCCCGGCGAATCACCCGGCGTTCT-----------CGCCGGTGCACTTCGTCGGGCT-TCCAGGCCAGCATCGGTCCGCGCCGGGGGACAAAGGCGGCGGGAACGTGGCTCCCCA------GGGAGTGTTATAGCCCGCCGCGCAATGCCCCGGGGGCGGACCGAGGACCGCGCGTC---ACCGCAAGGATGCTGGCGTAATGGTCGTCAGCGACCCGTCTTGAAACACGGACCAAGGAGTCGTCCTCGTATGCGAGTGTTGGGGCGTCAAACCCCCCGCGCGTAATGAAAGTGAACGGCAGGTGAGAGCCCTCGC----------------------GGGCGCATCATCGACCGATCCTGATGTTCTCGGATGGATTTGAGTAGGAGCATAC-GGGGCCGGACCCGAAAGAAGGTGAACTATGCCTGTGT-AGGGTGAAGCCAGAGGAAACTC-TGGTGGAGGCTCGCAGC-GGTTCTGACGTGCAAATCGATCGTCAAACATGGGCAT-GGGGGCGAAAGACTAATCGAACCTTCT--------------------------------------------TCAAGAAAGTCAAGAAGATCCTGGAGATTGTCTGTCATAACTGCAGCAAGGTGTTGGCCGATACTGTTGGTCT-TC---CCAACTCTCCATGGGATTCTTT----GTTTGAC-TCGTCTGATTGCTAACAACCA-----CAC-TCTCGTCAGAGCGATCCCGAGTTTGTCGCTGCTATTGGCACTCGAGACGCTAAGCTTCGCTTCAATCGCGTTTGGGCCTGTTGCAAGAAGAAACGGAGATGTGAAAATGAGGATCGT---ACCGAGAAG---AATGAA---GAGGAGTTTGCTCC------AGGTATGAAGCCCGTG---GTTAACAATCACGGCGGCTGCGGCAATGTGCAACCACAGGTTCGACAAGCAGCTCTCCAGCTCAAGGCTGCTTTTGATGTTGCAGCAGAGGACGGCCCTAAACGACGCGAGACTGTGCCAATCACGCCAGAAATGGCCCACGGCATCCTAAGGAGAATTCCAGAGGAGGACTTGCGTCACATGGGTCTCAATTCAGATTACGCTCGCCCGGAGTGGATGATTGTCACCGTGCTGCCCGTTCCACCTCCCCCGGTCCGGCCCAGTATTTCCATGGACGGGACCGGGACAGGCATGAGGAACGAGGATGACTTGACGTACAAGCTTGGCGATATCATTCGCGCCAATGGCAACGTGAAGCAAGCGATTCGCGAAGGATCTCCTCAGCATATTGCCAGAGACTTTGAAGAACTGCTACAGTATCATGTGGCAACATA------------------------------------------------------------------------CGCTATCCTGATTATCGCTGCCGGTACTGGTGAGTTCGAGGCTGGTATCTCCAAGGATGGCCAGACTCGTGAGCACGCCTTGCTCGCCTACACCCTTGGTGTCAAGCAGCTCATCGTCGCTATCAACAAGATGGACACCACCAAGTGGTCTGAGGCCCGTTACCAGGAAATCATCAAGGAGACTTCCAACTTCATCAAGAAGGTCGGCTACAACCCCAAGACCGTCGCCTTTGTCCCCATCTCTGGCTTCCACGGCGACAACATGTTGCAAGCCTCCTCCAACGCTCCTTGGTACAAGGGCTGGGAGAAGGAGACCAAGGCTGG---CAAGTCCACTGGCAAGACCCTCCTCGAAGCCATTGACTCGATTGAACCCCCCAAGCGTCCCACCGACAAGCCCCTCCGTCTTCCTCTCCAGGACGTGTACAAGATTGGCGGTATTGGAACTGTTCCCGTCGGCCGTATCGAGACTGGTGTCCTGAAGCCCGGTATGGTCGTCACGTTTGCTCCCTCCAACGTCACCACCGAAGTCAAGTCTGTCGAGATGCACCACGAGCAGCTCGCCGAGGGCCAGCCTGGTGACAACGTTGGTTTCAACGTCAAGAACGTGTCCGTCAAGGACATTCGCCGTGGTAACGTGGCTGGTGACTCCAAGAATGACCCCCCTCAGGGTGCCGCATCTTTTGATGCCCAGGTCATTGTTCTCAACCACCCTGGTCAGGTTGGTGCTGGTTACGCCCCAGTTCTGGATTGCCACACTGCCCACATCGCCTGCAAATTCGCCGAAATCAAAGAGAAGATCGATCGACGAACTGGTAAGGCCGTGGAGGATGCCCCCAAATTCATCAAGTCCGGTGACTCTGCCATCGTCAAGATGGTTCCCTCCAAGCCCATGTGTGTGGAGGCTT--------------------------------------------------------------------
>Hypocrella_cinnamomum_SICAUCC_25_0192
TATCAATAAGCGGAGGAAAAGAAACCAACAGGGATTGCCCCAGTAACGGCGAGTGAAGCGGCAACAGCTCAAATTTGAAATCTGGCCC-CTCCCCCGCGGGGGGCCCGAGTTGTAATTTGCAGAGGATGCTTCTGGCGAGGTGCCTTCCGAGTTCCCTGGAACGGGACGCCGCAGAGGGTGAGAGCCCCGTCTGGTCGGAC-ACCGAGCCTCTGTGAAGCTCCTTCGACGAGTCGAGTAGTTTGGGAATGCTGCTCTAAATGGGAGGTATATGTCTTCTAAAGCTAAATACCGGCCAGAGACCGATAGCGCACAAGTAGAGTGATCGAAAGATGAAAAGCACTTTGAAAAGAGGGTTAAACAGTACGTGAAATTGTTGAAAGGGAAGCGCTCACGACCAGACCTGGTCCCGGCGAATCACCCGGCGTTCT-----------CGCCGGTGCACTTCGGCGGGCT-TCCAGGCCAGCATCAGTCCGCGCCGGGGGACAAAGGCGGCGGGAACGTGGCTCCCCA------GGGAGTGTTATAGCCCGCCGCGCAATGCCCCGGGGGCGGACTGAGGACCGCGCGTC---ACCGCAAGGATGCTGGCGTAATGGTCGTCAGCGACCCGTCTTGAAACACGGACCAAGGAGTCGTCCTCGTATGCGAGTGTTGGGGCGTCAAACCCCCCGCGCGTAATGAAAGTGAACGGCAGGTGAGAGCCCTCGC----------------------GGGCGCATCATCGACCGATCCTGATGTTCTCGGATGGATTTGAGTAGGAGCATAC-GGGGCCGGACCCGAAAGAAGGTGAACTATGCCTGTGT-AGGGTGAAGCCAGAGGAAACTC-TGGTGGAGGCTCGCAGC-GGTTCTGACGTGCAAATCGATCGTCAAACATGGGCAT-GGGGGCGAAAGACTAATCGAACCTTCTAGTAGCTGGTTTCCGCCGAAGTTTCCCTCAGGAT---GGTTTTATCAAGAAGGTCAAGAAGATCCTGGAGATTGTCTGCCACAACTGCAGCAAGGTGTTGGCCGATACTGTTGGTCTATC---CCAACTCTCCTTGGGATTCTTT----GTTTGAC-TCGTCTGATTGCTAACAATCA-----CAC-TCTCGTCAGAGCGATCCCGAGTTTGTCGCTGCTATCGGCACTCGAGACGCTAAGCTTCGCTTCAATCGTGTTTGGACAGTTTGCAAGAAGAAAAGGAGATGTGAAAACGAGGACCGT---GCCGAGAAA---AATGAC---GAGGAGTTCGCTCC------TGGTATGAAGCCCGTG---GTGAACAATCACGGCGGCTGCGGCAATGTGCAACCACAGGTTCGACAAGCAGCCCTCCAGCTCAAGGCTGCTTTCGATGTTGCGGCAGAGGACGGCCCCAAACGACGCGAGACTGTGCCGATCACTCCAGAAATGGCCCACGGCATCCTGAGGAGAATCCCCGAGGAGGCCTTGCGTCACATGGGTCTCAATTCAGATTACGCTCGCCCGGAATGGATGATTGTCACCGTCCTGCCCGTTCCACCTCCCCCAGTCCGGCCCAGCATCTCTATGGACGGGACCGGGACAGGCATGAGGAACGAGGATGACTTGACATACAAGCTTGGCGACATCATTCGTGCCAATGGTAACGTGAAGCAAGCGATTCGCGAAGGATCCCCTCAGCACATTGCCAGAGACTTTGAAGAGCTGCTCCAGTATCACGTAGCAACATAC-ATGGACAACGAAATAGCGGTCATCGTGATTTTATCAAGAACATGATCACTGGAACCTCGCAGGCCGACTGCGCTATCCTGATCATCGCTGCCGGTACTGGTGAGTTCGAGGCTGGTATCTCCAAGGATGGCCAGACCCGTGAGCACGCCTTGCTCGCCTACACCCTTGGTGTCAAGCAGCTCATCGTCGCTATCAACAAGATGGACACCACCAAGTGGTCCGAGGCTCGTTTCCAGGAAATCATCAAGGAGACTTCCAACTTCATCAAGAAGGTCGGCTACAACCCCAAGACTGTCGCCTTCGTCCCCATCTCTGGCTTCCACGGCGACAACATGTTGCAAGCCTCCGCCAACGCCCCCTGGTACAAGGGCTGGGAGAAGGAGACCAAGGCTGG---CAAGTCCACTGGCAAGACCCTACTCGAAGCCATTGACTCGATTGAGCCCCCCAAGCGTCCCACCGACAAGCCTCTGCGTCTTCCTCTCCAGGACGTGTACAAGATCGGTGGTATTGGAACTGTCCCCGTCGGCCGTATCGAGACTGGTGTTCTGAAACCCGGTATGGTCGTCACCTTCGCTCCCTCCAACGTCACCACTGAAGTCAAGTCTGTCGAAATGCACCATGAGCAGCTCACCGAGGGCCAGCCTGGTGACAACGTTGGTTTCAACGTCAAGAACGTGTCCGTCAAGGACATTCGCCGTGGCAACGTTGCCGGTGACTCAAAGAACGACCCTCCCCAAGGTGCTGCCTCTTTTGACGCCCAGGTCATCGTTCTCAACCACCCTGGTCAGGTCGGTGCCGGTTACGCTCCCGTTTTGGACTGTCACACCGCCCACATCGCCTGCAAGTTCGCCGAGATCAAGGAGAAGATTGACCGACGAACTGGTAAGGCTGTTGAGGACGCCCCCAAGTTCATCAAGTCTGGTGACTCTGCCATCGTCAAGATGGTTCCCTCCAAGCCCATGTGCGTGGAGGCTTTCACCGACTACCCTCCTCTGGGCCGTTTTGCCGTCCGTGACATGCGTCAAACCGTTGCCGTCGGTGTC
>Hypocrella_cinnamomum_SICAUCC_25_0193
TATCAATAAGCGGAGGAAAAGAAACCAACAGGGATTGCCCCAGTAACGGCGAGTGAAGCGGCAACAGCTCAAATTTGAAATCTGGCCC-CTCCCCCGCGGGGGGCCCGAGTTGTAATTTGCAGAGGATGCTTCTGGCGAGGTGCCTTCCGAGTTCCCTGGAACGGGACGCCGCAGAGGGTGAGAGCCCCGTCTGGTCGGAC-ACCGAGCCTCTGTGAAGCTCCTTCGACGAGTCGAGTAGTTTGGGAATGCTGCTCTAAATGGGAGGTATATGTCTTCTAAAGCTAAATACCGGCCAGAGACCGATAGCGCACAAGTAGAGTGATCGAAAGATGAAAAGCACTTTGAAAAGAGGGTTAAACAGTACGTGAAATTGTTGAAAGGGAAGCGCTCACGACCAGACCTGGTCCCGGCGAATCACCCGGCGTTCT-----------CGCCGGTGCACTTCGGCGGGCT-TCCAGGCCAGCATCAGTCCGCGCCGGGGGACAAAGGCGGCGGGAACGTGGCTCCCCA------GGGAGTGTTATAGCCCGCCGCGCAATGCCCCGGGGGCGGACTGAGGACCGCGCGTC---ACCGCAAGGATGCTGGCGTAATGGTCGTCAGCGACCCGTCTTGAAACACGGACCAAGGAGTCGTCCTCGTATGCGAGTGTTGGGGCGTCAAACCCCCCGCGCGTAATGAAAGTGAACGGCAGGTGAGAGCCCTCGC----------------------GGGCGCATCATCGACCGATCCTGATGTTCTCGGATGGATTTGAGTAGGAGCATAC-GGGGCCGGACCCGAAAGAAGGTGAACTATGCCTGTGT-AGGGTGAAGCCAGAGGAAACTC-TGGTGGAGGCTCGCAGC-GGTTCTGACGTGCAAATCGATCGTCAAACATGGGCAT-GGGGGCGAAAGACTAATCGAACCTTCTAGTAGCTGGTTTCCGCCGAAGTTTCCCTCAGGAT---GGTTTTATCAAGAAAGTCAAGAAGATCCTGGAGATTGTCTGCCACAACTGCAGCAAGGTGTTGGCCGATACTGTTGGTCTATC---CCAACTCTCCTTGGGATTCTTT----GTTTGAC-TCGTCTGATTGCTAACAATCA-----CAC-TCTCGTCAGAGCGATCCCGAGTTTGTCGCTGCTATCGGCACTCGAGACGCTAAGCTTCGCTTCAATCGTGTTTGGACAGTTTGCAAGAAGAAAAGGAGATGTGAAAACGAGGACCGT---GCCGAGAAA---AATGAC---GAGGAGTTCGCTCC------TGGTATGAAGCCCGTG---GTGAACAATCACGGCGGCTGCGGCAATGTGCAACCACAGGTTCGACAAGCAGCCCTCCAGCTCAAGGCTGCTTTCGATGTTGCGGCAGAGGACGGCCCCAAACGACGCGAGACTGTGCCGATCACTCCAGAAATGGCCCACGGCATCCTGAGGAGAATCCCCGAGGAGGCCTTGCGTCACATGGGTCTCAATTCAGATTACGCTCGCCCGGAATGGATGATTGTCACCGTCCTGCCCGTTCCACCTCCCCCAGTCCGGCCCAGCATCTCTATGGACGGGACCGGGACAGGCATGAGGAACGAGGATGACTTGACATACAAGCTTGGCGACATCATTCGTGCCAATGGTAACGTGAAGCAAGCGATTCGCGAAGGATCCCCTCAGCACATTGCCAGAGACTTTGAAGAGCTGCTCCAGTATCACGTAGCAACATAT-ATGGACAACGAAATAGCGGTCATCGTGATTTTATCAAGAACATGATCACTGGAACCTCGCAGGCCGACTGCGCTATCCTGATCATCGCTGCCGGTACTGGTGAGTTCGAGGCTGGTATCTCCAAGGATGGCCAGACCCGTGAGCACGCCTTGCTCGCCTACACCCTTGGTGTCAAGCAGCTCATCGTCGCTATCAACAAGATGGACACCACCAAGTGGTCCGAGGCTCGTTTCCAGGAAATCATCAAGGAGACTTCCAACTTCATCAAGAAGGTCGGCTACAACCCCAAGACTGTCGCCTTCGTCCCCATCTCTGGCTTCCACGGCGACAACATGTTGCAAGCCTCCGCCAACGCCCCCTGGTACAAGGGCTGGGAGAAGGAGACCAAGGCTGG---CAAGTCCACTGGCAAGACCCTACTCGAAGCCATTGACTCGATTGAGCCCCCCAAGCGTCCCACCGACAAGCCTCTGCGTCTTCCTCTCCAGGACGTGTACAAGATCGGTGGTATTGGAACTGTCCCCGTCGGCCGTATCGAGACTGGTGTTCTGAAACCCGGTATGGTCGTCACCTTCGCTCCCTCCAACGTCACCACTGAAGTCAAGTCTGTCGAAATGCACCATGAGCAGCTCACCGAGGGCCAGCCTGGTGACAACGTTGGTTTCAACGTCAAGAACGTGTCCGTCAAGGACATTCGCCGTGGCAACGTTGCCGGTGACTCAAAGAACGACCCTCCCCAAGGTGCTGCCTCTTTTGACGCCCAGGTCATCGTTCTCAACCACCCTGGTCAGGTCGGTGCCGGTTACGCTCCCGTTTTGGACTGTCACACCGCCCACATCGCCTGCAAGTTCGCCGAGATCAAGGAGAAGATTGACCGACGAACTGGTAAGGCTGTTGAGGACGCCCCCAAGTTCATCAAGTCTGGTGACTCTGCCATCGTCAAGATGGTTCCCTCCAAGCCCATGTGCGTGGAGGCTTTCACCGACTACCCTCCTCTGGGCCGTTTTGCCGTCCGTGACATGCGTCAAACCGTCGCCGTCGGTGTC
>Hypocrella_citrina_P_C__597
------------------------------GGGATTGCCCCAGTAACGGCGAGTGAAGCGGCAACAGCTCAAATTTGAAATCTGGCCCCTCCCCCCG-GGGGGGCCCGAGTTGTAATTTGCAGAGGATGCTTCCGGCGAGGTGCCTTCCGAGTTCCCTGGAACGGGACGCCGCAGAGGGTGAGAGCCCCGTCTGGTCGGCC-ACCGAGCCTCTGTGAAGCTCCTTCGACGAGTCGAGTAGTTTGGGAATGCTGCTCTAAATGGGAGGTATATGTCTTCTAAAGCTAAATACCGGCCAGAGACCGATAGCGCACAAGTAGAGTGATCGAAAGATGAAAAGCACTTTGAAAAGAGGGTTAAACAGTACGTGAAATTGTTGAAAGGGAAGCGCTCATGACCAGACTTGGTCCCGGCGAATCACCCGGCGTTCT-----------CGCCGGTGCACTTCGCCGGGCT-TCCAGGCCAGCATCAGTTCGCGCCGGGGGACAAAGGCGGCGGGAACGTGGCTCCCCA------GGGAGTGTTATAGCCCGCCGCGCAATGCCCCGGGGGCGGACTGAGGCCCGCGCGTC---ACCGCAAGGATGCTGGCGTAATGGTCATCAGCGACCCGTCTTGAAACACGGACCAAGGAGTCGTCCTCGTATGCGAGTGTTGGGGCGTGAAACCCCCTGCGCGTAATGAAAGTGAACGCCAGGTGAGAGCCCTCGC----------------------GGGCGCATCATCGACCGATCCTGATGTTCTCGGATGGATTTGAGTAGGAGCATAC-GGGGCCGGACCCGAAAGAAGGTGAACTATGCCTGTGT-AGGGTGAAGCCAGAGGAAACTC-TGGTGGAGGCTCGCAGC-GGTTCTGACGTGCAAATCGATCGTCAAACATGGGCAT-GGGGGCGAAAGACTA-------------------------------------------------???????????????????????????????????????????????????????????????????????????????????????????????????????????????????????????????????????????????????????????????????????????????????????????????????????????????????????????????????????????????????????????????????????????????????????????????????????????????????????????????????????????????????????????????????????????????????????????????????????????????????????????????????????????????????????????????????????????????????????????????????????????????????????????????????????????????????????????????????????????????????????????????????????????????????????????????????????????????????????????????????????????????????????????????????????????????????????????????????????????????????????????????????????????????????????????????????????????????----------------------------------------------CTGACTGCGCTATTCTGATCATCGCTGCCGGTACTGGTGAATTCGAGGCTGGTATCTCGAAGGATGGCCAGACCCGTGAGCACGCTTTGCTCGCCTATACCCTTGGTGTTAAGCAGCTCATCGTCGCTATCAACAAGATGGACACCACCAAGTGGTCCGAGGCCCGTTACCAGGAAATTATCAAGGAAACTTCCAACTTCATCAAGAAGGTCGGCTACAACCCCAAGACTGTTGCCTTCGTGCCCATTTCTGGTTTCCACGGTGACAACATGTTGGTTGCCTCCACCAACTGCCCCTGGTACAAGGGCTGGGAGAAGGAGACCAAGGCCGG---CAAGTCTTCTGGCAAGACCCTCCTCGAGGCCATTGACTCCATCGAGCCCCCTAAGCGACCCAACGACAAGCCGCTCCGTCTGCCCCTCCAGGATGTTTACAAGATCGGTGGTATTGGAACTGTTCCTGTCGGCCGTATCGAGACTGGTGTCCTCAAGCCCGGTATGGTCGTTACCTTCGCTCCCTCCAACGTCACCACTGAAGTCAAGTCTGTGGAAATGCACCACGAACAGCTCACTGAGGGTCAACCTGGTGACAACGTCGGCTTCAACGTGAAGAACGTTTCCGTCAAGGACATTCGTCGTGGCAACGTTGCTGGTGACTCCAAGAATGACCCTCCTCTGGGCGCCGCCTCGTTCGATGCCCAGGTCATCGTCCTCAACCATCCTGGACAAGTTGGTGCCGGTTACGCTCCCGTTCTCGACTGCCACACCGCCCACATTGCTTGCAAGTTCGCCGAGATCAAGGAGAAGATTGACCGACGTACTGGTAAGGCCGTTGAGGAGGCCCCCAAGTTCATCAAGTCTGGTGACTCTGCCATCGTCAAGATGGTGCCCTCCAAGCCCATGTGTGTGGAGGCCTTCACCGACTACCCTCCTCT-------------------------------------------------
>Hypocrella_disciformis_P_C__655
--------------------------------GATTGCCCCAGTAACGGCGAGTGAAGCGGCAACAGCTCAAATTTGAAATCTGGCCC-TCCCCCGG-GGGGTGCCCGAGTTGTAATTTGCAGAGGATGCTTCTGGCGAGGTGCCTTCCGAGTTCCCTGGAACGGGACGCCGCAGAGGGTGAGAGCCCCGTACGGTCGGCC-ACCGAGCCTCTGTGAAGCTCCTTCGACGAGTCGAGTAGTTTGGGAATGCTGCTCTAAACGGGAGGTATATGTCTTCTAAAGCTAAATACCGGCCAGAGACCGATAGCGCACAAGTAGAGTGATCGAAAGATGAAAAGCACTTTGAAAAGAGGGTTAAACAGTACGTGAAATTGTTGAAAGGGAAGCGCTCACGACCAGACGTGGTCCCGGCGAATCACCCGGCGTTCT-----------CGCCGGTGCACTTCGCCGGGCT-TCCAGGCCAGCATCAGTTCGCGCCGGGGGACAAAGGCGGCGGGAACGTGGCTCCCCA------GGGAGTGTTATAGCCCGCCGCGCAATGCCCCGGGGGCGGACTGAGGCCCGCGCGTC---ACCGCAAGGATGCTGGCGTAATGGTCATCAGCGACCCGTCTTGAAACACGGACCAAGGAGTCGTCCTCGCATGCGAGTGTTGGGGCGTGAAACCCCCTGCGCGTAATGAAAGTGAACGGCAGGTGAGAGCCCTCGC----------------------GGGCGCATCATCGACCGATCCTGATGTTCTCGGATGGATTTGAGTAGGAGCATGC-GGGGCCGGACCCGAAAGAAGGTGAACTATGCCTGTGT-AGGGTGAAGCCAGAGGAAACTC-TGGTGGAGGCTCGCAGC-GGTTCTGACGTGCAAATCGATCGTCAAACATGGGCAT-GGGGGCGAAAGACTAATCGA---------------------------------------------------TCAAGAAAGTCAAAAAAATCCTGGAGATTGTCTGCCACAACTGCAGCAAAGTGTTGGCCGATACTGTTGGTC--TC---CCAAATCTCCGTAAGG-TTTTT----GTTTGAC-TCGTCTGGTTGCTAACAATTC-----C---GTCCGTCAGAGCGACCCTGAGTTCGTTGCTGCTATTGGCACTCGAGACGCTAAGCTTCGCTTCAATCGAGTCTGGACAGTCTGCAAGAAGAAGCGGAGATGTGAGAACGAGGACCGT---GCCGAGAAG---AATGAT---GAGGAATTTGCCCC------AGGCATGAAGCCCGCC---GTGAACAATCACGGCGGCTGCGGTAACGTCCAACCACAGGTTCGACAAGCTGCGCTCCAGCTGAAGGCTGCCTTTGATGTTGCGTCTGAGGATGGTCCTAAAAGACGGGAGACTGTGCCAATCACGCCTGAAATGGCCCACGGCATCTTGAGGAGGATTCCAGAGGAAGATCTGCGCAACATGGGCCTCAACTCAGATTACGCTCGTCCGGAGTGGATGATTGTAACCGTTCTACCCGTTCCACCTCCCCCGGTTCGGCCCAGTATCTCTATGGACGGAACCGGAACAGGCATGAGAAACGAAGACGATTTGACGTATAAGCTTGGCGACATCATTCGTGCCAATGGTAACGTTAAGCAGGCAATACGTGAAGGATCTCCACAGCATATTGCGAGGGATTTCGAAGAGCTGTTGCAGTATCACGTGGCAACATA---------------------------------------------------------------GGCTGACTGCGCTATCCTGATTATCGCTGCCGGTACTGGTGAGTTCGAGGCCGGTATCTCCAAGGATGGCCAGACCCGCGAGCACGCGTTGCTTGCCTACACCCTTGGTGTTAAGCAGCTCATCGTTGCTATTAACAAGATGGACACCACCAAGTGGTCGGAGAACCGTTTCCAGGAAATTATCAAGGAAACCTCCAACTTTATCAAGAAGGTCGGCTACAACCCCAAGACCGTTGCCTTCGTCCCCATCTCTGGTTTCAACGGCGACAACATGTTGACTCCTTCCACCAACTGCCCCTGGTACAAGGGCTGGGAGAAGGAGACCAAGGCCGG---CAAGTCTTCTGGCAAGACCCTCCTCGAAGCCATTGACTCCATTGAGCCCCCCAAGCGTCCCACCGACAAGCCTCTCCGTCTCCCCCTTCAGGATGTCTACAAGATTGGCGGTATTGGAACTGTCCCTGTCGGCCGTATTGAGACTGGTGTCCTCAAGCCCGGTATGGTCGTCACCTTCGCTCCTTCCAACGTCACCACTGAAGTCAAGTCTGTCGAAATGCACCATGAGCAGCTTACCGAAGGCCAGCCTGGCGACAACGTCGGCTTCAACGTGAAGAACGTCTCCGTCAAGGATATCCGCCGTGGCAACGTTGCTGGTGACTCCAAGAACGACCCCCCCCAGGGTGCTGCTTCTTTCGATGCCCAGGTCATCGTTCTCAACCACCCTGGCCAAGTTGGTGCCGGTTACGCCCCAGTCCTCGACTGCCACACCGCCCACATTGCCTGCAAGTTCGCCGAGATCAAGGAGAAGATTGACCGACGTACTGGTAAGGCCGTTGAGGAGGCCCCCAAGTTTATCAAGTCTGGTGACTCTGCCATCGTCAAGATGGTGCCCTCCAAGCCCATGTGTGTTGAGGCTTTCACCGACTACCCTCCTCT-------------------------------------------------
>Hypocrella_disciformis_P_C__676
--------------------------------GATTGCCCCAGTAACGGCGAGTGAAGCGGCAACAGCTCAAATTTGAAATCTGGCCC-TCCCCCGG-GGGGTGCCCGAGTTGTAATTTGCAGAGGATGCTTCTGGCGAGGTGCCTTCCGAGTTCCCTGGAACGGGACGCCGCAGAGGGTGAGAGCCCCGTACGGTCGGCC-ACCGAGCCTCTGTGAAGCTCCTTCGACGAGTCGAGTAGTTTGGGAATGCTGCTCTAAACGGGAGGTATATGTCTTCTAAAGCTAAATACCGGCCAGAGACCGATAGCGCACAAGTAGAGTGATCGAAAGATGAAAAGCACTTTGAAAAGAGGGTTAAACAGTACGTGAAATTGTTGAAAGGGAAGCGCTCACGACCAGACGTGGTCCCGGCGAATCACCCGGCGTTCT-----------CGCCGGTGCACTTCGCCGGGCT-TCCAGGCCAGCATCAGTTCGCGCCGGGGGACAAAGGCGGCGGGAACGTGGCTCCCCA------GGGAGTGTTATAGCCCGCCGCGCAATGCCCCGGGGGCGGACTGAGGCCCGCGCGTC---ACCGCAAGGATGCTGGCGTAATGGTCATCAGCGACCCGTCTTGAAACACGGACCAAGGAGTCGTCCTCGCATGCGAGTGTTGGGGCGTGAAACCCCCTGCGCGTAATGAAAGTGAACGGCAGGTGAGAGCCCTCGC----------------------GGGCGCATCATCGACCGATCCTGATGTTCTCGGATGGATTTGAGTAGGAGCATGC-GGGGCCGGACCCGAAAGAAGGTGAACTATGCCTGTGT-AGGGTGAAGCCAGAGGAAACTC-TGGTGGAGGCTCGCAGC-GGTTCTGACGTGCAAATCGATCGTCAAACATGGGCAT-GGGGGCGAAAGACTAATCGAACCTT----------------------------------------------TCAAGAAAGTCAAGAAAATCCTGGAGATTGTCTGCCACAACTGCAGCAAAGTGTTGGCCGATACTGTTGGTC--TC---CCAAATCTCCGTAAGG-TTTTT----GTTTGAC-TCGTCTGGTTGCTAACAGTTC-----C---GTCCGTCAGAGCGACCCTGAGTTCGTTGCTGCTATTGGCACTCGAGACGCTAAGCTTCGCTTCAATCGAGTCTGGACAGTCTGCAAGAAGAAGCGGAGATGTGAGAACGAGGACCGT---GCCGAGAAG---AATGAT---GAGGAATTTGCCCC------AGGCATGAAGCCCGCC---GTGAACAATCACGGCGGCTGCGGTAACGTCCAACCACAGGTTCGACAAGCTGCGCTCCAGCTGAAGGCTGCCTTTGATGTTGCGTCTGAGGATGGTCCTAAAAGACGGGAGACTGTGCCAATCACGCCTGAAATGGCCCACGGCATCTTGAGGAGGATTCCAGAGGAAGATCTGCGCAACATGGGCCTCAACTCAGATTACGCTCGTCCGGAGTGGATGATTGTAACCGTTCTACCCGTTCCACCTCCCCCGGTTCGGCCCAGTATCTCTATGGACGGAACCGGAACAGGCATGAGAAACGAAGACGATTTGACGTATAAGCTTGGCGACATCATTCGTGCCAATGGTAACGTTAAGCAGGCAATACGTGAAGGATCTCCACAGCATATTGCGAGGGATTTCGAAGAGCTGTTGCAGTATCACGTGGCAACATA-------------------------------------------------------------------------GCTATCCTGATTATCGCTGCCGGTACTGGTGAGTTCGAGGCCGGTATCTCCAAGGATGGCCAGACCCGCGAGCACGCGTTGCTTGCCTACACCCTTGGTGTTAAGCAGCTCATCGTTGCTATTAACAAGATGGACACCACCAAGTGGTCGGAGAACCGTTTCCAGGAAATTATCAAGGAAACCTCCAACTTTATCAAGAAGGTCGGCTACAACCCCAAGACCGTTGCCTTCGTCCCCATCTCTGGTTTCAACGGCGACAACATGTTGACTCCTTCCACCAACTGCCCCTGGTACAAGGGCTGGGAGAAGGAGACCAAGGCCGG---CAAGTCTTCTGGCAAGACCCTCCTCGAAGCCATTGACTCCATTGAGCCCCCCAAGCGTCCCACCGACAAGCCTCTCCGTCTCCCCCTTCAGGATGTCTACAAGATTGGCGGTATTGGAACTGTCCCTGTCGGCCGTATTGAGACTGGTGTCCTCAAGCCCGGTATGGTCGTCACCTTCGCTCCTTCCAACGTCACCACTGAAGTCAAGTCTGTCGAAATGCACCATGAGCAGCTTACCGAAGGCCAGCCTGGCGACAACGTCGGCTTCAACGTGAAGAACGTCTCCGTCAAGGATATCCGCCGTGGCAACGTTGCTGGTGACTCCAAGAACGACCCCCCCCAGGGTGCTGCTTCTTTCGATGCCCAGGTCATCGTTCTCAACCACCCTGGCCAAGTTGGTGCCGGTTACGCCCCAGTCCTCGACTGCCACACCGCCCACATTGCCTGCAAGTTCGCCGAGATCAAGGAGAAGATTGACCGACGTACTGGTAAGGCCGTTGAGGAGGCCCCCAAGTTTATCAAGTCTGGTGACTCTGCCATCGTCAAGATGGTGCCCTCCAAGCCCATGTGTGTTGAGGCTTTCACCGACTACCCTCCTCTG------------------------------------------------
>Hypocrella_discoidea_BCC_2097
?????????????????????????????????????????????????????????????????????????????????????????????????????????????????????????????????????????????????????????????????????????????????????????????????????????????????????????????????????????????????????????????????????????????????????????????????????????????????????????????????????????????????????????????????????????????????????????????????????????????????????????????????????????????????????????????????????????????????????????????????????????????????????????????????????????????????????????????????????????????????????????????????????????????????????????????????????????????????????????????????????????????????????????????????????????????????????????????????????????????????????????????????????????????????????????????????????????????????????????????????????????????????????????????????????????????????????????????????????????????????????????????????????????????????????????????????????????????????????????????????????????????????????------ATCAAGAAAGTCAAGAAGATCCTGGAGATTGTCTGTCACAATTGCAGCAAAGTGTTGGCCGATACTGTTGGTCTTTC---CCAACTCTCCGTGGGATTCTTT----GTTTGAC-TCGTCTGATTGCTAACAACCA-----CAC-TCTTGGCAGAGCGATCCCGAGTTTGTCGCTGCTATCGGCACTCGAGACGCTAAGCTTCGCTTCAATCGTGTTTGGGCAGTCTGCAAGAAGAAACGGAGATGTGAAAACGAGGATCGT---GCTGAGAAG---AATNAC---GAGGAGCTCGCTGC------AGGTATGAAGCCCGTG---GTGAACAATCATGGCGGCTGCGGCAATGTGCAACCACAGGTTCGACAAGCAGCCCTCCAGCTCAAGGCTGCTTTTGATGTTGCGGCAGAGGACGGCCCCAAACGACGCGAAACTGTGCCGATCACGCCAGACATGGCCCACGGCATCTTGAGGAGAATCCCCGAGGAGGACTTGCGTCACATGGGTCTCAATTCGGATTACGCTCGCCCGGAATGGATGATTGTCACCGTCCTGCCCGTACCACCTCCCCCGGTGCGGCCTAGTATCTCTATGGACGGCACCGGGACAGGCATGAGGAACGAGGATGACTTGACATACAAGCTTGGCGACATCATTCGTGCCAATGGTAACGTGAAGCAAGCGATTCGCGAAGGATCCCCTCAGCACATTGCCAGAGACTTTGAAGAGTTGCTCCAGTATCACGTAGCAACGTA----------------------------------------------------------------------TGCGCTATCCTGATTATCGCTGCCGGTACTGGTGAGTTCGAGGCTGGTATCTCCAAGGATGGCCAGACCCGTGAGCACGCCCTGCTCGCCTACACCCTTGGTGTTAAGCAGCTCATCGTCGCTATTAACAAGATGGACACCACCAAGTGGTCCGAGGCCCGCTACCAGGAAATAATCAAGGAGACCTCGAACTTCATCAAGAAGGTCGGCTACAACCCCAAGACTGTCGCCTTCGTCCCCATCTCTGGCTTCCACGGTGACAACATGTTGCAACCCTCCACCAACGCCCCCTGGTACAAGGGTTGGGAGAAGGAGACCAAGGCTGG---CAAGTCCACTGGCAAGACTCTCCTCGAAGCCATTGACTCGATTGAACCCCCCAAGCGTCCCACGGACAAGCCTCTCCGTCTTCCTCTCCAGGACGTGTACAAGATTGGCGGTATTGGAACTGTCCCCGTCGGCCGTATCGAGACTGGTGTTCTGAAGCCTGGTATGGTCGTCACCTTCGCTCCCTCCAATGTCACCACCGAAGTCAAGTCTGTCGAAATGCACCACGAACAGCTCACCGAGGGTCAGCCTGGTGACAACGTTGGTTTCAACGTCAAGAACGTGTCCGTCAAGGACATCCGCCGTGGTAACGTTGCCGGTGACTCCAAGAATGACCCTCCCCAGGGCGCCGCCTCCTTCGACGCCCAGGTTATCGTCCTTAACCACCCTGGTCAGGTCGGTGCCGGTTACGCTCCTGTCTTGGACTGCCACACCGCGCATATTGCCTGTAAATTCGCCGAGATCAAGGAAAAGATCGACCGACGTACCGGCAAGGCTGTTGAGGATGCCCCCAAGTTCATCAAGTCTGGTGACTCTGCCATCGTCAAGATGGTTCCCTCCAAACCTATGTGTGTCGAGGCTTTCACCGACTAC---------------------------------------------------------
>Hypocrella_hirsuta_P_C__436_2
------------------------------GGGATTGCCCCAGTAACGGCGAGTGAAGCGGCAGCAGCTCAAATTTGAAATCTGGCCC-CTCCCCCGGGGGGGGCCCGAGTTGTAATTTGCAGAGGATGCTTCTGGCGAGGTGCCTTCCGAGTTCCCTGGAACGGGACGCCGCAGAGGGTGAGAGCCCCGTCTGGTCGGCC-ACCGAGCCTCTGTGAAGCTCCCTCGACGAGTCGAGTAGTTTGGGAATGCTGCTCTAAACGGGAGGTATATGTCTTCTAAAGCTAAATACCGGCCAGAGACCGATAGCGCACAAGTAGAGTGATCGAAAGATGAAAAGCACTTTGAAAAGAGGGTTAAACAGTACGTGAAATTGTTGAAAGGGAAGCGCTCGTGACCAGACTTGGTGCCGGCGAATCACCCGGCGTTCT-----------CGCCGGTGCACTTCGCCGCGCTCTCCAGGCCAGCATCGGTCCGCGCCGGGGGACAAAGGCGGCGGGAACGTGGCTCCCCA------GGGAGTGTTATAGCCCGCCGCGCAATGCCCCGGGGGCGGACCGAGGCCCGCGCGGCTCTGCCGCAAGGATGCTGGCGTAATGGTCACCAGCGGCCCGTCTTGAAACACGGACCAAGGAGTCGTCCTCGTATGCGAGTGTTGGGGCGTGAAACCCCCCGCGCGTAATGAAAGTGAACGGCAGGTGAGAGCCCCCCCGC-------------------GGGGCGCATCATCGACCGATCCCGATGTCCTCGGACGGATTTGAGTAGGAGCATAC-GGGGCCGGACCCGAAAGAAGGTGAACTATGCCTGTGT-AGGGTGAAGCCAGAGGAAACTC-TGGTGGAGGCTCGCAGC-GGTTCTGACGTGCAAATCGATCGTCAAACATGGGCAT-GGGGGCGAAAGACTAATCGAACC-----------------------------------------------ATCAAGAAAGTCAAGAAAATCCTGGAGATCGTCTGCCACAACTGCAGCAAAGTATTGGCCGATACTGTTGGTCTATC---CCAACTCTCTGTGGGGCTTTTT----GTTTGAC-TGGTCTGATTGCTAACAATCA-----C---GTCCGTCAGAGTGATCCTGAGTTTGTTGCTGCTATTGGCACTCGAGACGCCAAGCTTCGCTTCAATCGAGTCTGGACAGTTTGCAAGAAGAAGCGTAGATGCGAAAACGAAGACCGT---ACGGAAAAG---AATGAC---GAGGAGTTCGCTCC------AGGCGTGAAGCCCGTG---GTGAATAACCATGGTGGCTGCGGTAACGTGCAACCACAGGTTCGACAAGCCGCCCTGCAGCTCAAGGCTGCTTTTGATGTTGCGCCGGAGGATGGTGTTAAACGACGGGAGACTGTGCCCATCACGCCTGAAATGGCTCACGGCATCCTGAGGAGAATTTCAGAGGAAGATCTGCGAAATATGGGTCTCAATTCAGATTACGCTCGTCCAGAGTGGATGATCGTTACCGTTCTGCCCGTTCCACCTCCGCCGGTCCGGCCCAGCATTTCCATGGACGGGACCGGGACAGGAATGAGAAACGAAGATGATTTAACGTACAAGCTTGGCGATATCATTCGTGCCAATGGTAATGTGAAGCAGGCGATACGCGAAGGATCTCCTCAGCACATTGCCAGGGATTTTGAAGAGCTACTCCAGTACCACGTGGCAACTTA-----------------------------------------------------------------------GCGCTGTTTTGATCATCGCCGCCGGTACTGGTGAATTCGAAGCTGGTATCTCGAAGGATGGTCAGACCCGGGAGCATGCCTTGCTTGCCTACACCCTTGGTGTCAAGCAGCTCATCGTTGCCATCAACAAGATGGACACCACCAAGTGGTCCGAAGCTCGTTACCAGGAAATTATCAAGGAGACTTCGAACTTCATCAAGAAGGTCGGCTACAACCCCAAGACTGTTGCCTTCGTGCCCATTTCTGGTTTCCACGGTGACAACATGCTGGAAGCCTCCTCCAACTGCCCTTGGTACAAGGGCTGGGAGAAGGAGACGAAGGCCGG---CAAGTCATCTGGCAAGACCCTCCTTGAAGCCATTGACTCCATTGAGCCACCCAAGCGTCCCACCGACAAACCTCTCCGTCTCCCTCTCCAGGATGTTTACAAGATCGGTGGTATTGGAACTGTCCCCGTTGGCCGTATCGAGACTGGTGTACTGAAGCCCGGTATGGTCGTCACCTTCGCTCCCTCTAACGTCACCACTGAAGTCAAGTCGGTCGAAATGCACCACGAACAACTCACTGAGGGTCAACCTGGTGACAACGTTGGCTTCAACGTGAAGAACGTTTCCGTCAAGGATATTCGTCGTGGTAACGTGGCTGGTGATTCCAAGAACGACCCTCCTATGGGTGCTGCGTCGTTCGACGCCCAGGTCATTGTACTCAACCACCCTGGTCAAGTCGGTGCCGGTTACGCCCCAGTTCTTGACTGTCATACTGCACACATTGCCTGCAAGTTTGCCGAGATCAAAGAAAAGATTGATCGACGTACCGGTAAGGCCGTCGAGGAGGCCCCCAAATTCATCAAATCTGGTGACTCCGCCATCGTCAAGATGGTGCCCTCCAAGCCAATGTGTGTGGAGGCTTTCACCGACTAC---------------------------------------------------------
>Hypocrella_hirsuta_P_C__543_T
---------------------------------------CNNTTAACGGCGAGTGAAGCGGCAGCAGCTCAAATTTGAAATCTGGCCC-CTCCCCCGGGGGGGACCCGAGTTGTAATTTGCAGAGGATGCTTCTGGCGAGGTGCCTTCCGAGTTCCCTGGAACGGGACGCCGCAGAGGGTGAGAGCCCCGTCTGGTCGGCC-ACCGAGCCTCTGTGAAGCTCCCTCGACGAGTCGAGTAGTTTGGGAATGCTGCTCTAAACGGGAGGTATATGTCTTCTAAAGCTAAATACCGGCCAGAGACCGATAGCGCACAAGTAGAGTGATCGAAAGATGAAAAGCACTTTGAAAAGAGGGTTAAACAGTACGTGAAATTGTTGAAAGGGAAGCGCTCGCGACCAGACTTGGTGCCGGCGAATCACCCGGCGTTCT-----------CGCCGGTGCACTTCGCCGCGCTCTCCAGGCCAGCATCGGTCCGCGCCGGGGGACAAAGGCGGCGGGGACGTGGCTCCCCA------GGGAGTGTTATAGCCCGCCGCGCAATGCCCCGGGGGCGGACCGAGGCCCGCGCGGCTCTGCCGCAAGGATGCTGGCGTAATGGTCGCCAGCGGCCCGTCTTGAAACACGGACCAAGGAGTCGTCCTCGTATGCGAGTGTTGGGGCGTGAAACCCCCCGCGCGTAATGAAAGTGAACGGCAGGTGAGAGCCCCCTCGC-------------------GGGGCGCATCATCGACCGATCCCGATGTCCTCGGACGGATTTGAGTAGGAGCATAC-GGGGCCGGACCCGAAAGAAGGTGAACTATGCCTGTGT-AGGGTGAAGCCAGAGGAAACTC-TGGTGGAGGCTCGCAGC-GGTTCTGACGTGCAAATCGATCGTCAAACATGGGCAT-G---------------------------------------------------------------------ATCAAGAAAGTCAAGAAAATCCTGGAGATCGTCTGCCACAACTGCAGCAAAGTATTGGCCGATACTGTTGGTCTATC---CCAACTCTCTGTAGGGCTTTTT----GTTTGAC-TGGTCTGATTGCTAACAATCA-----C---GTCCGTCAGAGTGATCCTGAATTTGTTGCTGCTATTGGCACTCGAGACGCCAAGCTTCGCTTCAATCGAGTCTGGACAGTTTGCAAGAAGAAGCGTAGATGCGAAAACGAAGACCGT---ACGGAAAAG---AATGAC---GAGGAGTTCGCTCC------AGGCATGAAGCCCGTG---GTGAACAACCACGGTGGCTGCGGTAACGTGCAACCACAGGTTCGACAAGCCGCCCTCCAGCTCAAGGCTGCTTTTGATGTTGCGCCAGAGGATGGTGTTAAACGACGGGAGACTGTGCCTATCACGCCTGAAATGGCCCACGGCATCCTGAGGAGAATTTCAGAGGAAGATCTGCGAAATATGGGTCTCAATTCAGATTACGCTCGTCCAGAGTGGATGATCGTTACCGTTCTGCCCGTTCCACCTCCGCCGGTCAGGCCCAGCATTTCCATGGACGGGACCGGGACAGGAATGAGAAACGAAGATGATTTGACGTACAAGCTTGGCGATATCATTCGTGCCAATGGTAATGTGAAGCAGGCGATACGCGAAGGATCTCCTCAGCACATTGCCAGGGATTTTGAAGAGCTACTCCAGTATCACGTGGCAACTTA--------------------------------------------------------------------------CTGTTTTGATCATCGCCGCCGGTACTGGTGAATTCGAAGCTGGTATCTCGAAGGATGGTCAGACCCGTGAGCACGCCTTGCTTGCCTACACCCTTGGTGTCAAGCAGCTCATCGTTGCCATCAACAAGATGGACACCACCAAGTGGTCCGAAGCTCGTTACCAGGAAATTATCAAGGAGACTTCGAACTTCATCAAGAAGGTCGGCTACAACCCCAAGACCGTTGCCTTCGTGCCCATTTCTGGTTTCCACGGTGACAACATGCTGGAAGCCTCCTCCAACTGCCCTTGGTACAAGGGCTGGGAGAAGGAGACGAAGGCCGG---CAAGTCATCTGGCAAGACCCTCCTTGAAGCCATTGACTCCATTGAACCCCCTAAGCGTCCCACCGACAAACCTCTCCGTCTCCCTCTCCAGGATGTCTACAAGATCGGTGGTATCGGAACTGTCCCTGTTGGCCGTATCGAGACTGGTGTACTGAAGCCCGGTATGGTCGTCACCTTCGCTCCCTCTAACGTCACCACTGAAGTCAAGTCGGTCGAAATGCACCACGAACAGCTCACTGAGGGTCAACCTGGTGATAACGTTGGCTTCAACGTGAAGAACGTTTCCGTCAAGGATATTCGTCGTGGTAACGTGGCGGGTGATTCCAAGAACGACCCTCCTATGGGTGCTGCGTCGTTCGACGCCCAGGTCATCGTTCTCAACCATCCTGGTCAGGTCGGTGCCGGTTATGCCCCAGTTCTTGACTGCCATACCGCACACATCGCCTGCAAGTTTGCCGAGATCAAAGAAAAGATTGATCGACGTACTGGTAAGGCCGTCGAGGAGGCTCCCAAATTCATCAAATCTGGTGATTCTGCCATCGTCAAGATGGTGCCCTCCAAGCCAATGTGTGTGGAGGCTTTCACCGACTACC--------------------------------------------------------
>Hypocrella_khonsanitii_BCC_69112_T
------------------------------------------------------------------------------------------------------------------------------------------------------------------------------------GAGAGCCCCGTCTGGTCGGAC-ACCGAGCCTCTGTGAAGCTCCTTCGACGAGTCGAGTAGTTTGGGAATGCTGCTCTAAATGGGAGGTATATGTCTTCTAAAGCTAAATACCGGCCAGAGACCGATAGCGCACAAGTAGAGTGATCGAAAGATGAAAAGCACTTTGAAAAGAGGGTTAAACAGTACGTGAAATTGTTGAAAGGGAAGCGCTCACGACCAGACCTGGTCCCGGCGAATCACCCGGCGTTCT-----------CGCCGGTGCACTTCGACGGGCT-TCCAGGCCAGCATCAGTCCGCGCCGGGGGACAAAGGCGGCGGGAACGTGGCTCCCCA------GGGAGTGTTATAGCCCGCCGCGCAATGCCCCGGGGGCGGACTGAGGACCGCGCGTC---ACCGCAAGGATGCTGGCGTAATGGTCGTCAGCGACCCGTCTTGAAACACGGACCAAGGAGTCGTCCTCGTATGCGAGTGTTGGGGCGTCAAACCCCCCGCGCGTAATGAAAGTGAACGGCAGGTGAGAGCCCTCGC----------------------GGGCGCATCATCGACCGATCCTGATGTTCTCGGATGGATTTGAGTAGGAGCATAC-GGGGCCGGACCCGAAAGAAGGTGAACTATGCCTGTGT-AGGGTGAAGCCAGAGGAAACTC-TGGTGGAGGCTCGCAGC-GGTTCTGACGTGCAAATCGATCGTCAAACATGGGCAT-GGGGGCGAAAGACTAATCGAACCTTCTAGTAGCTGGTTTCCGCCGAAGTTTCCCTCAGGATAGC---------------------------------------------------------------------------------------------------------------------------------------------------------------AGCGATCCCGAGTTTGTCGCTGCTATCGGCACTCGAGACGCTAAGCTTCGCTTCAATCGTGTTTGGGCAGTTTGCAAGAAGAAACGGAGATGTGAAAACGAGGATCGT---GCCGAGAAG---AATGAC---GAGGAGTTCGCTCC------AGGTATGAAGCCCGTG---GTGAACAATCACGGCGGCTGCGGCAATGTGCAACCACAGGTTCGACAAGCAGCCCTCCAGCTCAAGGCTGCTTTTGATGTTGCGGCAGAGGACGGCCCCAAACGACGCGAGACTGTGCCGATCACGCCAGAAATGGCCCACGGCATTCTGAGGAGAATCCCCGAAGAGGACTTGCGTCACATGGGCCTCAATTCAGATTACGCTCGCCCGGAATGGATGATTGTCACCGTCCTGCCCGTTCCACCTCCGCCGGTCCGGCCTAGTATCTCTATGGATGGGACCGGGACAGGCATGAGGAACGAGGATGACTTGACATACAAACTTGGCGATATCATTCGTGCCAATGGCAACGTGAAGCAAGCGATTCGCGAAGGATCCCCTCAGCACATTGCCAGAGACTTTGAAGAGCTGCTCCAGTACCACGTCGCAACATAT-AT---------------------------------------------------ACCTCCCAGGCCGACTGCGCTATCCTGATTATCGCTGCCGGTACTGGTGAGTTCGAGGCTGGTATCTCCAAGGATGGCCAGACCCGTGAGCACGCCTTGCTCGCCTACACCCTTGGTGTCAAGCAGCTCATCGTTGCTATCAACAAGATGGACACCACCAAGTGGTCCGAGGCTCGTTACCAGGAAATCATCAAGGAGACTTCCAACTTCATCAAGAAGGTCGGCTACAACCCCAAGACTGTCGCCTTCGTCCCCATCTCTGGCTTCCACGGTGACAACATGTTGCAACCCTCCACCAACGCCCCCTGGTACAAGGGGTGGGAGAAGGAGACCAAGGCCGG---CAAGTCCACCGGCAAGACCCTCCTCGAAGCCATTGACTCGATTGAACCCCCCAAGCGCCCCACCGACAAGCCCCTGCGTCTTCCTCTCCAGGACGTGTACAAGATTGGCGGTATTGGAACTGTTCCCGTCGGCCGTATCGAGACTGGTGTTCTGAAGCCCGGTATGGTCGTCACCTTCGCTCCCTCCAACGTCACCACCGAAGTCAAGTCTGTCGAAATGCACCACGAGCAGCTCGCTGAGGGCCAGCCTGGTGACAACGTTGGTTTCAACGTCAAGAACGTGTCCGTCAAGGACATCCGCCGTGGCAACGTTGCAGGTGATTCCAAGAACGACCCTCCCCAGGGTGCCGCCTCCTTCGATGCCCAGGTCATTGTCCTCAACCACCCTGGTCAGGTCGGTGCCGGTTACGCTCCCGTTTTGGACTGCCATACCGCCCATATTGCCTGCAAGTTTGCCGAGATCAAGGAAAAGATCGACCGACGTACTGGCAAGGCTGTTGAAGATGCCCCCAAGTTCATCAAGTCTGGTGACTCTGCCATCGTCAAGATGGTTCCCTCCAAGCCCATGTGTGTGGAGGCTTTCACCGACTACCCTCCTCTGGGTCGTTTCGCCGTCCGTGA----------------------------
>Hypocrella_khonsanitii_BCC_71371
-----------------------------------------------------TGAAGCGGCAACAGCTCAAATTTGAAATCTGGCCC-CTCCCCCG-GGGGGGCCCGAGTTGTAATTTGCAGAGGATGCTTCTGGCGAGGTGCCTTCCGAGTTCCCTGGAACGGGACGCCGCAGAGGGTGAGAGCCCCGTCTGGTCGGAC-ACCGAGCCTCTGTGAAGCTCCTTCGACGAGTCGAGTAGTTTGGGAATGCTGCTCTAAATGGGAGGTATATGTCTTCTAAAGCTAAATACCGGCCAGAGACCGATAGCGCACAAGTAGAGTGATCGAAAGATGAAAAGCACTTTGAAAAGAGGGTTAAACAGTACGTGAAATTGTTGAAAGGGAAGCGCTCACGACCAGACCTGGTCCCGGCGAATCACCCGGCGTTCT-----------CGCCGGTGCACTTCGACGGGCT-TCCAGGCCAGCATCAGTCCGCGCCGGGGGACAAAGGCGGCGGGAACGTGGCTCCCCA------GGGAGTGTTATAGCCCGCCGCGCAATGCCCCGGGGGCGGACTGAGGACCGCGCGTC---ACCGCAAGGATGCTGGCGTAATGGTCGTCAGCGACCCGTCTTGAAACACGGACCAAGGAGTCGTCCTCGTATGCGAGTGTTGGGGCGTCAAACCCCCCGCGCGTAATGAAAGTGAACGGCAGGTGAGAGCCCTCGC----------------------GGGCGCATCATCGACCGATCCTGATGTTCTCGGATGGATTTGAGTAGGAGCATAC-GGGGCCGGACCCGAAAGAAGGTGAACTATGCCTGTGT-AGGGTGAAGCCAGAGGAAACTC-TGGTGGAGGCTCGCAGC-GGTTCTGACGTGCAAATCGATCGTCAAACATGGGCAT-GGGGGCGAAAGACTAATCGAACCTTCTAGTAGCTGGTTTCCGCCGAAGTTTCCCTCAGGATAGC---------------------------------------------------------------------------------------------------------------------------------------------------------------AGCGATCCCGAGTTTGTCGCTGCTATCGGCACTCGAGACGCTAAGCTTCGCTTCAATCGTGTTTGGGCAGTTTGCAAGAAGAAACGGAGATGTGAAAACGAGGATCGT---GCCGAGAAG---AATGAC---GAGGAGTTCGCTCC------AGGTATGAAGCCCGTG---GTGAACAATCACGGCGGCTGCGGCAATGTGCAACCACAGGTTCGACAAGCAGCCCTCCAGCTCAAGGCTGCTTTTGATGTTGCGGCAGAGGACGGCCCCAAACGACGCGAGACTGTGCCGATCACGCCAGAAATGGCCCACGGCATTCTGAGGAGAATCCCCGAAGAGGACTTGCGTCACATGGGCCTCAATTCAGATTACGCTCGCCCGGAATGGATGATTGTCACCGTCCTGCCCGTTCCACCTCCGCCGGTCCGGCCTAGTATCTCTATGGATGGGACCGGGACAGGCATGAGGAACGAGGATGACTTGACATACAAACTTGGCGATATCATTCGTGCCAATGGCAACGTGAAGCAAGCGATTCGCGAAGGATCCCCTCAGCACATTGCCAGAGACTTTGAAGAGCTGCTCCAGTACCACGTCGCAACATAC-ATGGAC--------------------------------------ATCACTGGAACCTCCCAGGCCGACTGCGCTATCCTGATTATCGCTGCCGGTACTGGTGAGTTCGAGGCTGGTATCTCCAAGGATGGCCAGACCCGTGAGCACGCCTTGCTCGCCTACACCCTTGGTGTCAAGCAGCTCATCGTTGCTATCAACAAGATGGACACCACCAAGTGGTCCGAGGCTCGTTACCAGGAAATCATCAAGGAGACTTCCAACTTCATCAAGAAGGTCGGCTACAACCCCAAGACTGTCGCCTTCGTCCCCATCTCTGGCTTCCACGGTGACAACATGTTGCAACCCTCCACCAACGCCCCCTGGTACAAGGGGTGGGAGAAGGAGACCAAGGCCGG---CAAGTCCACCGGCAAGACCCTCCTCGAAGCCATTGACTCGATTGAACCCCCCAAGCGCCCCACCGACAAGCCCCTGCGTCTTCCTCTCCAGGACGTGTACAAGATTGGCGGTATTGGAACTGTTCCCGTCGGCCGTATCGAGACTGGTGTTCTGAAGCCCGGTATGGTCGTCACCTTCGCTCCCTCCAACGTCACCACCGAAGTCAAGTCTGTCGAAATGCACCACGAGCAGCTCGCTGAGGGCCAGCCTGGTGACAACGTTGGTTTCAACGTCAAGAACGTGTCCGTCAAGGACATCCGCCGTGGCAACGTTGCAGGTGATTCCAAGAACGACCCTCCCCAGGGTGCCGCCTCCTTCGATGCCCAGGTCATTGTCCTCAACCACCCTGGTCAGGTCGGTGCCGGTTACGCTCCCGTTTTGGACTGCCATACCGCCCATATTGCCTGCAAGTTTGCCGAGATCAAGGAAAAGATCGACCGACGTACTGGCAAGGCTGTTGAAGATGCCCCCAAGTTCATCAAGTCTGGTGACTCTGCCATCGTCAAGATGGTTCCCTCCAAGCCCATGTGTGTGGAGGCTTTCACCGACTACCCTCCTCTGGGTCGTTTCGCCGTCCGTGACATGCGTC--------------------
>Hypocrella_limushanensis_YHH_2303015_T
-----------TGGGGAGGTAAGAACCACAGGGATTGCCCCAGTAACGGCGAGTGAAGCGGCAACAGCTCAAATTTGAAATCTGGCCC-CTCCCACG-GGGGGGCCCGAGTTGTAATTTGCAGAGGATGCTTCTGGCGAGGTGCCTTCCGAGTTCCCTGGAACGGGACGCCACAGAGGGTGAGAGCCCCGTCTGGTCGGAC-ACCGAGCCTCTGTGAAGCTCCTTCGACGAGTCGAGTAGTTTGGGAATGCTGCTCTAAATGGGAGGTATATGTCTTCTAAAGCTAAATACCGGCCAGAGACCGATAGCGCACAAGTAGAGTGATCGAAAGATGAAAAGCACTTTGAAAAGAGGGTTAAACAGTACGTGAAATTGTTGAAAGGGAAGCGCTCACGACCAGACCTGGTCCCGGCGAATCACCCGGCGTTCT-----------CGCCGGTGCACTTCGGCGGGCT-TCCAGGCCAGCATCAGTCCGCGCCGGGGGACAAAGGCGGCGGGAACGTGGCTCCCCA------GGGAGTGTTATAGCCCGCCGCGCAATGCCCCGGGGGCGGACTGAGGACCGCGCGTC--TACCGCAAGGATGCTGGCGTAATGGTCGTCAGCGACCCGTCTTGAAACACGGACCAAGGAGTCGTCCTCGTATGCGAGTGTTGGGGCGTCAAACCCCCCGCGCGTAATGAAAGTGAACGGCAGGTGAGAGCCCTCGC----------------------GGGCGCATCATCGACCGATCCTGATGTTCTCGGATGGATTTGAGTAGGAGCATAC-GGGGCCGGACCCGAAAGAAGGTGAACTATGCCTGTGT-AGGGTGAAGCCAGAGGAAACTC-TGGTGGAGCTCGCAGCG-GGTTCTGACGTGCAAATCGATCGTCAAACATGGGCAT-GGGGGCGAAAGACTAATCGAACCTTCTAGTAGTGG-------------------------------------------------------AGCTGGCGATGTCTGCCAC-ATTGCAGC-AGGTGTTGGCCGATACTGTTGGTCT-TC---CCAACTCTCCATGGGATTCTTT----GTTTGAC-TCGTCTGATTGCTAACAACCA-----CAC-TCTCGTCAGAGCGATCCCGAGTTTGTCGCTGCTATTGGCACTCGAGACGCTAAGCTTCGCTTCAATCGTGTTTGGGCCTGTTGCAAGAAGAAACGGAGATGTGAAAACGAGGATCGT---ACCGAGAAG---AATGAA---GAGGAGTTCGCTCC------AGGTATGAAGCCTGTG---GTGAACAATCACGGCGGCTGCGGCAATGTGCAACCACAGGTTCGACAAGCAGCTCTCCAGCTTAAGGCAGCTTTTGATGTTGCAGCAGAGGACGGCCCCAAACGACGCGAGACTGTGCCAATCACGCCAGAAATGGCCCACGGCATCCTAAGGAGAATTCCCGAGGAAGACTTGCGTCACATGGGTCTCAACTCAGATTACGCTCGCCCGGAATGGATGATTGTTACCGTGCTGCCCGTTCCACCTCCCCCGGTCCGGCCCAGTATTTCCATGGACGGGACCGGGACAGGCATGAGGAACGAGGATGACTTGACGTACAAGCTTGGCGATATCATTCGCGCCAATGGCAACGTGAAGCAAGCGATTCGCGAAGGATCTCCTCAGCACATTGCCAGAGACTTTGAAGAACTGCTACAGTATCACGTAGCAACTAAACATGGCCAAA----------------------------------------------------------TTGCGCTATCCTGATTATCGCTGCCGGTACTGGTGAGTTCGAGGCTGGTATCTCCAAGGATGGCCAGACCCGTGAGCACGCCTTGCTCGCCTACACCCTTGGTGTCAAGCAGCTCATCGTCGCTATCAACAAGATGGACACCACCAAGTGGTCTGAGGCCCGTTACCAGGAAATCATCAAGGAGACTTCCAACTTCATCAAGAAGGTCGGCTACAACCCCAAGACTGTCGCCTTCGTTCCCATCTCTGGCTTCCACGGCGACAACATGCTGCAAGCCTCCTCCAACGCTCCTTGGTACAAGGGCTGGGAGAAGGAGACCAAGGCTGG---CAAGTCCACTGGCAAGACCCTTCTCGAAGCCATTGACTCGATTGAACCCCCCAAGCGTCCCACCGACAAGCCCCTCCGTCTTCCTCTCCAGGACGTGTACAAGATCGGCGGTATTGGAACTGTTCCTGTCGGCCGTATCGAGACTGGTGTTCTGAAGCCCGGTATGGTCGTCACATTTGCCCCCTCCAACGTCACCACCGAAGTCAAGTCTGTCGAGATGCACCACGAGCAGCTCTCCGAGGGCCAGCCCGGTGACAACGTTGGTTTCAACGTCAAGAACGTGTCCGTCAAGGACATTCGCCGTGGCAACGTCGCCGGTGACTCCAAGAACGACCCCCCTCAGGGTGCCGCATCTTTTGATGCCCAGGTCATTGTTCTCAACCATCCTGGTCAGGTCGGTGCTGGCTACGCCCCAGTTTTGGATTGCCACACTGCCCACATCGCCTGCAAGTTCGCCGAAATTAAAGAGAAGATCGATCGACGAACCGGCAAGGCCGTGGAGGATGCCCCCAAATTCATCAAGTCCGGTGACTCTGCCATTGTCAAGATGGTTCCCTCCAAGCCCATGT--------------------------------------------------------------------------------
>Hypocrella_limushanensis_YHH_2303016
------------AGGGGAGAAGAACCAACAGGGATTGCCCCAGTAACGGCGAGTGAAGCGGCAACAGCTCAAATTTGAAATCTGGCCC-CTCCCACG-GGGGGGCCCGAGTTGTAATTTGCAGAGGATGCTTCTGGCGAGGTGCCTTCCGAGTTCCCTGGAACGGGACGCCACAGAGGGTGAGAGCCCCGTCTGGTCGGAC-ACCGAGCCTCTGTGAAGCTCCTTCGACGAGTCGAGTAGTTTGGGAATGCTGCTCTAAATGGGAGGTATATGTCTTCTAAAGCTAAATACCGGCCAGAGACCGATAGCGCACAAGTAGAGTGATCGAAAGATGAAAAGCACTTTGAAAAGAGGGTTAAACAGTACGTGAAATTGTTGAAAGGGAAGCGCTCACGACCAGACCTGGTCCCGGCGAATCACCCGGCGTTCT-----------CGCCGGTGCACTTCGGCGGGCT-TCCAGGCCAGCATCAGTCCGCGCCGGGGGACAAAGGCGGCGGGAACGTGGCTCCCCA------GGGAGTGTTATAGCCCGCCGCGCAATGCCCCGGGGGCGGACTGAGGACCGCGCGTC--TACCGCAAGGATGCTGGCGTAATGGTCGTCAGCGACCCGTCTTGAAACACGGACCAAGGAGTCGTCCTCGTATGCGAGTGTTGGGGCGTCAAACCCCCCGCGCGTAATGAAAGTGAACGGCAGGTGAGAGCCCTCGC----------------------GGGCGCATCATCGACCGATCCTGATGTTCTCGGATGGATTTGAGTAGGAGCATAC-GGGGCCGGACCCGAAAGAAGGTGAACTATGCCTGTGT-AGGGTGAAGCCAGAGGAAACTC-TGGTGGAGGCTCGCAGCGGGTTCTGACGTGCAAATCGATCGTCAAACATGGGCATGGGGGGCGAAAGACTAATCGAACCTTCTAGTAGCTGGTTTC------------------------------------------------GGATCTGCAAATGTCTGCCAC-ATTGCAGC-AGGTGTTGGCCGATACTGTTGGTCT-TC---CCAACTCTCCATGGGATTCTTT----GTTTGAC-TCGTCTGATTGCTAACAACCA-----CAC-TCTCGTCAGAGCGATCCCGAGTTTGTCGCTGCTATTGGCACTCGAGACGCTAAGCTTCGCTTCAATCGTGTTTGGGCCTGTTGCAAGAAGAAACGGAGATGTGAAAACGAGGATCGT---ACCGAGAAG---AATGAA---GAGGAGTTCGCTCC------AGGTATGAAGCCTGTG---GTGAACAATCACGGCGGCTGCGGCAATGTGCAACCACAGGTTCGACAAGCAGCTCTCCAGCTTAAGGCAGCTTTTGATGTTGCAGCAGAGGACGGCCCCAAACGACGCGAGACTGTGCCAATCACGCCAGAAATGGCCCACGGTATCCTAAGGAGAATTCCCGAGGAAGACTTGCGTCACATGGGTCTCAACTCAGATTACGCTCGCCCGGAATGGATGATTGTTACCGTGCTGCCCGTTCCACCTCCCCCGGTCCGGCCCAGTATTTCCATGGACGGGACCGGGACAGGCATGAGGAACGAGGATGACTTGACGTACAAGCTTGGCGATATCATTCGCGCCAATGGCAACGTGAAGCAAGCGATTCGCGAAGGATCTCCTCAGCACATTGCCAGAGACTTTGAAGAACTGCTACAGTATCACGTAGCACTAAT--ATGGCGAAAT----------------------------------------------------GCCGATTGCGCTATCCTGATTATCGCTGCCGGTACTGGTGAGTTCGAGGCTGGTATCTCCAAGGATGGCCAGACCCGTGAGCACGCCTTGCTCGCCTACACCCTTGGTGTCAAGCAGCTCATCGTCGCTATCAACAAGATGGACACCACCAAGTGGTCTGAGGCCCGTTACCAGGAAATCATCAAGGAGACTTCCAACTTCATCAAGAAGGTCGGCTACAACCCCAAGACTGTCGCCTTCGTTCCCATCTCTGGCTTCCACGGCGACAACATGCTGCAAGCCTCCTCCAACGCTCCTTGGTACAAGGGCTGGGAGAAGGAGACCAAGGCTGG---CAAGTCCACTGGCAAGACCCTTCTCGAAGCCATTGACTCGATTGAACCCCCCAAGCGTCCCACCGACAAGCCCCTCCGTCTTCCTCTCCAGGACGTGTACAAGATCGGCGGTATTGGAACTGTTCCTGTCGGCCGTATCGAGACTGGTGTTCTGAAGCCCGGTATGGTCGTCACATTTGCCCCCTCCAACGTCACCACCGAAGTCAAGTCTGTCGAGATGCACCACGAGCAGCTCTCCGAGGGCCAGCCCGGTGACAACGTTGGTTTCAACGTCAAGAACGTGTCCGTCAAGGACATTCGCCGTGGCAACGTCGCCGGTGACTCCAAGAACGACCCCCCTCAGGGTGCCGCATCTTTTGATGCCCAGGTCATTGTTCTCAACCATCCTGGTCAGGTCGGTGCTGGCTACGCCCCAGTTTTGGATTGCCACACTGCCCACATCGCCTGCAAGTTCGCCGAAATTAAAGAGAAGATCGATCGACGAACCGGCAAGGCCGTGGAGGATGCCCCCAAATTCATCAAGTCCGGTGACTCTGCCATTGTCAAGATGGTTCCCTCCAAGCCCATG---------------------------------------------------------------------------------
>Hypocrella_viridans_P_C__635
--------------------------------GATTGCCCCAGTAACGGCGAGTGAAGCGGCAACAGCTCAAATTTGAAATCTGGCCC-CTCCCTCG-GGGGGGCCCGAGTTGTAATTTGCAGAGGATGCTTCTGGCGAGGTGCCTTCCGAGTTCCCTGGAATGGGACGCCACAGAGGGTGAAAGCCCCGTCTGGTCGGCC-ACCGAGCCTCTGTGAAGCTCCTTCGACGAGTCGAGTAGTTTGGGAATGCTGCTCTAAATGGGAGGTATATGTCTTCTAAAGCTAAATACCGGCCAGAGACCGATAGCGCACAAGTAGAGTGATCGAAAGATGAAAAGCACTTTGAAAAGAGGGTTAAACAGTACGTGAAATTGTTGAAAGGGAAGCGCTCATGACCAGACGTGGTCCCGGCGAATCACCCGGCGTTCT-----------CGCCGGTGCACTTCGCCGGGCT-TCCAGGCCAGCATCAGTTCGCGCCGGGGGACAAAGGCGGCGGGAACGTGGCTCCCCA------GGGAGTGTTATAGCCCGCCGCGCAATGCCCCGGGGGCGGACTGAGGCCCGCGCGTC---ACCGCAAGGATGCTGGCGTAATGGTCATCAGCGACCCGTCTTGAAACACGGACCAAGGAGTCGTCCTCGTATGCGAGTGTTGGGGCGTGAAACCCCCTGCGCGTAATGAAAGTGAACGGCAGGTGAGAGCCCTCGC----------------------GGGCGCATCATCGACCGATCCTGATGTTCTCGGATGGATTTGAGTAGGAGCATAC-GGGGCCGGACCCGAAAGAAGGTGAACTATGCCTGTGT-AGGGTGAAGCCAGAGGAAACTC-TGGTGGAGGCTCGCAGC-GGTTCTGACGTGCAAATCGATCGTCAAACATGGGCAT-GGGGGCGAAAGACTA--------------------------------------------------------TCAAGAAAGTCAAGAAAATCCTGGAGATTGTCTGCCACAACTGCAGCAAGGTGTTGGCCGATACTGTTGGTCTATC---CCGACTCTCCATTGGGTTTTTT----GTTTGAC-TCGTCTGATTGCTAACAATCA-----C---GTTCGTCAGAGTGATCCTGAGTTCGTCGCTGCTATTGGCACTCGAGACGCTAAGCTTCGCTTTAATCGTGTTTGGACAGTTTGCAAGAAGAAGCGGAGATGCGAGAACGAGGACCGT---ACCGAGAAG---AACGAC---GAGGAATTCGCTCC------AGGCATGAAACCCGTG---GTGAACAATCACGGCGGCTGCGGAAACGTCCAACCACAGGTTCGGCAAGCCGCCCTCCAGCTGAAGGCTGCCTTTGACGTTGCGTCTGAGGACGGCCCGAAACGACGAGAGACTGTGCCAATCACGCCTGAGATGGCCCACGGCATCTTGAGGAGAATTCCAGAGGAAGATTTGCGCCATATGGGTCTCAATTCAGATTACGCTCGTCCGGAGTGGATGATCGTAACCGTCTTACCCGTTCCACCTCCCCCGGTTCGCCCTAGTATCTCTATGGACGGTACTGGAACAGGCATGAGAAACGAAGACGATTTGACGTATAAGCTTGGCGACATCATTCGTGCAAATGGTAACGTGAAGCAGGCGATACGCGAAGGATCTCCACAGCATATTGCGAGGGATTTCGAAGAGCTGCTCCAGTATCACGTGGCAACATA------------------------------------------------------------------TGACTGCGCTATCCTTATTATCGCTGCCGGCACTGGTGAGTTCGAGGCTGGTATCTCCAAGGATGGTCAGACCCGTGAGCACGCTTTGCTCGCCTACACCCTTGGTGTCAAGCAGCTCATCGTCGCTATTAACAAGATGGACACCACCAAGTGGTCGGAGGCTCGTTTCCAGGAAATCATCAAGGAAACCTCCAACTTCATCAAGAAGGTCGGCTACAACCCCAAGACCGTCGCCTTCGTCCCCATCTCTGGTTTCCACGGCGACAACATGTTGGCCGCCTCCAGCAACTGCCCCTGGTACAAAGGCTGGGAGAAGGAGACCAAGGCCGG---CAAGTCTACTGGCAAGACCCTCCTCGAAGCCATCGACTCCATCGAGCCTCCCAAGCGTCCCACCGACAAGCCTCTTCGTCTTCCCCTCCAGGATGTTTACAAGATTGGCGGTATTGGAACTGTCCCTGTCGGCCGTATCGAGACTGGTGTCCTGAAGCCCGGTATGGTCGTCACCTTCGCTCCATCCAATGTCACCACTGAAGTCAAGTCTGTCGAAATGCACCACGAACAGCTCACTGAAGGCCAGCCTGGTGACAACGTCGGCTTCAACGTGAAGAACGTCTCCGTCAAGGATATCCGCCGTGGTAACGTTGCTGGTGACTCCAAGAACGACCCTCCCCAGGGTGCTGCCTCGTTCGATGCCCAGGTCATCGTCCTCAACCACCCTGGTCAAGTTGGCGCCGGTTACGCTCCAGTCCTGGATTGCCACACCGCCCACATTGCCTGCAAGTTCGCCGAGATCAAGGAGAAGATTGACCGACGTACTGGTAAGGCCGTTGAGGAGGCCCCCAAGTTCATCAAGTCTGGTGACTCCGCCATCGTCAAGATGGTACCCTCCAAGCCCATGTGTGTGGAGGCCTTCACCGACTACCCTCCTC--------------------------------------------------
>Hypocrella_viridans_P_C__670
--------------------------------GATTGCCCCAGTAACGGCGAGTGAAGCGGCAACAGCTCAAATTTGAAATCTGGCCC-CTCCCTCG-GGGGGGCCCGAGTTGTAATTTGCAGAGGATGCTTCTGGCGAGGTGCCTTCCGAGTTCCCTGGAATGGGACGCCACAGAGGGTGAAAGCCCCGTCTGGTCGGCC-ACCGAGCCTCTGTGAAGCTCCTTCGACGAGTCGAGTAGTTTGGGAATGCTGCTCTAAATGGGAGGTATATGTCTTCTAAAGCTAAATACCGGCCAGAGACCGATAGCGCACAAGTAGAGTGATCGAAAGATGAAAAGCACTTTGAAAAGAGGGTTAAACAGTACGTGAAATTGTTGAAAGGGAAGCGCTCATGACCAGACGTGGTCCCGGCGAATCACCCGGCGTTCT-----------CGCCGGTGCACTTCGCCGGGCT-TCCAGGCCAGCATCAGTTCGCGCCGGGGGACAAAGGCGGCGGGAACGTGGCTCCCCA------GGGAGTGTTATAGCCCGCCGCGCAATGCCCCGGGGGCGGACTGAGGCCCGCGCGTC---ACCGCAAGGATGCTGGCGTAATGGTCATCAGCGACCCGTCTTGAAACACGGACCAAGGAGTCGTCCTCGTATGCGAGTGTTGGGGCGTGAAACCCCCTGCGCGTAATGAAAGTGAACGGCAGGTGAGAGCCCTCGC----------------------GGGCGCATCATCGACCGATCCTGATGTTCTCGGATGGATTTGAGTAGGAGCATAC-GGGGCCGGACCCGAAAGAAGGTGAACTATGCCTGTGT-AGGGTGAAGCCAGAGGAAACTC-TGGTGGAGGCTCGCAGC-GGTTCTGACGTGCAAATCGATCGTCAAACATGGGCAT-GGGGGCGAAAGACTAATCGAAC-------------------------------------------------TCAAGAAAGTCAAGAAAATCCTGGAGATTGTCTGCCACAACTGCAGCAAGGTGTTGGCCGATACTGTTGGTCTATC---CCGACTCTCCATTGGGTTTTTT----GTTTGAC-TCGTCTGATTGCTAACAATCA-----C---GTTCGTCAGAGTGATCCTGAGTTCGTCGCTGCTATTGGCACTCGAGACGCTAAGCTTCGCTTTAATCGTGTTTGGACAGTTTGCAAGAAGAAGCGGAGATGCGAGAACGAGGACCGT---ACCGAGAAG---AACGAC---GAGGAATTCGCTCC------AGGCATGAAACCCGTG---GTGAACAATCACGGCGGCTGCGGAAACGTCCAACCACAGGTTCGGCAAGCCGCCCTCCAGCTGAAGGCTGCCTTTGACGTTGCGTCTGAGGACGGCCCGAAACGACGAGAGACTGTGCCAATCACGCCTGAGATGGCCCACGGCATCTTGAGGAGAATTCCAGAGGAAGATTTGCGCCATATGGGTCTCAATTCAGATTACGCTCGTCCGGAGTGGATGATCGTAACCGTCTTACCCGTTCCACCTCCCCCGGTTCGCCCTAGTATCTCTATGGACGGTACTGGAACAGGCATGAGAAACGAAGACGATTTGACGTATAAGCTTGGCGACATCATTCGTGCAAATGGTAACGTGAAGCAGGCGATACGCGAAGGATCTCCACAGCATATTGCGAGGGATTTCGAAGAGCTGCTCCAGTATCACGTGGCAACATA-------------------------------------------------------------------GACTGCGCTATCCTTATTATCGCTGCCGGCACTGGTGAGTTCGAGGCTGGTATCTCCAAGGATGGTCAGACCCGTGAGCACGCTTTGCTCGCCTACACCCTTGGTGTCAAGCAGCTCATCGTCGCTATTAACAAGATGGACACCACCAAGTGGTCGGAGGCTCGTTTCCAGGAAATCATCAAGGAAACCTCCAACTTCATCAAGAAGGTCGGCTACAACCCCAAGACCGTCGCCTTCGTCCCCATCTCTGGTTTCCACGGCGACAACATGTTGGCCGCCTCCAGCAACTGCCCCTGGTACAAAGGCTGGGAGAAGGAGACCAAGGCCGG---CAAGTCTACTGGCAAGACCCTCCTCGAAGCCATCGACTCCATCGAGCCTCCCAAGCGTCCCACCGACAAGCCTCTACGTCTTCCCCTCCAGGATGTTTACAAGATTGGCGGTATTGGAACTGTCCCTGTCGGCCGTATCGAGACTGGTGTCCTGAAGCCCGGTATGGTCGTCACCTTCGCTCCATCCAATGTCACCACTGAAGTCAAGTCTGTCGAAATGCACCACGAACAGCTCACTGAAGGCCAGCCTGGTGACAACGTCGGCTTCAACGTGAAGAACGTCTCCGTCAAGGATATCCGCCGTGGTAACGTTGCTGGTGACTCCAAGAACGACCCTCCCCAGGGTGCTGCCTCGTTCGATGCCCAGGTCATCGTCCTCAACCACCCTGGTCAAGTTGGCGCCGGTTACGCTCCAGTCCTGGATTGCCACACCGCCCACATTGCCTGCAAGTTCGCCGAGATCAAGGAGAAGATTGACCGACGTACTGGTAAGGCCGTTGAGGAGGCCCCCAAGTTCATCAAGTCTGGTGACTCCGCCATCGTCAAGATGGTGCCCTCCAAGCCCATGTGTGTGGAGGCCTTCACCGACTACCCTCCTCTGG-----------------------------------------------
>Hypocrella_yunnanensis_YHH_2305020_T
-----------------------------AGGGATTGCCCCAGTAACGGCGAGTGAAGCGGCAACAGCTCAAATTTGAAATCTGGCCC-CTCCCCCG-GGGGGGCCCGAGTTGTAATTTGCAGAGGATGCTTCTGGCGAGGTGCCTTCCGAGTTCCCTGGAACGGGACGCCGCAGAGGGTGAGAGCCCCGTCTGGTCGGACAACCGAGCCTCTGTGAAGCTCCTTCGACGAGTCGAGTAGTTTGGGAATGCTGCTCTAAATGGGAGGTATATGTCTTCTAAAGCTAAATACCGGCCAGAGACCGATAGCGCACAAGTAGAGTGATCGAAAGATGAAAAGCACTTTGAAAAGAGGGTTAAACAGTACGTGAAATTGTTGAAAGGGAAGCGCTCATGACCAGACCTGGTCCCGGCGAATCACCCGGCGTTCT-----------CGCCGGTGCACTTCGACGGGCT-TCCAGGCCAGCATCAGTCCGCGCCGGGGGACAAAGGCGGCGGGAACGTGGCTCCCCA------GGGAGTGTTATAGCCCGCCGCGCAATGCCCCGGGGGCGGACTGAGGCCCGCGCGTC---ACCGCAAGGATGCTGGCGTAATGGTCATCAGCGACCCGTCTTGAAACACGGACCAAGGAGTCGTCCTCGTATGCGAGTGTTGGGGCGTCAAACCCCCCGCGCGTAATGAAAGTGAACGGCAGGTGAGAGCCCTCGC----------------------GGGCGCATCATCGACCGATCCTGATGTTCTCGGATGGATTTGAGTAGGAGCATAC-GGGGCCGGACCCGAAAGAAGGTGAACTATGCCTGTGT-AGGGTGAAGCCAGAGGAAACTC-TGGTGGAGGCTCGCAGC-GGTTCTGACGTGCAAATCGATCGTCAAACATGGGCATGGGGGGCGAAAGACTAATCGAACC---------------------------------------------------------------------------ATGTCTG-CACAACTGCAGCAAGGTGTTGGCCGATACTGTTGGTCTATC---CCAACTCTCCGTAGGGTTCTTT----GTTTGAC-TCGTCTGATTGCTAACAACCA-----CAC-TCTCGTCAGAGCGATCCTGAGTTCGTCGCTGCTATCAGCACTCGAGACGCTAAGCTTCGCTTCAACCGTGTTTGGGCAGTTTGCAAGAAGAAGCGGAGATGCGAAAACGAGGATCGT---GCCGAAAAGAACAATGAC---GAGGAGTTCGCTCC------AGGCATGAAGCCTGTG---GTGAACAATCACGGCGGCTGCGGCAATGTGCAACCACAGGTTCGACAAGCAGCCCTCCAGCTGAAGGCTGCTTTTGATGTTGCGGCAGAGGACGGCCCTAAACGCCGGGAGACTGTGCCAATAACGCCTGAAATGGCCCACGGCATCCTGAGGAGAATCCCCGAGGAGGCGTTGCGCCATATGGGTCTCAATTCAGATTACGCTCGCCCGGAATGGATGATTGTCACCGTCCTGCCCGTCCCACCTCCCCCGGTTCGGCCTAGTATCTCTATGGACGGGACCGGGACAGGCATGAGAAACGAGGATGATTTGACATACAAGCTCGGCGATATAATTCGCGCTAACGGGAACGTGAAGCAAGCGATTCGCGAAGGATCCCCCCAGCACATTGCCAGAGACTTTGAAGAGCTGCTCCAGTATCACGTGGCAACATA------------------------------------------------------------CCAGGCCGACTGCGCTATCCTGATTATCGCTGCCGGTACTGGTGAGTTCGAGGCTGGTATCTCCAAGGATGGTCAGACCCGTGAGCACGCCTTGCTCGCCTACACCCTTGGTGTCAAGCAGCTCATCGTCGCTATCAACAAGATGGACACCACCAAGTGGTCCGAGGCTCGTTTCCAGGAAATCATCAAGGAGACTTCCAACTTCATCAAGAAGGTCGGCTACAACCCCAAGACTGTCGCCTTCGTCCCCATCTCTGGTTTCCACGGTGACAACATGTTGCAAGCCTCCTCCAACTGCCCCTGGTACAAGGGCTGGGAGAAGGAGACCAAGGCTGG---CAAGTCCAGTGGCAAGACCCTCCTTGAGGCCATTGACTCTATCGAACCCCCTAAGCGTCCCACCGACAAGCCTCTCCGTCTCCCTCTCCAGGACGTGTACAAGATCGGCGGTATTGGAACTGTTCCGGTCGGCCGTATCGAGACCGGTGTTCTCAAGCCCGGTATGGTCGTCACCTTCGCTCCCTCCAACGTCACCACTGAAGTCAAGTCTGTCGAAATGCACCACGAGCAGCTCACCGAGGGCCAGCCTGGTGACAACGTTGGCTTCAACGTAAAGAACGTGTCCGTCAAGGACATCCGCCGTGGCAACGTTGCCGGTGACTCCAAGAACGACCCTCCCATGGCTGCCGCCTCGTTTGATGCCCAGGTCATCGTTCTCAACCACCCTGGTCAGGTCGGTGCCGGCTACGCTCCCGTCCTGGACTGCCACACCGCCCACATCGTCTGCAAGTTTGCCGAGATTAAGGAGAAGATTGACCGACGTACCGGTAAGGCTGTTGAGGACGCCCCCAAGTTCATCAAGTCTGGTGACTCTGCCATCGTCAAGATGGTTCCCTCCAAGCCCATGTG-------------------------------------------------------------------------------
>Hypocrella_yunnanensis_YHH_2305021
?????????????????????????????????????????????????????????????????????????????????????????????????????????????????????????????????????????????????????????????????????????????????????????????????????????????????????????????????????????????????????????????????????????????????????????????????????????????????????????????????????????????????????????????????????????????????????????????????????????????????????????????????????????????????????????????????????????????????????????????????????????????????????????????????????????????????????????????????????????????????????????????????????????????????????????????????????????????????????????????????????????????????????????????????????????????????????????????????????????????????????????????????????????????????????????????????????????????????????????????????????????????????????????????????????????????????????????????????????????????????????????????????????????????????????????????????????????????????????????????????????????????????????---------------------------------ATTGTCTG-CACAACTGCAGCAAGGTGTTGGCCGATACTGTTGGTCTATC---CCAACTCTCCGTAGGGTTCTTT----GTTTGAC-TCGTCTGATTGCTAACAACCA-----CAC-TCTCGTCAGAGCGATCCTGAGTTCGTCGCTGCTATCAGCACTCGAGACGCTAAGCTTCGCTTCAACCGTGTTTGGGCAGTTTGCAAGAAGAAGCGGAGATGCGAAAACGAGGATCGT---GCCGAAAAGAACAATGAC---GAGGAGTTCGCTCC------AGGCATGAAGCCTGTG---GTGAACAATCACGGCGGCTGCGGCAATGTGCAACCACAGGTTCGACAAGCAGCCCTCCAGCTGAAGGCTGCTTTTGATGTTGCGGCAGAGGACGGCCCTAAACGCCGGGAGACTGTGCCAATAACGCCTGAAATGGCCCACGGCATCCTGAGGAGAATCCCCGAGGAGGCGTTGCGCCATATGGGTCTCAATTCAGATTACGCTCGCCCGGAATGGATGATTGTCACCGTCCTGCCCGTCCCACCTCCCCCGGTTCGGCCTAGTATCTCTATGGACGGGACCGGGACAGGCATGAGAAACGAGGATGATTTGACATACAAGCTCGGCGATATAATTCGCGCTAACGGGAACGTGAAGCAAGCGATTCGCGAAGGATCCCCCCAGCACATTGCCAGAGATTTTGAAGAGCTGCTCCAGTATCACGTGGCAACAT--------------------------------------------------------------CAGGCCGACTGCGCTATCCTGATTATCGCTGCCGGTACTGGTGAGTTCGAGGCTGGTATCTCCAAGGATGGTCAGACCCGTGAGCACGCCTTGCTCGCCTACACCCTTGGTGTCAAGCAGCTCATCGTCGCTATCAACAAGATGGACACCACCAAGTGGTCCGAGGCTCGTTTCCAGGAAATCATCAAGGAGACTTCCAACTTCATCAAGAAGGTCGGCTACAACCCCAAGACTGTCGCCTTCGTCCCCATCTCTGGTTTCCACGGTGACAACATGTTGCAAGCCTCCTCCAACTGCCCCTGGTACAAGGGCTGGGAGAAGGAGACCAAGGCTGG---CAAGTCCAGTGGCAAGACCCTCCTTGAGGCCATTGACTCTATCGAACCCCCTAAGCGTCCCACCGACAAGCCTCTCCGTCTCCCTCTCCAGGACGTGTACAAGATCGGCGGTATTGGAACTGTTCCGGTCGGCCGTATCGAGACCGGTGTTCTCAAGCCCGGTATGGTCGTCACCTTCGCTCCCTCCAACGTCACCACTGAAGTCAAGTCTGTCGAAATGCACCACGAGCAGCTCACCGAGGGCCAGCCTGGTGACAACGTTGGCTTCAACGTAAAGAACGTGTCCGTCAAGGACATCCGCCGTGGCAACGTTGCCGGTGACTCCAAGAACGACCCTCCCATGGCTGCCGCCTCGTTTGATGCCCAGGTCATCGTTCTCAACCACCCTGGTCAGGTCGGTGCCGGCTACGCTCCCGTCCTGGACTGCCACACCGCCCACATCGCCTGCAAGTTTGCCGAGATTAAGGAGAAGATTGACCGACGTACCGGTAAGGCTGTTGAGGACGCCCCCAAGTTCATCAAGTCTGGTGACTCTGCCATCGTCAAGATGGTTCCCTCCAAGCCCATGTGC------------------------------------------------------------------------------
>Purpureocillium_lilacinum_CBS_284_36_T
---------------------------------------------------------------------------------------------------------------------------AGGATGCTTTTGGCGCGGTGCCTTCCGAGTTCCCTGGAACGGGACGCCATAGAGGGTGAGAGCCCCGTCTGGTCGGAC-GCCTAGCCTGTGTAAAGCTCCTTCGACGAGTCGAGTAGTTTGGGAATGCTGCTCTAAATGGGAGGTATATGTCTTCTAAAGCTAAATACCGGCCAGAGACCGATAGCGCACAAGTAGAGTGATCGAAAGATGAAAAGCACTTTGAAAAGAGGGTTAAATAGTACGTGAAATTGTTGAAAGGGAAGCGCTTGTGACCAGACTTGGGCCCGGTGGATCATCCAGCGTTCT-----------CGCTGGTGCACTCCGCCGGGTT---CAGGCCAGCATCAGTTCGCCGCGGGGGAAAAAGGCTTCGGGAACGTGGCTCCTAC------GGGAGTGTTATAGCCCGTTGCATAATACCCT-GGGGCGGACTGAGGTTCGCGC---------------------------------------------------------------------------------------------------------------------------------------------------------------------------------------------------------------------------------------------------------------------------------------------------------------------------------------------------------------------------------------------------------------------------------------AGAGAATTGGAGATGTCTGCCATAACTGCAGCAAGGTGTTGTCCGATACTGTTAGTCTATG---CTGATAACTGCAAGGTATTTTT-------GGGA-CTTGGTAGATGCTAAC-----------CTGGTTTAACAGAGCGATCCAGAGTTCGTCGCCGCGATCAACACGCGAGACCCAAAGCTTCGATTCAACCGAGTGTGGGCCGTGTGCAAGAAGAAGCGCAAGTGTGAGAACGAGGACCGCCAGAGCAAAGAC---AAGGAT---GACGAGTTCGTGCC------CGGGATGAAGGCCGCGCCTGCCAACAACCACGGTGGATGTGGCAACGTGCAGCCCGCCGTTCGCCAGGCCGCCCTGCAACTCAAAGCCGCCTTCGACGTTGTGCAGGAGGACGGGCCCAAGAGACGAGAGACAGTTCCGATCACGCCAGAGATGGCCCACGGCATCCTGCGGCGCATCTCCGAGGAGGACATGCGGAACATGGGCCTGAACTCCGACTACGCTCGCCCAGAATGGATGATTGTCACAGTCCTTCCGGTCCCCCCTCCCCCAGTCCGGCCAAGCATTTCCATGGACGGCACTGGCACGGGTATGCGGAATGAGGATGATTTGACGTACAAGTTGGGAGACATCATCCGCGCCAACGGCAATGTTAAGCAAGCCATCCGCGAAGGATCTCCGCAGCACATTGCGCGGGATTTCGAGGAGCTGCTG--------------------------------------------------------------------------------------------------------------------------------------TGGTATCTCCAAGGATGGCCAGACCCGTGAGCACGCTCTGCTCGCCTACACCCTCGGTGTTAAGCAGCTCATCGTCGCTATCAACAAGATGGACACCACCAAGTGGTCTGAGGCCCGTTTCCAGGAGATCATCAAGGAGACCTCCAACTTCATCAAGAAGGTCGGCTACAACCCCAAGACCGTCGCTTTCGTCCCCATCTCTGGTTTCCACGGCGACAACATGCTTTCCCCCTCCACCAACTGCCCCTGGTACAAGGGCTGGGAGAAGGAGACCAAGGCTGG---CAAGTCCACCGGCAAGACCCTCCTTGAGGCCATCGACTCCATCGAGCCCCCCAAGCGCCCCAGCGACAAGCCCCTCCGCCTTCCCCTTCAGGATGTGTACAAGATCGGCGGTATCGGCACAGTCCCTGTCGGCCGTATCGAGACTGGTGTCATCAAGCCCGGCATGGTCGTGACCTTCGCTCCTTCCAACGTCACCACCGAAGTCAAGTCCGTTGAGATGCACCACGAGCAGCTCTCCGAGGGTGTCCCCGGTGACAACGTCGGCTTCAACGTCAAGAACGTCTCCGTCAAGGAGATCCGTCGTGGCAACGTCGCCGGTGACTCCAAGAACGACCCCCCTCTGGGTGCCGCTTCTTTCGATGCCCAGGTCATCGTCCTCAACCACCCCGGCCAGGTCGGTGCTGGCTACGCCCCCGTCCTCGACTGCCACACCGCCCACATTGCCTGCAAGTTCGCCGAGATCAAGGAGAAGATCGACCGCCGTACCGGCAAGTCTGTCGAGTCCG-CCCCAAGTTCATCAAGTCTGGCGACTCTGCCATCGTCAAGATGATTCCCTCCAAGCCCATGTGCGTTGAGGCTTTCACCGACTACCCTCCTCTG------------------------------------------------
>Purpureocillium_lilacinum_CBS_431_87
TATCAATAAGCGGAGGAAAAGAAACCAACAGGGATTGCCCCAGTAACGGCGAGTGAAGCGGCAACAGCTCAAATTTGAAATCTGGCCC-C---------CAGGGCCCGAGTTGTAATTTGCAGAGGATGCTTTTGGCGCGGTGCCTTCCGAGTTCCCTGGAACGGGACGCCATAGAGGGTGAGAGCCCCGTCTGGTCGGAC-GCCTAGCCTGTGTAAAGCTCCTTCGACGAGTCGAGTAGTTTGGGAATGCTGCTCTAAATGGGAGGTATATTTCTTCTAAAGCTAAATACCGGCCAGAGACCGATAGCGCACAAGTAGAGTGATCGAAAGATGAAAAGCACTTTGAAAAGAGGGTTAAATAGTACGTGAAATTGTTGAAAGGGAAGCGCTTGTGACCAGACTTGGGCCCGGTGGATCATCCAGCGTTCT-----------CGCTGGTGCACTCCGCCGGGTT---CAGGCCAGCATCAGTTCGCCGCGGGGGAAAAAGGCTTCGGGAACGTGGCTCCTAC------GGGAGTGTTATAGCCCGTTGCATAATACCCT-GGGGCGGACTGAGGTTCGCGC-TC-----CGCAAGGATGCTGGCGTAATGGTCATCAGCGACCCGTCTTGAAACACGGACCAAGGAGTCGTCTTCGTATGCGAGTGTTCGGGTGTAAAA-CCCCTACGCGTAATGAAAGTGAAC-GCAGGTGAGAGCTTC--------------------------GGCGCATCATCGACCGATCCTGATGTTCTCGGATGGATTTGAGTAAGAGCATAC-GGGGCCGGACCCGAAAGAAGGTGAACTATGCCTGTAT-AGGGTGAAGCCAGAGGAAACTC-TGGTGGAGGCTCGCAGC-GGTTCTGACGTGCAAATCGATCGTCAAATATGGGCAT-GGGGGCGAAAGACTAATCGAACCTTCTAGTAGCTGGTTTC-----------------------------TATCAAGAAGGTCAAGAAGATCTTGGAGATTGTCTGCCATAACTGCAGCAAGGTGTTGTCCGATACTGTTAGTCTATG---CTGATAACTGCAAGGTATTTTT-------GGGA-CTTGGTAGATGCTAAC-----------CTGGTTTAACAGAGCGATCCAGAGTTCGTCGCCGCGATCAACACGCGAGACCCAAAGCTTCGATTCAACCGAGTGTGGGCCGTGTGCAAGAAGAAGCGCAAGTGTGAGAACGAGGACCGCCAGAGCAAAGAC---AAGGAT---GACGAGTTCGTGCC------CGGGATGAAGGCCGCGCCTGCCAACAACCACGGTGGATGTGGCAACGTGCAGCCCGCCGTTCGCCAGGCCGCCCTGCAACTCAAAGCCGCCTTCGACGTTGTGCAGGAGGACGGGCCCAAGAGACGAGAGACAGTTCCGATCACGCCAGAGATGGCCCACGGCATCCTGCGGCGCATCTCCGAGGAGGACATGCGGAACATGGGCCTGAACTCCGACTACGCTCGCCCAGAATGGATGATTGTCACAGTCCTTCCGGTCCCCCCTCCCCCAGTCCGGCCAAGCATTTCCATGGACGGCACTGGCACGGGTATGCGGAATGAGGATGATTTGACGTACAAGTTGGGAGACATCATCCGCGCCAACGGCAATGTTAAGCAAGCCATCCGCGAAGGATCTCCGCAGCACATTGCGCGGGATTTCGAGGAGCTGCTG-------------------------------------------------------------------------------------------GCGCTATCCTCATTATCGCTGCCGGCACTGGTGAGTTCGAGGCTGGTATCTCCAAGGATGGCCAGACCCGTGAGCACGCTCTGCTCGCCTACACCCTCGGTGTTAAGCAGCTCATCGTCGCTATCAACAAGATGGACACCACCAAGTGGTCTGAGGCCCGTTTCCAGGAGATCATCAAGGAGACCTCCAACTTCATCAAGAAGGTCGGCTACAACCCCAAGACCGTCGCTTTCGTCCCCATCTCTGGTTTCCACGGCGACAACATGCTTTCCCCCTCCACCAACTGCCCCTGGTACAAGGGCTGGGAGAAGGAGACCAAGGCTGG---CAAGTCCACCGGCAAGACCCTCCTTGAGGCCATCGACTCCATCGAGCCCCCCAAGCGCCCCAGCGACAAGCCCCTCCGCCTTCCCCTTCAGGATGTGTACAAGATCGGCGGTATCGGCACAGTCCCTGTCGGCCGTATCGAGACTGGTGTCATCAAGCCCGGCATGGTCGTGACCTTCGCTCCTTCCAACGTCACCACCGAAGTCAAGTCCGTTGAGATGCACCACGAGCAGCTCTCCGAGGGTGTCCCCGGTGACAACGTCGGCTTCAACGTCAAGAACGTCTCCGTCAAGGAGATCCGTCGTGGCAACGTCGCCGGTGACTCCAAGAACGACCCCCCTCTGGGTGCCGCTTCTTTCGATGCCCAGGTCATCGTCCTCAACCACCCCGGCCAGGTCGGTGCTGGCTACGCCCCCGTCCTCGACTGCCACACCGCCCACATTGCCTGCAAGTTCGCCGAGATCAAGGAGAAGATCGACCGCCGTACCGGCAAGTCTGTCGAGTCCG-CCCCAAGTTCATCAAGTCTGGCGACTCTGCCATCGTCAAGATGATTCCCTCCAAGCCCATGTGCGTTGAGGCTTTCACCGACTACCCTCCTCTGGCCGTT------------------------------------------
>Regiocrella_camerunensis_ARSEF_7682_T
----------------------------------------------------------------------AAATTTGAAATCTGGCCT-CCCCC----GCGGGGCCCGAGTTGTAACTTGCAGAGGATGCTTCTGGCGAGGTGCCTTCCGAGTTCCCTGGAACGGGACGCCATAGAGGGTGAGAGCCCCGTCTGGTCGGAC-GCCGAGCCTCTGTGAAGCTCCTTCGACGAGTCGAGTAGTTTGGGAATGCTGCTCCAAACGGGAGGTATATGTCTTCTAAAGCTAAATACCGGCCAGAGACCGATAGCGCACAAGTAGAGTGATCGAAAGATGAAAAGCACTTTGAAAAGAGGGTTAAACAGTACGTGAAATTGTTGAAAGGGAAGCGCTCACGACCAGACTTGGGCGCGGCGGATCATCCAGCGGTCTC----------CGCTGGTGCGCTTCGCCGCGGC---CAGGCCAGCATCGGTCCGCGCCGGGGGACAAAGGCGGCGGGAACGTGGCTCCCTC------GGGAGTGTTATAGCCCGCCGCGCAATGCCCT-GGGGCGGACCGAGGTTCGCGCGT------CGCAAGGATGCTGGCGTAATGGTCGTCAGCGACCCGTCTTGAAACACGGACCAAGGAGTCGTCTTCGTATGCGAGTGTTCGGGTGCCAAA-CCCCTACGCGGAATGAAAGTGAAC-GCAGGTGAGAGCTTC--------------------------GGCGCATCATCGACCGATCCTGATGTTCTCGGATGGATTTGAGTAGGAGCATAC-GGGGCCGGACCCGAAAGAAGGTGAACTATGCCTGTGT-AGGGTGAAGCCAGAGGAAACTC-TGGTGGAGGCTCGCAGC-GGTTCTGACGTGCAAATCGATCGTCA-----------------------------------------------------------------------------------TCAAGAAGGTCAAGAAGATCTTGGAGATTGTCTGCCACAACTGCAGCAAGGTGTTGGCCGATACTGTTGGTCTATC---CCAACTCTCCATAGGGCTTTCT----GTATGACTTTCACTGATTGCTAACGCAAAATTTTCTCTCTCCTTCAGAGCGATCCCGAGTTTGTAGCCGCTATCAGTACTCGAGACGCCAAGGTCCGCTTTAACCGTGTCTGGGCCGTCTGCAAGAAGAAGCGGAGATGCGAGAACGAAGACCGC---ACCGAGAAG---AATGAC---GAGGAGTTTGCACC------CGGAATGAAGCCGATG---GTGAATAACCACGGTGGATGCGGCAACGTGCAGCCCCAAGTACGACAGGCGGCTCTTCAGCTCAAGGCTGCTTTTGATGTTGCGCAAGAGGACGGTCCTAAGCGACGCGAGACGGTACCCATCACTCCAGAGATGGCTCACGGCATCTTGAGAAGGATTTCTGAGCAAGATTTGAGCCACATTGGCCTCAACTCGGATTATGCTCGCCCAGAGTGGATGATCATCACGGTACTGCCCGTTCCCCCGCCTCCTGTTCGTCCCAGCATTTCCATGGACGGAACTGGCACCGGCATGCGAAACGAGGATGACTTGACGTACAAACTTGGCGACATTATCCGCGCAAATGGCAATGTAAAGCAGGCTATTCGCGAGGGATCTCCCCAGCACATTGCTCGTGATTTCGAAGAGTTGCTGCAATATCACGTCGCAACCTA------------------------------------------------------------------------CGCTATTCTCATCATCGCTGCCGGTACTGGTGAGTTCGAGGCTGGTATCTCCAAGGATGGTCAGACCCGTGAGCACGCTCTGCTCGCCTACACCCTGGGTGTCAAGCAGCTCATTGTCGCCATCAACAAGATGGACACTGCCAAGTGGGCCGAGGCTCGTTACCAGGAAATCATCAAGGAAACCTCCAACTTCATCAAGAAGGTCGGCTACAACCCCAAGACCGTACCCTTCGTCCCCATCTCCGGTTTCAACGGTGACAACATGTTGGCGGCCTCCTCCAACTGCCCCTGGTACAAGGGCTGGGAGAAGGAGACCAAGGCTGG---CAAGTCTACCGGCAAGACCCTTCTCGAGGCCATTGACTCCATCGAGCCCCCCAAGCGTCCCGTTGACAAGCCCCTCCGTCTTCCCCTCCAGGATGTCTACAAGATCGGTGGTATTGGAACAGTCCCTGTCGGCCGTATCGAGACTGGTGTCCTCAAGCCCGGTATGGTCGTCACCTTTGCCCCTGCCAACGTCACCACTGAAGTCAAATCTGTCGAAATGCACCACGAACAGCTCACTGAGGGCAACCCTGGTGACAACGTCGGTTTCAACGTGAAGAACGTCTCTGTCAAGGATATCCGCCGTGGTAACGTTGCTGGTGACTCCAAGAACGACCCTCCCCAGGGTGCCGCTTCTTTCGACGCCCAGGTCATTGTTCTCAACCACCCTGGTCAGGTCGGTGCCGGCTACGCCCCCGTCCTCGACTGCCACACCGCCCACATTGCCTGCAAGTTCTCTGAGATCAAGGAGAAGATTGACCGACGTACCGGCAAGGCTGTCGAAGCCGCCCCCAAGTTCATCAAGTCAGGTGACTCCGCCATCGTCAAGATGGTTCCCTCCAAGCCCATGTGTGTTGAGGCCTTC------------------------------------------------------------------
>Regiocrella_sichuanensis_SICAUCC_25_0188
TATCAATAAGCGGAGGAAAAGAAACCAACAGGGATTGCCCCAGTAACGGCGAGTGAAGCGGCAACAGCTCAAATTTGAAATCTGGCCT-CCCCC----GCGGGGCCCGAGTTGTAACTTGCAGAGGATGCTTCTGGCGAGGTGCCTTCCGAGTTCCCTGGAACGGGACGCCACAGAGGGTGAGAGCCCCGTCTGGTTGGAC-GCCGAGCCTCTGTGAAGCTCCTTCGACGAGTCGAGTAGTTTGGGAATGCTGCTCTAAATGGGAGGTATATGTCTTCTAAAGCTAAATACCGGCCAGAGACCGATAGCGCACAAGTAGAGTGATCGAAAGATGAAAAGCACTTTGAAAAGAGGGTTAAACAGTACGTGAAATTGTTGAAAGGGAAGCGCTCACGACCAGACTTGGGCGCGGCGGATCATCCAGCGGTCTC----------CGCTGGTGCGCTTCGCCGCGGC---CAGGCCAGCATCAGTCCGCGCCGGGGGACAAAGGCGGCGGGAACGTGGCTCCCTC------GGGAGTGTTATAGCCCGCCGCGCAATGCCCT-GGGGCGGACTGAGGTTCGCGCGTC-----CGCAAGGATGCTGGCGTAATGGTCGTCAGCGACCCGTCTTGAAACACGGACCAAGGAGTCGTCTTCGTATGCGAGTGTTCGGGTGCCAAA-CCCCTACGCGTAATGAAAGTGAAC-GCAGGTGAGAGCTTC--------------------------GGCGCATCATCGACCGATCCTGATGTTCTCGGATGGATTTGAGTAGGAGCATAC-GGGGCCGGACCCGAAAGAAGGTGAACTATGCCTGTGT-AGGGTGAAGCCAGAGGAAACTC-TGGTGGAGGCTCGCAGC-GGTTCTGACGTGCAAATCGATCGTCAAACATGGGCAT-GGGGGCGAAAGACTAATCGAACCTTCTAGTAGCTGGTTTCCGCCGAAGTTTCCCTCAGGA----GGTTTTATCAAGAAAGTCAAGAAGATCTTGGAGATTGTCTGCCACAACTGCAGCAAGGTGTTGGCCGATACTGTTGGTCTATC---CCAACTCTCCATAGGGCTTTTT----GTATGACTTTCACTGAGTGCTAACACAAAATTTTCTCTCTCCTTCAGAGCGATCCCGAGTTTGTAGCCGCTATCAGTACTCGAGACGCCAAGGTCCGTTTTAACCGTGTCTGGGCTGTCTGCAAGAAGAAGCGGAGATGCGAGAACGAAGACCGC---ACCGAGAAG---AATGAC---GAGGAGTTTGCACC------AGGAATGAAGCCGATG---GTGAATAACCACGGTGGATGCGGTAACGTGCAGCCCCAAGTACGACAGGCGGCTCTTCAGCTCAAGGCTGCCTTCGATGTTGCGCAAGAAGACGGTCCTAAGCGACGCGAGACGGTACCCATCACTCCAGAGATGGCTCACGGCATCTTGAGAAGGATCTCTGAGCAAGATTTGAGCCATATTGGCCTCAACTCGGATTATGCTCGCCCAGAGTGGATGATTATCACGGTACTGCCCGTTCCCCCGCCTCCTGTTCGTCCCAGCATTTCCATGGATGGGACTGGCACTGGCATGCGAAACGAGGATGACTTGACGTACAAACTTGGCGACATTATCCGCGCAAATGGCAATGTAAAGCAGGCTATTCGCGAGGGATCTCCCCAGCACATTGCTCGTGATTTTGAAGAGTTGCTGCAATATCACGTCGCAACCTAT-ATGGACAACGAAATAGCGGTCATCGTGATTTTATCAAGAACATGATTACTGGTACCTCCCAGGCTGACTGCGCTATTCTCATCATCGCTGCCGGTACTGGTGAGTTCGAGGCTGGTATCTCCAAGGATGGTCAGACCCGTGAGCACGCTCTGCTCGCCTACACCCTGGGTGTCAAGCAGCTCATTGTCGCCATCAACAAGATGGACACTGCCAAGTGGGCCGAGGCTCGTTACCAGGAAATCATCAAGGAAACCTCCAACTTCATCAAGAAGGTCGGCTACAACCCCAAGACCGTCCCCTTCGTCCCCATCTCCGGTTTCAACGGTGACAACATGTTGGCGGCCTCCTCCAACTGCCCCTGGTACAAGGGCTGGGAGAAGGAGACCAAGGCTGG---CAAGTCTACCGGCAAGACCCTTCTCGAGGCCATTGACTCCATCGAGCCCCCCAAGCGTCCCGTTGACAAGCCCCTCCGTCTTCCCCTCCAGGATGTTTACAAGATCGGTGGTATTGGAACAGTCCCTGTCGGCCGTATCGAGACTGGTGTCCTCAAGCCCGGTATGGTCGTCACCTTTGCCCCCGCCAACGTCACCACTGAAGTCAAGTCTGTCGAAATGCACCACGAGCAGCTCACTGAGGGCAACCCTGGTGACAATGTCGGTTTCAACGTGAAGAACGTCTCTGTCAAGGATATCCGCCGTGGTAACGTTGCTGGTGACTCCAAGAACGACCCTCCCCAGGGTGCCGCTTCTTTCGACGCCCAGGTCATTGTTCTCAACCACCCTGGTCAGGTCGGTGCCGGTTACGCCCCCGTCCTCGACTGCCACACCGCCCACATTGCCTGCAAGTTCTCTGAGATCAAGGAGAAGATTGACCGACGTACCGGTAAGGCCGTCGAAGCCGCCCCCAAGTTCATCAAGTCTGGTGACTCCGCCATCGTCAAGATGGTTCCCTCCAAGCCCATGTGCGTTGAGGCCTTCACCGATTACCCTCCCCTGGGTCGTTTCGCCGTCCGTGACATGCGTCAAACCGTTGCCGTCGGTGTC
>Regiocrella_sichuanensis_SICAUCC_25_0189
TATCAATAAGCGGAGGAAAAGAAACCAACAGGGATTGCCCCAGTAACGGCGAGTGAAGCGGCAACAGCTCAAATTTGAAATCTGGCCT-CCCCC----GCGGGGCCCGAGTTGTAACTTGCAGAGGATGCTTCTGGCGAGGTGCCTTCCGAGTTCCCTGGAACGGGACGCCACAGAGGGTGAGAGCCCCGTCTGGTTGGAC-GCCGAGCCTCTGTGAAGCTCCTTCGACGAGTCGAGTAGTTTGGGAATGCTGCTCTAAATGGGAGGTATATGTCTTCTAAAGCTAAATACCGGCCAGAGACCGATAGCGCACAAGTAGAGTGATCGAAAGATGAAAAGCACTTTGAAAAGAGGGTTAAACAGTACGTGAAATTGTTGAAAGGGAAGCGCTCACGACCAGACTTGGGCGCGGCGGATCATCCAGCGGTCTC----------CGCTGGTGCGCTTCGCCGCGGC---CAGGCCAGCATCAGTCCGCGCCGGGGGACAAAGGCGGCGGGAACGTGGCTCCCTC------GGGAGTGTTATAGCCCGCCGCGCAATGCCCT-GGGGCGGACTGAGGTTCGCGCGTC-----CGCAAGGATGCTGGCGTAATGGTCGTCAGCGACCCGTCTTGAAACACGGACCAAGGAGTCGTCTTCGTATGCGAGTGTTCGGGTGCCAAA-CCCCTACGCGTAATGAAAGTGAAC-GCAGGTGAGAGCTTC--------------------------GGCGCATCATCGACCGATCCTGATGTTCTCGGATGGATTTGAGTAGGAGCATAC-GGGGCCGGACCCGAAAGAAGGTGAACTATGCCTGTGT-AGGGTGAAGCCAGAGGAAACTC-TGGTGGAGGCTCGCAGC-GGTTCTGACGTGCAAATCGATCGTCAAACATGGGCAT-GGGGGCGAAAGACTAATCGAACCTTCTAGTAGCTGGTTTCCGCCGAAGTTTCCCTCAGGAT---GGTTTTATCAAGAAGGTCAAGAAGATCTTGGAGATTGTCTGCCACAACTGCAGCAAGGTGTTGGCCGATACTGTTGGTCTATC---CCAACTCTCCATAGGGCTTTTT----GTATGACTTTCACTGAGTGCTAACACAAAATTTTCTCTCTCCTTCAGAGCGATCCCGAGTTTGTAGCCGCTATCAGTACTCGAGACGCCAAGGTCCGTTTTAACCGTGTCTGGGCTGTCTGCAAGAAGAAGCGGAGATGCGAGAACGAAGACCGC---ACCGAGAAG---AATGAC---GAGGAGTTTGCACC------AGGAATGAAGCCGATG---GTGAATAACCACGGTGGATGCGGTAACGTGCAGCCCCAAGTACGACAGGCGGCTCTTCAGCTCAAGGCTGCCTTCGATGTTGCGCAAGAAGACGGTCCTAAGCGACGCGAGACGGTACCCATCACTCCAGAGATGGCTCACGGCATCTTGAGAAGGATCTCTGAGCAAGATTTGAGCCATATTGGCCTCAACTCGGATTATGCTCGCCCAGAGTGGATGATTATCACGGTACTGCCCGTTCCCCCGCCTCCTGTTCGTCCCAGCATTTCCATGGATGGGACTGGCACTGGCATGCGAAACGAGGATGACTTGACGTACAAACTTGGCGACATTATCCGCGCAAATGGCAATGTAAAGCAGGCTATTCGCGAGGGATCTCCCCAGCACATTGCTCGTGATTTTGAAGAGTTGCTGCAATATCACGTCGCAACCTAT-ATGGACAACGAAATAGCGGTCATCGTGATTTTATCAAGAACATGATTACTGGTACCTCCCAGGCTGACTGCGCTATTCTCATCATCGCTGCCGGTACTGGTGAGTTCGAGGCTGGTATCTCCAAGGATGGTCAGACCCGTGAGCACGCTCTGCTCGCCTACACCCTGGGTGTCAAGCAGCTCATTGTCGCCATCAACAAGATGGACACTGCCAAGTGGGCCGAGGCTCGTTACCAGGAAATCATCAAGGAAACCTCCAACTTCATCAAGAAGGTCGGCTACAACCCCAAGACCGTCCCCTTCGTCCCCATCTCCGGTTTCAACGGTGACAACATGTTGGCGGCCTCCTCCAACTGCCCCTGGTACAAGGGCTGGGAGAAGGAGACCAAGGCTGG---CAAGTCTACCGGCAAGACCCTTCTCGAGGCCATTGACTCCATCGAGCCCCCCAAGCGTCCCGTTGACAAGCCCCTCCGTCTTCCCCTCCAGGATGTTTACAAGATCGGTGGTATTGGAACAGTCCCTGTCGGCCGTATCGAGACTGGTGTCCTCAAGCCCGGTATGGTCGTCACCTTTGCCCCCGCCAACGTCACCACTGAAGTCAAGTCTGTCGAAATGCACCACGAGCAGCTCACTGAGGGCAACCCTGGTGACAATGTCGGTTTCAACGTGAAGAACGTCTCTGTCAAGGATATCCGCCGTGGTAACGTTGCTGGTGACTCCAAGAACGACCCTCCCCAGGGTGCCGCTTCTTTCGACGCCCAGGTCATTGTTCTCAACCACCCTGGTCAGGTCGGTGCCGGTTACGCCCCCGTCCTCGACTGCCACACCGCCCACATTGCCTGCAAGTTCTCTGAGATCAAGGAGAAGATTGACCGACGTACCGGTAAGGCCGTCGAAGCCGCCCCCAAGTTCATCAAGTCTGGTGACTCCGCCATCGTCAAGATGGTTCCCTCCAAGCCCATGTGCGTTGAGGCCTTCACCGATTACCCTCCCCTGGGTCGTTTCGCCGTCCGTGACATGCGTCAAACCGTTGCCGTCGGTGTC
>Regiocrella_sinensis_CUP_CH_2640_T
----------------------------------------------------------------------AAATTTGAAATCTGGTCC-CCCC-----GCGGGGCCCGAGTTGTAATTTGCAGAGGATGCTTTTGGCGAGGTGCCTTCCGAGTTCCCTGGAACGGGACGCCACAGAGGGTGAGAGCCCCGTCTGGTCGGAC-GCCGAGCCTCTGTAAAGCTCCTTCGACGAGTCGAGTAGTTTGGGAATGCTGCTCTAAACGGGAGGTATATGTCTTCTAAAGCTAAATACCGGCCAGAGACCGATAGCGCACAAGTAGAGTGATCGAAAGATGAAAAGCACTTTGAAAAGAGGGTTAAACAGTACGTGAAATTGTTGAAAGGGAAGCGCTCATGACCAGACTTGGGCCCGGCGGATCATCCGGCGTTCT-----------CGCCGGTGCGCTTCGCCGGGCT---CAGGCCAGCATCGGTTCGCCGCGGGGGACAAAGGCTTCGGGAACGTGGCTCCCTC------GGGAGTGTTATAGCCCGCTGCGCAATGCCCT-GGGGCGGACCGAGGTTCGCGCGTTC--TACGCAAGGATGCTGGCGTAATGGTCATCAGCGACCCGTCTTGAAACACGGACCGAGGAGTCGTCTTCGTATGCGAGTGTTCGGGTGCCAAA-CCCCTACGCGTAATGAAAGTGAAC-GCAGGTGAGAGCTTC--------------------------GGCGCATCATCGACCGATCCTGATGTTCTCGGATGGATTTGAGTAAGAGCATAC-GGGGCCGGACCCGAAAGAAGGTGAACTATGCCTGTGT-AGGGTGAAGCCAGGGGAAACTC-TGGTGGAGGCTCGCAGC-GGTTCTGACGTGCAAATCGATCGTCA------------------------------------------------------------------------------------CAAGAAGGTCAAGAAGATCTTGGAGATTGTCTGCCACAACTGCAGCAAGGTGTTGGCCGATACTGTTGGTCTATC---CCAACTCTCCATAGGGATTTTT----GCTTGACTTTCACTGATTGCTAACACAAT-TTTTCTCTCTCTTTCAGAGCGATCCCGAGTTTGTCGCCGCTATCAGTACTCGAGACGCTAAGCTTCGCTTTAATCGTGTATGGGCAGTCTGCAAGAAGAAGCGCAGATGCGAAAACGAAGATCGC---ACTGAGAAG---AATGAC---GAGGAGTTTGCACC------GGGAATGAAGCCCATG---GTGAATAACCACGGTGGCTGCGGTAATGTTCAGCCTCAAGTACGACAAGCGGCTCTCCAGCTCAAAGCTGCTTTCGATGTTGCGCAAGAGGACGGTCCGAAGCGACGTGAGACGGTGCCCATCACCCCGGAGATGGCCCACGGCATCTTGAGAAGGATCTCCGAGGAAGATTTGCGTCACATAGGTCTCAATTCGGATTATGCTCGTCCAGAGTGGATGATTATCACTGTCTTGCCGGTTCCTCCACCCCCTGTGCGTCCTAGTATTTCTATGGACGGTACAGGCACTGGCATGCGAAACGAGGACGATTTGACATACAAGCTTGGTGATATCATCCGCGCTAATGGGAATGTGAAGCAGGCTATCCGTGAAGGATCCCCTCAGCACATTGCTCGTGATTTTGAAGAGCTACTGCAGTATCACGTAGCAACTTA--------------------------------------------------------------------------CTATTCTCATTATCGCTGCCGGTACTGGTGAGTTCGAGGCTGGTATCTCCAAGGATGGCCAGACCCGTGAGCACGCTTTGCTCGCCTACACCCTGGGTGTCAAGCAGCTCATTGTCGCCATCAACAAGATGGACACTGCCAAGTGGGCCGAGGCTCGTTACCAGGAAATCATCAAGGAAACTTCCAACTTCATCAAGAAGGTNGGATACAACCCCAAGACCGTCCCCTTCGTCCCCATCTCCGGTTTCAACGGTGACAACATGCTTGCCCCCTCCTCCAACTGCCCCTGGTACAAGGGTTGGGAGAAGGAGACCAAGGCTGG---CAAGTCCACTGGCAAGACTCTCCTCGAGGCCATTGACTCCATCGAGCCCCCCAAGCGTCCCGTCGACAAGCCCCTCCGTCTTCCCCTCCAGGATGTGTACAAGATCGGCGGTATTGGAACTGTCCCTGTCGGCCGTATCGAGACTGGTGTCCTCAAGCCCGGTATGGTCGTCACTTTCGCTCCCGCCAACGTCACCACTGAAGTCAAGTCCGTTGAAATGCACCACGAGCAGCTTACCGAGGGTAACCCCGGTGACAATGTTGGTTTCAACGTGAAGAACGTCTCTGTCAAGGACATCCGTCGTGGTAACGTCGCTGGTGACTCCAAGAACGATCCCCCCATGGGCTGCGCTTCTTTCGACGCCCAGGTCATTGTTCTCAACCACCCTGGTCAGGTCGGTGCTGGTTACGCCCCCGTCCTCGACTGCCACACCGCCCACATTGCCTGCAAGTTCTCTGAGATCAAGGAGAAGATTGACCGACGTACTGGTAAGGCTGTCGAAGCCGCCCCCAAGTTCATCAAGTCCGGTGACTCTGCCATCGTCAAGATGGTTCCCTCCAAGCCCATGTGCGTTGAGGCCT--------------------------------------------------------------------
