# Supplementary material for: Polyphasic taxonomy of entomopathogenic fungi infecting scale insects in Clavicipitaceae (Hypocreales) from China
Source: IMA Fungus. 2026 Jun 23;17:e195753. doi: 10.3897/imafungus.17.195753 (PMC13320307; doi:10.3897/imafungus.17.195753)
Supplement: Supplementary material 3 — TEF-mafft [file imafungus-17-e195753-s003.fasta]

>Conoideocrella_fenshuilingensis_YHH_CFFSL2310002_T
-----------------------------------------CCAGGCTGACTGCGCTATC
CTGATTATCGCTGCCGGTACTGGTGAGTTCGAGGCTGGTATCTCCAAGGATGGCCAGACC
CGTGAGCACGCCCTGCTCGCTTACACTCTTGGTGTCAAGCAGCTCATTGTTGCCATCAAC
AAGATGGACACTGCCAAGTGGGCCGAGGCTCGTTACCAGGAAATCATCAAGGAGACCTCC
AACTTCATCAAGAAGGTCGGCTACAACCCCAAGACTGTTGCTTTCGTCCCCATCTCTGGC
TTCAACGGCGACAACATGTTGGCAGCCTCTACCAACTGCCCCTGGTACAAGGGCTGGGAG
AGAGAGATCAAGTCCGG---CAAGCTCACTGGCAAGACCCTCCTTGAGGCTATTGACTCT
ATTGAGCCCCCCAAGCGTCCCACCGACAAGCCCCTCCGTCTTCCCCTCCAGGATGTGTAC
AAGATTGGTGGTATTGGAACAGTTCCTGTCGGCCGTATCGAGACTGGTGTCCTCAAGCCC
GGTATGGTCGTTACCTTCGCTCCCGCTGGTGTCACCACCGAAGTCAAGTCCGTTGAGATG
CACCACGAGCAGCTTCAGGCCGGTAACCCTGGTGACAACGTTGGATTCAACGTGAAGAAC
GTTTCCGTCAAGGATATCCGCCGTGGTAACGTTGCTGGTGACTCCAAGAACGACCCCCCT
ATGGGTGCCGCTTCTTTCGATGCCCAGGTCATTGTTCTCAACCACCCTGGTCAGGTCGGT
GCTGGTTACGCCCCCGTCCTGGATTGCCACACTGCCCACATTGCTTGCAAGTTCTCTGAG
ATCAAGGAGAAGATTGACCGACGTACTGGTAAGGCTGTCGAAGACGCCCCCAAGTTCATC
AAGTCTGGTGACTCTGCCATCGTCAAGATGGTTCCCTCCAAGCCCATGTGTGTTGAG---
------------------------------------------------------------
---------
>Conoideocrella_fenshuilingensis_YHH_CFFSL2310003
-----------------------------------------CCAGGCTGACTGCGCTATC
CTGATTATCGCTGCCGGTACTGGTGAGTTCGAGGCTGGTATCTCCAAGGATGGCCAGACC
CGTGAGCACGCCCTGCTCGCTTACACTCTTGGTGTCAAGCAGCTCATTGTTGCCATCAAC
AAGATGGACACTGCCAAGTGGGCCGAGGCTCGTTACCAGGAAATCATCAAGGAGACCTCC
AACTTCATCAAGAAGGTCGGCTACAACCCCAAGACTGTTGCTTTCGTCCCCATCTCTGGC
TTCAACGGCGACAACATGTTGGCAGCCTCTACCAACTGCCCCTGGTACAAGGGCTGGGAG
AGAGAGATCAAGTCCGG---CAAGCTCACTGGCAAGACCCTCCTTGAGGCTATTGACTCT
ATTGAGCCCCCCAAGCGTCCCACCGACAAGCCCCTCCGTCTTCCCCTCCAGGATGTGTAC
AAGATTGGTGGTATTGGAACAGTTCCTGTCGGCCGTATCGAGACTGGTGTCCTCAAGCCC
GGTATGGTCGTTACCTTCGCTCCCGCTGGTGTCACCACCGAAGTCAAGTCCGTTGAGATG
CACCACGAGCAGCTTCAGGCCGGTAACCCTGGTGACAACGTTGGATTCAACGTGAAGAAC
GTTTCCGTCAAGGATATCCGCCGTGGTAACGTTGCTGGTGACTCCAAGAACGACCCCCCT
ATGGGTGCCGCTTCTTTCGATGCCCAGGTCATTGTTCTCAACCACCCTGGTCAGGTCGGT
GCTGGTTACGCCCCCGTCCTGGATTGCCACACTGCCCACATTGCTTGCAAGTTCTCTGAG
ATCAAGGAGAAGATTGACCGACGTACTGGTAAGGCTGTCGAAGACGCCCCCAAGTTCATC
AAGTCTGGTGACTCTGCCATCGTCAAGATGGTTCCCTCCAAGCCCATGTGTGTTGAG---
------------------------------------------------------------
---------
>Conoideocrella_gongyashanensis_CGMCC_3_28305_T
-------------------------------------------------------CTATC
CTGATTATCGCCGCCGGTACTGGTGAGTTCGAGGCTGGTATCTCCAAGGATGGCCAGACT
CGTGAGCACGCTCTGCTCGCCTACACTCTGGGTGTCAAGCAGCTCATTGTTGCCATCAAC
AAGATGGACACTGCCAAGTGGGCTCAGGCTCGTTACGAGGAAATCATCAAGGAGACCTCC
AACTTCATCAAGAAGGTCGGCTACAACCCCAAGACTGTTGCCTTCGTCCCCATCTCCGGT
TTCAACGGTGACAACATGCTGGAAGCCTCCACCAACTGCCCCTGGTACAAGGGTTGGGAG
AAGGAGACCAAGGCTGG---CAAGTCCACTGGCAAGACTCTGCTTGAGGCTATCGACTCC
ATTGAGCCCCCCAAGCGTCCCACCGACAAGCCCCTCCGTCTTCCCCTTCAGGATGTGTAC
AAGATTGGTGGTATTGGAACAGTTCCTGTCGGCCGTATCGAGACTGGTGTCCTCAAGCCC
GGTATGGTCGTCACTTTCGCTCCCGCCAACGTCACCACTGAAGTCAAGTCCGTCGAGATG
CACCACGAGCAGCTCTCCGAGGGTAACCCCGGTGACAACGTCGGATTCAACGTGAAGAAC
GTTTCCGTCAAGGATATCCGTCGTGGAAACGTTGCTGGTGACTCCAAGAACGACCCTCCC
ATGGGTTCCGCCTCTTTCGATGCCCAGGTCATCGTTCTCAACCACCCCGGCCAGGTCGGT
GCTGGTTACGCCCCCGTCCTTGATTGCCACACCGCCCACATTGCTTGCAAGTTCGCCGAG
ATCAAGGAGAAGATTGACCGACGTACTGGTAAGGCTGTCGAAGACGCCCCCAAGTTCATC
AAGTCCGGTGACTCTGCCATCGTCAAGATGGTTCCCTCCAAGCCCAT-------------
------------------------------------------------------------
---------
>Conoideocrella_gongyashanensis_CGMCC_3_28306
-----------------------------------------------------TGCTATC
CTGATTATCGCCGCCGGTACTGGTGAGTTCGAGGCTGGTATCTCCAAGGATGGCCAGACT
CGTGAGCACGCTCTGCTCGCCTACACTCTGGGTGTCAAGCAGCTCATTGTTGCCATCAAC
AAGATGGACACTGCCAAGTGGGCTCAGGCTCGTTACGAGGAAATCATCAAGGAGACCTCC
AACTTCATCAAGAAGGTCGGCTACAACCCCAAGACTGTTGCCTTCGTCCCCATCTCCGGT
TTCAACGGTGACAACATGCTGGAAGCCTCCACCAACTGCCCCTGGTACAAGGGTTGGGAG
AAGGAGACCAAGGCTGG---CAAGTCCACTGGCAAGACTCTGCTTGAGGCTATCGACTCC
ATTGAGCCCCCCAAGCGTCCCACCGACAAGCCCCTCCGTCTTCCCCTTCAGGATGTGTAC
AAGATTGGTGGTATTGGAACAGTTCCTGTCGGCCGTATCGAGACTGGTGTCCTCAAGCCC
GGTATGGTCGTCACTTTCGCTCCCGCCAACGTCACCACTGAAGTCAAGTCCGTCGAGATG
CACCACGAGCAGCTCTCCGAGGGTAACCCCGGTGACAACGTCGGATTCAACGTGAAGAAC
GTTTCCGTCAAGGATATCCGTCGTGGAAACGTTGCTGGTGACTCCAAGAACGACCCTCCC
ATGGGTTCCGCCTCTTTCGATGCCCAGGTCATCGTTCTCAACCACCCCGGCCAGGTCGGT
GCTGGTTACGCCCCCGTCCTTGATTGCCACACCGCCCACATTGCTTGCAAGTTCGCCGAG
ATCAAGGAGAAGATTGACCGACGTACTGGTAAGGCTGTCGAAGACGCCCCCAAGTTCATC
AAGTCCGGTGACTCTGCCATCGTCAAGATGGTTCCCTCCAAGCC----------------
------------------------------------------------------------
---------
>Conoideocrella_jiufengensis_SICAUCC_24_0208_T
-----------------------------------------CCAGGCTGACTGCGCCATT
CTGATTATTGCTGCCGGTACTGGTGAGTTCGAGGCTGGTATCTCCAAGGACGGCCAGACC
CGTGAGCACGCTCTGCTCGCTTACACCCTCGGTGTTAAGCAGCTCATCGTCGCCATTAAC
AAGATGGATACTGCCAAGTGGGCTGAGGCTCGTTACCAAGAAATCATCAAGGAGACCTCC
AACTTCATCAAGAAGGTCGGCTACAACCCCAAGACTGTGGCTTTCGTCCCCATCTCTGGC
TTTAACGGCGACAACATGCTGCAAGCCTCCACCAACTGCCCCTGGTACAAGGGCTGGGAG
AAGGAGACCAAGGCTGG---CAAGTCCACTGGTAAGACTCTGCTTGAGGCTATTGACTCT
ATCGAGCCCCCCAAGCGCCCCACAGACAAGCCTCTCCGTCTCCCCCTCCAGGATGTGTAC
AAGATTGGTGGTATTGGAACTGTTCCCGTCGGCCGTATCGAGACTGGTATCCTGAAGCCT
GGTATGGTCGTTACTTTTGCTCCCTCCAACGTCACCACTGAAGTCAAGTCCGTCGAGATG
CACCACGAGCAGCTCACCGAGGGTGTGCCCGGCGACAATGTTGGATTCAACGTGAAGAAC
GTTTCCGTCAAGGACATCCGCCGTGGTAACGTTGCCGGTGACTCCAAGAACGACCCCCCC
AATGGCGCTGCCTCATTCGATGCCCAGGTCATCGTTCTCAACCACCCCGGTCAGGTTGGT
GCCGGTTACGCTCCCGTCCTCGATTGCCACACCGCCCACATTGCTTGCAAGTTCTCCGAG
CTGAAGGAGAAGATTGACCGACGTACTGGCAAGGCCACTGAAACTGCCCCCAAGTTCATC
AAGTCTGGTGACGCTGCCATTGTCAAGATGGTTCCCTCCAAGCCTATGTGTGTGGAGGCT
TTCACTGACTACCCTCC-------------------------------------------
---------
>Conoideocrella_jiufengensis_SICAUCC_24_0209
-----------------------------------------CCAGGCTGACTGCGCCATT
CTGATTATCGCTGCCGGTACTGGTGAGTTCGAGGCTGGTATCTCCAAGGACGGCCAGACC
CGTGAGCACGCTCTGCTCGCTTACACCCTCGGTGTTAAGCAGCTCATCGTCGCCATTAAC
AAGATGGATACTGCCAAGTGGGCTGAGGCTCGTTACCAAGAAATCATCAAGGAGACCTCC
AACTTCATCAAGAAGGTCGGCTACAACCCCAAGACTGTGGCTTTCGTCCCCATCTCTGGC
TTTAACGGCGACAACATGCTGCAAGCCTCCACCAACTGCCCCTGGTACAAGGGCTGGGAG
AAGGAGACCAAGGCTGG---CAAGTCCACTGGTAAGACTCTGCTTGAGGCTATTGACTCT
ATCGAGCCCCCCAAGCGCCCCACAGACAAGCCTCTCCGTCTCCCCCTCCAGGATGTGTAC
AAGATTGGTGGTATTGGAACTGTTCCCGTCGGCCGTATCGAGACTGGTATCCTGAAGCCT
GGTATGGTCGTTACTTTTGCTCCCTCCAACGTCACCACTGAAGTCAAGTCCGTCGAGATG
CACCACGAGCAGCTCACCGAGGGTGTGCCCGGCGACAATGTTGGATTCAACGTGAAGAAC
GTTTCCGTCAAGGACATCCGCCGTGGTAACGTTGCCGGTGACTCCAAGAACGACCCCCCC
AATGGCGCTGCCTCATTCGATGCCCAGGTCATCGTTCTCAACCACCCCGGTCAGGTTGGT
GCCGGTTACGCTCCCGTCCTCGATTGCCACACCGCCCACATTGCTTGCAAGTTCTCCGAG
CTGAAGGAGAAGATTGACCGACGTACTGGCAAGGCCACTGAAACTGCCCCCAAGTTCATC
AAGTCTGGTGACGCTGCCATTGTCAAGATGGTTCCCTCCAAGCCTATGTGTGTGGAGGCT
TTCACTGACTACCCTCCTCTGG--------------------------------------
---------
>Conoideocrella_jiufengensis_SICAUCC_24_0210
-----------------------------------------CCAGGCTGACTGCGCCATT
CTGATTATCGCTGCCGGTACTGGTGAGTTCGAGGCTGGTATCTCCAAGGACGGCCAGACC
CGTGAGCACGCTCTGCTCGCTTACACCCTCGGTGTTAAGCAGCTCATCGTCGCCATTAAC
AAGATGGATACTGCCAAGTGGGCTGAGGCTCGTTACCAAGAAATCATCAAGGAGACCTCC
AACTTCATCAAGAAGGTCGGCTACAACCCCAAGACTGTGGCTTTCGTCCCCATCTCTGGC
TTTAACGGCGACAACATGCTGCAAGCCTCCACCAACTGCCCCTGGTACAAGGGCTGGGAG
AAGGAGACCAAGGCTGG---CAAGTCCACTGGTAAGACTCTGCTTGAGGCTATTGACTCT
ATCGAGCCCCCCAAGCGCCCCACAGACAAGCCTCTCCGTCTCCCCCTCCAGGATGTGTAC
AAGATTGGTGGTATTGGAACTGTTCCCGTCGGCCGTATCGAGACTGGTATCCTGAAGCCT
GGTATGGTCGTTACTTTTGCTCCCTCCAACGTCACCACTGAAGTCAAGTCCGTCGAGATG
CACCACGAGCAGCTCACCGAGGGTGTGCCCGGCGACAATGTTGGATTCAACGTGAAGAAC
GTTTCCGTCAAGGACATCCGCCGTGGTAACGTTGCCGGTGACTCCAAGAACGACCCCCCC
AATGGCGCTGCCTCATTCGATGCCCAGGTCATCGTTCTCAACCACCCCGGTCAGGTTGGT
GCCGGTTACGCTCCCGTCCTCGATTGCCACACCGCCCACATTGCTTGCAAGTTCTCCGAG
CTGAAGGAGAAGATTGACCGACGTACTGGCAAGGCCACTGAAACTGCCCCCAAGTTCATC
AAGTCTGGTGACGCTGCCATTGTCAAGATGGTTCCCTCCAAGCCTATGTGTGTGGAGGCT
TTCACTGACTACCCTCCTCTGG--------------------------------------
---------
>Conoideocrella_krungchingensis_BCC_36100_T
------------------------------------------------------------
---ATTATCGCTGCCGGTACTGGTGAGTTCGAGGCTGGTATCTCCAAGGATGGCCAGACC
CGTGAGCACGCTCTGCTCGCTTACACCCTGGGTGTCAAGCAGCTCATCGTCGCCATCAAC
AAGATGGACACTGCCAAATGGGCCCAGGCTCGTTACGAGGAAATCATCAAGGAGACCTCC
AACTTCATCAAGAAGGTCGGCTACAACCCCAAGACTGTTGCTTTCGTCCCCATCTCCGGC
TTCAACGGCGACAACATGTTGACAGCCTCCACCAACTGCCCCTGGTACAAGGGCTGGGAG
AAGGAGACCAAGGCTGG---CAAGTCCACTGGCAAGACCTTGCTTGAGGCCATTGACTCT
ATTGAACCCCCTAAGCGTCCCTCGGACAAGCCTCTTCGTCTTCCCCTCCAGGATGTGTAC
AAGATTGGTGGTATTGGAACTGTCCCTGTCGGCCGTATCGAGACTGGTGTCCTGAAGCCC
GGTATGGTCGTTACATTTGCTCCCGCCAACGTCACCACTGAAGTCAAGTCCGTTGAGATG
CACCACGAGCAGCTCACCGAGGGTCTGCCCGGTGACAACGTTGGATTCAACGTGAAGAAC
GTTTCCGTCAAGGACATCCGCCGTGGTAACGTTGCTGGTGACTCCAAGAACGACCCCCCC
TTGGGAGCTGCCTCTTTCGACGCCCAGGTCATCGTCCTCAACCACCCCGGTCAGGTTGGT
GCTGGTTATGCCCCTGTCCTCGACTGCCACACCGCCCACATCGCTTGCAAGTTCGCCGAG
ATCAAGGAGAAGATTGACCGACGTACTGGTAAGGCTGTTGAAAGCGCCCCCAAGTTCATC
AAGTCTGGTGACTCTGCCATTGTCAAGATGATTCCCTCCAAGCCCATGTGTGTCGAGGCT
T-----------------------------------------------------------
---------
>Conoideocrella_krungchingensis_BCC_36101
------------------------------------------------------------
------ATCGCTGCCGGTACTGGTGAGTTCGAGGCTGGTATCTCCAAGGATGGCCAGACC
CGTGAGCACGCTCTGCTCGCTTACACCCTGGGTGTCAAGCAGCTCATCGTCGCCATCAAC
AAGATGGACACTGCCAAATGGGCCCAGGCTCGTTACGAGGAAATCATCAAGGAGACCTCC
AACTTCATCAAGAAGGTCGGCTACAACCCCAAGACTGTTGCTTTCGTCCCCATCTCCGGC
TTCAACGGCGACAACATGTTGACAGCCTCCACCAACTGCCCCTGGTACAAGGGCTGGGAG
AAGGAGACCAAGGCTGG---CAAGTCCACTGGCAAGACCTTGCTTGAGGCCATTGACTCT
ATTGAACCCCCTAAGCGTCCCTCGGACAAGCCTCTTCGTCTTCCCCTCCAGGATGTGTAC
AAGATTGGTGGTATTGGAACTGTCCCTGTCGGCCGTATCGAGACTGGTGTCCTGAAGCCC
GGTATGGTCGTTACATTTGCTCCCGCCAACGTCACCACTGAAGTCAAGTCCGTTGAGATG
CACCACGAGCAGCTCACCGAGGGTCTGCCCGGTGACAACGTTGGATTCAACGTGAAGAAC
GTTTCCGTCAAGGACATCCGCCGTGGTAACGTTGCTGGTGACTCCAAGAACGACCCCCCC
TTGGGAGCTGCCTCTTTCGACGCCCAGGTCATCGTCCTCAACCACCCCGGTCAGGTTGGT
GCTGGTTATGCCCCTGTCCTCGACTGCCACACCGCCCACATCGCTTGCAAGTTCGCCGAG
ATCAAGGAGAAGATTGACCGACGTACTGGTAAGGCTGTTGAAAGCGCCCCCAAGTTCATC
AAGTCTGGTGACTCTGCCATTGTCAAGATGATTCCCTCCAAGCCCATGTGTGTCGAGGCT
T-----------------------------------------------------------
---------
>Conoideocrella_luteorostrata_NHJ_11343
----------------------------------------------CTGACTGCGCTATT
CTGATTATCGCTGCCGGTACTGGTGAGTTCGAGGCTGGTATCTCCAAGGATGGCCAGACC
CGTGAGCACGCCCTGCTCGCCTACACCCTGGGTGTCAAGCAGCTCATTGTTGCCATCAAC
AAGATGGACACTGCCAAGTGGGCTGAGGCTCGTTACCAGGAAATCATCAAGGAAACCTCC
AACTTCATCAAGAAGGTCGGCTACAACCCCAAGACTGTCGCCTTCGTCCCCATTTCCGGT
TTCAACGGTGACAACATGCTGGCTGCCTCCACCAACTGCCCTTGGTACAAGGGTTGGGAG
AAGGAGACCAAGGCTGG---CAAGTCCACTGGCAAGACTCTGCTTGAGGCTATTGACTCC
ATTGAACCCCCCAAGCGTCCCACCGACAAGCCCCTCCGTCTTCCCCTTCAGGATGTGTAC
AAGATTGGTGGTATCGGAACAGTTCCTGTCGGCCGTATCGAGACTGGTGTCCTCAAGCCC
GGTATGGTCGTTACCTTCGCTCCCGCCAACGTCACCACTGAAGTCAAGTCCGTTGAGATG
CACCACGAGCAGCTCCAGGCTGGTCAGCCCGGTGACAACGTTGGATTCAACGTGAAGAAC
GTCTCCGTCAAGGATATCCGCCGTGGTAACGTTGCTGGTGACTCCAAGAACGACCCTCCT
CAGGGTGCCGCCTCTTTCGATGCCCAGGTCATCGTCCTCAACCACCCTGGCCAGGTCGGT
GCTGGTTACGCCCCCGTCCTTGATTGCCACACCGCCCACATTGCTTGCAAGTTCTCTGAG
ATCAAGGAGAAGATTGACCGACGTACTGGTAAGGCTGTCGAAGACGCCCCCAAGTTCATC
AAGTCTGGTGACTCTGCCATCGTTAAGATGGTTCCCTCCAAGCCCATGTGTGTTGAGGCT
TTCACTGACTACCCTCCCCTGGGTCGTTTCGCCGTCCGTGA-------------------
---------
>Conoideocrella_luteorostrata_NHJ_12516
----------------------ACATGATCACTGGTACTTCCCAGGCTGACTGCGCTATC
CTGATTATCGCTGCCGGTACTGGTGAGTTCGAGGCTGGTATCTCCAAGGATGGCCAGACC
CGTGAGCACGCCCTGCTCGCCTACACCCTGGGTGTCAAGCAGCTCATTGTTGCCATCAAC
AAGATGGACACTGCCAAGTGGGCTGAGGCTCGTTACCAGGAAATCATCAAGGAAACTTCC
AACTTCATCAAGAAGGTCGGCTACAACCCCAAGACTGTCGCCTTCGTCCCCATTTCCGGT
TTCAACGGTGACAACATGCTGGCCCCCTCCACCAACTGCCCTTGGTACAAGGGTTGGGAG
AAGGAGACCAAGGCTGG---CAAGTCCACTGGCAAGACTCTGCTTGAGGCTATTGACTCT
ATTGAGCCCCCCAAGCGTCCCACCGACAAGCCCCTCCGTCTTCCCCTTCAGGATGTGTAC
AAGATTGGTGGTATTGGAACAGTTCCTGTCGGTCGTATCGAGACTGGTGTCCTCAAGCCC
GGTATGGTCGTTACCTTCGCTCCCGCCAACGTCACCACTGAAGTCAAGTCCGTTGAGATG
CACCACGAGCAGCTCCAGGCTGGTCAGCCCGGTGACAACGTTGGATTCAACGTGAAGAAC
GTCTCCGTCAAGGATATCCGCCGTGGTAACGTTGCTGGTGACTCCAAGAACGACCCTCCT
CAGGGTGCTGCCTCTTTCGATGCCCAGGTCATCGTCCTCAACCACCCTGGCCAGGTCGGT
GCTGGTTACGCCCCCGTCCTTGATTGCCACACCGCCCACATTGCTTGCAAGTTCTCTGAG
ATCAAGGAAAAGATTGACCGACGTACTGGTAAGGCTGTCGAAGACGCCCCCAAGTTCATC
AAGTCTGGTGACTCTGCCATCGTCAAGATGGTTCCCTCCAAGCCCATGTGTGTTGAGGCT
TTCACTGA----------------------------------------------------
---------
>Conoideocrella_tenuis_NHJ_6293
------------------------------------------------------------
------------------------------------------------------------
-------------TGCTCGCCTACACCTTGGGTGTCAAGCAGCTCATCGTTGCCATCAAC
AAGATGGACACTGCCAAGTGGGCTGAGGCTCGTTACCAGGAAATCATCAAGGAGACTTCC
AACTTCATCAAGAAGGTCGGCTACAACCCCAAGACTGTTGCCTTCGTCCCCATCTCCGGT
TTCAACGGTGACAACATGTTGACCGCCTCCACCAACTGCCCTTGGTACAAGGGTTGGGAG
AAGGAGACCAAGGCTGG---CAAGTCCACTGGCAAGACTCTGCTTGAGGCTATTGACTCT
ATTGAGCCCCCCAAGCGTCCCACCGACAAGCCCCTCCGTCTTCCCCTTCAGGATGTGTAC
AAGATTGGTGGTATTGGAACTGTTCCTGTCGGCCGTATCGAGACTGGTGTCCTCAAGCCC
GGTATGGTCGTTACCTTCGCTCCCGCCAACGTCACCACTGAAGTCAAGTCCGTTGAGATG
CACCACGAGCAGCTCCAGGCTGGTCAGCCCGGTGACAACGTTGGATTCAACGTGAAGAAC
GTCTCCGTCAAGGATATCCGCCGTGGTAACGTTGCTGGTGACTCCAAGAACGACCCCCCT
ATGGGAGCCGCCTCTTTCGATGCCCAGGTCATCGTTCTCAACCACCCCGGTCAAGTCGGT
GCTGGTTACGCTCCCGTCCTTGATTGCCACACCGCCCACATTGCTTGCAAGTTCGCTGAG
ATCAAGGAGAAGATTGACCGACGTACTGGTAAGGCTGTCGAAGACGCCCCCAAGTTCATC
AAGTCTGGTGACTCCGCCATTGTCAAGATGGTTCCCTCCAAGCCCATGTGTGTTGAGGCT
TTCACTGACTA-------------------------------------------------
---------
>Conoideocrella_tenuis_NHJ_6791
---------------ATCAAGAACATGATCACTGGTACTTCCCAGGCTGACTGCGCTATC
CTGATTATCGCTGCCGGTACTGGTGAGTTCGAGGCTGGTATCTCCAAAGATGGCCAGACT
CGTGAGCACGCCCTGCTCGCCTACACCTTGGGTGTCAAGCAGCTCATCGTTGCCATCAAC
AAGATGGACACTGCCAAGTGGGCTGAGGCTCGTTACCAGGAAATCATCAAGGAGACTTCC
AACTTCATCAAGAAGGTCGGCTACAACCCCAAGACTGTTGCCTTCGTCCCCATCTCCGGT
TTCAACGGTGACAACATGTTGGCCGCCTCCACCAACTGCCCTTGGTACAAGGGTTGGGAG
AAGGAGACCAAGGCTGG---CAAGTCCACTGGCAAGACTCTGCTTGAGGCTATTGACTCT
ATTGAGCCCCCCAAGCGTCCCACCGACAAGCCCCTCCGTCTTCCCCTTCAGGATGTGTAC
AAGATTGGTGGTATTGGAACAGTTCCTGTCGGCCGTATCGAGACTGGTGTCCTCAAGCCC
GGTATGGTCGTTACCTTCGCTCCCGCCAACGTCACCACTGAAGTCAAGTCCGTTGAGATG
CACCACGAGCAGCTCCAGGCTGGTCAGCCCGGTGACAACGTTGGATTCAACGTGAAGAAC
GTCTCCGTCAAGGATATCCGCCGTGGTAACGTTGCTGGTGACTCCAAGAACGACCCCCCT
ATGGGAGCCGCGTCTTTCGATGCCCAGGTCATCGTTCTCAACCACCCCGGTCAAGTCGGT
GCTGGTTACGCTCCCGTCCTTGATTGCCACACCGCCCACATTGCTTGCAAGTTCGCCGAG
ATCAAGGAGAAGATTGACCGACGTACTGGTAAGGCTGTCGAAGACGCCCCCAAGTTCATC
AAGTCTGGTGACTCTGCCATCGTCAAGATGGTTCCCTCCAAGCCCATGTGTGTTGAGGCT
TTCACTGACTACCCTCCCCT----------------------------------------
---------
>Conoideocrella_tenuis_NHJ_345_01
---------------------AACATGATCACTGGTACTTCCCAGGCTGACTGCGCTATC
CTGATTATCGCTGCCGGTACTGGTGAGTTCGAGGCTGGTATCTCCAAGGATGGCCAGACT
CGTGAGCACGCCCTGCTCGCCTACACCTTGGGTGTCAAGCAGCTCATCGTTGCCATCAAC
AAGATGGACACTGCCAAGTGGGCTGAGGCTCGTTACCAGGAAATCATCAAGGAGACTTCC
AACTTCATCAAGAAGGTCGGCTACAACCCCAAGACTGTTGCCTTCGTCCCCATCTCCGGT
TTCAACGGTGACAACATGTTGACCGCCTCCACCAACTGCCCTTGGTACAAGGGTTGGGAG
AAGGAGACCAAGGCTGG---CAAGTCCACTGGCAAGACTCTGCTTGAGGCTATTGACTCT
ATTGAGCCCCCCAAGCGTCCCACCGACAAGCCCCTCCGTCTTCCCCTTCAGGATGTGTAC
AAGATTGGTGGTATTGGAACTGTTCCTGTCGGCCGTATCGAGACTGGTGTCCTCAAGCCC
GGTATGGTCGTTACCTTCGCTCCCGCCAACGTCACCACTGAAGTCAAGTCCGTTGAGATG
CACCACGAGCAGCTCCAGGCTGGTCAGCCCGGTGACAACGTTGGATTCAACGTGAAGAAC
GTCTCCGTCAAGGATATCCGCCGTGGTAACGTTGCTGGTGACTCCAAGAACGACCCCCCT
ATGGGAGCCGCCTCTTTCGATGCCCAGGTCATCGTTCTCAACCACCCCGGTCAAGTCGGT
GCTGGTTACGCTCCCGTCCTTGATTGCCACACCGCCCACATTGCTTGCAAGTTCGCTGAG
ATCAAGGAGAAGATTGACCGACGTACTGGTAAGGCTGTCGAAGACGCCCCCAAGTTCATC
AAGTCTGGTGACTCCGCCATTGTCAAGATGGTTCCCTCCAAGCCCATGTGTGTTGAGGCT
TTCACTGACTA-------------------------------------------------
---------
>Conoideocrella_tiankengensis_KY04071_T
------------------------------------TACTTCCAGGCTGACTGCGCTATT
CTGATTATCGCTGCCGGTACTGGTGAGTTCGAGGCTGGTATCTCCAAGGATGGCCAGACC
CGTGAGCACGCCCTGCTCGCCTACACCCTGGGTGTCAAGCAGCTCATTGTTGCCATCAAC
AAGATGGACACTGCCAAGTGGGCTGAGGCTCGTTACCAGGAAATCATCAAGGAAACCTCC
AACTTCATCAAGAAGGTCGGCTACAACCCCAAGACTGTCGCCTTCGTCCCCATTTCCGGT
TTCAACGGTGACAACATGCTGGCTGCCTCCACCAACTGCCCTTGGTACAAGGGTTGGGAG
AAGGAGACCAAGGCTGG---CAAGTCCACTGGCAAGACTCTGCTTGAGGCTATTGACTCC
ATTGAGCCCCCCAAGCGTCCCACCGACAAGCCCCTCCGTCTTCCCCTTCAGGATGTGTAC
AAGATTGGTGGTATTGGAACAGTTCCTGTCGGCCGTATCGAGACTGGTGTCCTCAAGCCC
GGTATGGTCGTTACCTTCGCTCCCGCCAACGTCACCACTGAAGTCAAGTCCGTTGAGATG
CACCACGAGCAGCTCCAGGCTGGTCAGCCCGGTGACAACGTTGGATTCAACGTGAAGAAC
GTCTCCGTCAAGGATATCCGCCGTGGTAACGTTGCTGGTGACTCCAAGAACGACCCTCCT
CAGGGTGCCGCCTCTTTCGATGCCCAGGTCATCGTCCTCAACCACCCTGGCCAGGTCGGT
GCTGGTTACGCCCCCGTCCTTGATTGCCACACCGCCCACATTGCTTGCAAGTTCTCTGAG
ATCAAGGAGAAGATTGACCGACGTACTGGTAAGGCTGTCGAAGACGCCCCCAAGTTCATC
AAGTCTGGTGACTCTGCCATCGTCAAGATGGTTCCCTCCAAGCCCATGTGTGTTGAGGCT
TTCACTGACTACCCTCCCCTGGGTCGTTTCGCCGTCCGTGACATGCGTC-----------
---------
>Conoideocrella_tiankengensis_KY04072
-----------------------------------------CCAGGCTGACTGCGCTATT
CTGATTATCGCTGCCGGTACTGGTGAGTTCGAGGCTGGTATCTCCAAGGATGGCCAGACC
CGTGAGCACGCCCTGCTCGCCTACACCCTGGGTGTCAAGCAGCTCATTGTTGCCATCAAC
AAGATGGACACTGCCAAGTGGGCTGAGGCTCGTTACCAGGAAATCATCAAGGAAACCTCC
AACTTCATCAAGAAGGTCGGCTACAACCCCAAGACTGTCGCCTTCGTCCCCATTTCCGGT
TTCAACGGTGACAACATGCTGGCTGCCTCCACCAACTGCCCTTGGTACAAGGGTTGGGAG
AAGGAGACCAAGGCTGG---CAAGTCCACTGGCAAGACTCTGCTTGAGGCTATTGACTCC
ATTGAGCCCCCCAAGCGTCCCACCGACAAGCCCCTCCGTCTTCCCCTTCAGGATGTGTAC
AAGATTGGTGGTATTGGAACAGTTCCTGTCGGCCGTATCGAGACTGGTGTCCTCAAGCCC
GGTATGGTCGTTACCTTCGCTCCCGCCAACGTCACCACTGAAGTCAAGTCCGTTGAGATG
CACCACGAGCAGCTCCAGGCTGGTCAGCCCGGTGACAACGTTGGATTCAACGTGAAGAAC
GTCTCCGTCAAGGATATCCGCCGTGGTAACGTTGCTGGTGACTCCAAGAACGACCCTCCT
CAGGGTGCCGCCTCTTTCGATGCCCAGGTCATCGTCCTCAACCACCCTGGCCAGGTCGGT
GCTGGTTACGCCCCCGTCCTTGATTGCCACACCGCCCACATTGCTTGCAAGTTCTCTGAG
ATCAAGGAGAAGATTGACCGACGTACTGGTAAGGCTGTCGAAGACGCCCCCAAGTTCATC
AAGTCTGGTGACTCTGCCATCGTCAAGATGGTTCCCTCCAAGCCCATGTGTGTTGAGGCT
TTCACTGACTACCCTCCCCTGGGTCGTTTCGCCGTCCGTGACATGCGTCAGAC-------
---------
>Helicocollum_chanthaburiensis_BCC_80047_T
------------------------------------------------------------
CTCATCATCGCTGCCGGCACTGGTGAGTTCGAGGCTGGTATCTCCAAGGATGGCCAGACT
CGTGAGCACGCCCTGCTCGCTTACACCCTTGGTGTGAAGCAGCTCATTGTCGCCATCAAC
AAAATGGACACCACCAAATGGTCTGAGGCTCGTTACCAGGAAATCATCAAGGAAACATCC
AACTTCATCAAGAAGGTCGGCTATAACCCCAAGACTGTTGCCTTCGTCCCCATCTCCGGT
TTCAACGGAGACAACATGCTTGCTGCTTCCTCCAACTGCCCCTGGTATAAGGGTTGGGAG
AAAGAGACAAAGGGCGG---CAAGGCTACCGGCAAGACCCTCCTCGAGGCCATCGACTCC
ATCGAGCCTCCCAAGCGTCCCGTCGACAAACCACTTCGTCTCCCTCTCCAGGACGTGTAT
AAAATTGGCGGCATCGGAACTGTTCCTGTCGGCCGTATCGAGACTGGTGTTCTGAAGCCT
GGCATGGTTGTCACCTTCGCTCCCTCCAACGTCACCACTGAAGTCAAGTCGGTTGAGATG
CACCACGAGCAGCTCACCGAGGGTCAGCCCGGCGACAACGTTGGCTTCAACGTGAAAAAC
GTCTCAGTCAAAGAAATCCGTCGTGGTAACGTTGCCGGTGACTCCAAGAACGACCCTCCT
CTTGGTGCCGCTTCATTTGACGCTCAGGTCATTGTTCTCAACCATCCTGGTCAGGTCGGC
GCTGGTTACGCTCCCGTCCTCGACTGCCACACTGCCCACATTGCCTGCAAATTCTCTGAG
CTCAAGGAGAAGATTGACCGTCGTACTGGCAAAGCTGTCGAGAGTGCTCCGAAGTTCATC
AAGTCCGGTGATTCTGCCATTGTCAAGATGGTTCCGTCTAAGCCCATGTG----------
------------------------------------------------------------
---------
>Helicocollum_krabiensis_BCC_68582_T
------------------------------------------------------------
CTCATCATAGCTGCCGGCACTGGTGAGTTCGAGGCTGGTATCTCCAAGGATGGCCAAACT
CGTGAGCACGCCCTGCTCGCTTACACTCTGGGTGTGAAGCAGCTCATCGTCGCCATCAAC
AAGATGGATACCACCAAATGGTCCGAGGCTCGTTACCAGGAAATCATCAAGGAGACGACC
AACTTCATCAAGAAGGTTGGCTTCAACCCCAAGACTGTTGCCTTCGTTCCCATCTCTGGC
TTCAACGGAGACAACATGCTCGCTCCTTCCACCAACTGCCCCTGGTACAAGGGATGGGAA
AAAGAGGTCAAGGGCGGCACCAAGATCACCGGCAAGACGCTCCTCGAGGCCATCGACTCT
ATTGAGCCTCCCAAGCGTCCCGTTGACAAGCCTCTCCGGCTGCCACTCCAGGACGTGTAC
AAGATCGGAGGTATTGGAACTGTTCCCGTGGGCCGTATCGAGACTGGTGTTCTGAAGCCC
GGCATGGTCGTCACTTTCGCTCCCGCCAATGTCACTACTGAAGTCAAATCTGTTGAGATG
CACCACGAGCAGCTCACTGAGGGCCAGCCCGGTGACAATGTTGGCTTCAACGTGAAGAAC
GTCTCCGTCAAAGAAATTCGTCGTGGTAACGTTGCCGGGGACTCCAAGAACGACCCTCCC
CTCGGTGCCGCCTCTTTCGACGCTCAGGTTATCGTTCTTAACCACCCTGGCCAGGTCGGT
GCTGGCTACGCTCCTGTGCTTGATTGCCACACCGCCCATATCGCTTGCAAGTTCTCTGAG
CTCAAGGAGAAAATTGACCGTCGTACCGGAAAGGCTGTCGAGAGCTCTCCCAAGTTCATC
AAATCTGGTGACTCTGCCATTGTGAAGATGGTTCCTTCTAAGCCAATGTG----------
------------------------------------------------------------
---------
>Helicocollum_krabiensis_BCC_68583
------------------------------------------------------------
CTCATCATAGCTGCCGGCACTGGTGAGTTCGAGGCTGGTATCTCCAAGGATGGCCAAACT
CGTGAGCACGCCCTGCTCGCTTACACTCTGGGTGTGAAGCAGCTCATCGTCGCCATCAAC
AAGATGGATACCACCAAATGGTCCGAGGCTCGTTACCAGGAAATCATCAAGGAGACGACC
AACTTCATCAAGAAGGTTGGCTTCAACCCCAAGACTGTTGCCTTCGTTCCCATCTCTGGC
TTCAACGGAGACAACATGCTCGCTCCTTCCACCAACTGCCCCTGGTACAAGGGATGGGAA
AAAGAGGTCAAGGGCGGCACCAAGATCACCGGCAAGACGCTCCTCGAGGCCATCGACTCT
ATTGAGCCTCCCAAGCGTCCCGTTGACAAGCCTCTCCGGCTGCCACTCCAGGACGTGTAC
AAGATCGGAGGTATTGGAACTGTTCCCGTGGGCCGTATCGAGACTGGTGTTCTGAAGCCC
GGCATGGTCGTCACTTTCGCTCCCGCCAATGTCACTACTGAAGTCAAATCTGTTGAGATG
CACCACGAGCAGCTCACTGAGGGCCAGCCCGGTGACAATGTTGGCTTCAACGTGAAGAAC
GTCTCCGTCAAAGAAATTCGTCGTGGTAACGTTGCCGGGGACTCCAAGAACGACCCTCCC
CTCGGTGCCGCCTCTTTCGACGCTCAGGTTATCGTTCTTAACCACCCTGGCCAGGTCGGT
GCTGGCTACGCTCCTGTGCTTGATTGCCACACCGCCCATATCGCTTGCAAGTTCTCTGAG
CTCAAGGAGAAAATTGACCGTCGTACCGGAAAGGCTGTCGAGAGCTCTCCCAAGTTCATC
AAATCTGGTGACTCTGCCATTGTGAAGATGGTTCCTTCTAAGCCAATGTG----------
------------------------------------------------------------
---------
>Helicocollum_krabiensis_BCC_68584
------------------------------------------------------------
CTCATCATAGCTGCCGGCACTGGTGAGTTCGAGGCTGGTATCTCCAAGGATGGCCAAACT
CGTGAGCACGCCCTGCTCGCTTACACTCTGGGTGTGAAGCAGCTCATCGTCGCCATCAAC
AAGATGGATACCACCAAATGGTCCGAGGCTCGTTACCAGGAAATCATCAAGGAGACGACC
AACTTCATCAAGAAGGTTGGCTTCAACCCCAAGACTGTTGCCTTCGTTCCCATCTCTGGC
TTCAACGGAGACAACATGCTCGCTCCTTCCACCAACTGCCCCTGGTACAAGGGATGGGAA
AAAGAGGTCAAGGGCGGCACCAAGATCACCGGCAAGACGCTCCTCGAGGCCATCGACTCT
ATTGAGCCTCCCAAGCGTCCCGTTGACAAGCCTCTCCGGCTGCCACTCCAGGACGTGTAC
AAGATCGGAGGTATTGGAACTGTTCCCGTGGGCCGTATCGAGACTGGTGTTCTGAAGCCC
GGCATGGTCGTCACTTTCGCTCCCGCCAATGTCACTACTGAAGTCAAATCTGTTGAGATG
CACCACGAGCAGCTCACTGAGGGCCAGCCCGGTGACAATGTTGGCTTCAACGTGAAGAAC
GTCTCCGTCAAAGAAATTCGTCGTGGTAACGTTGCCGGGGACTCCAAGAACGACCCTCCC
CTCGGTGCCGCCTCTTTCGACGCTCAGGTTATCGTTCTTAACCACCCTGGCCAGGTCGGT
GCTGGCTACGCTCCTGTGCTTGATTGCCACACCGCCCATATCGCTTGCAAGTTCTCTGAG
CTCAAGGAGAAAATTGACCGTCGTACCGGAAAGGCTGTCGAGAGCTCTCCCAAGTTCATC
AAATCTGGTGACTCTGCCATTGTGAAGATGGTTCCTTCTAAGCCAATGTG----------
------------------------------------------------------------
---------
>Helicocollum_samlanense_BCC_96785_T
---------------------------ATCACGGGCACCTCCCAGGCCGACTGCGCTATC
CTCATCATCGCTGCCGGCACTGGTGAGTTCGAGGCTGGTATCTCCAAAGATGGCCAGACC
CGTGAGCACGCTCTGCTCGCTTACACCCTCGGTGTGAAGCAGCTTATCGTCGCCATCAAT
AAGATGGACACTACCAAATGGTCTGAGGCTCGTTACCAGGAAATCATCAAGGAGACATCC
AACTTCATCAAGAAGGTTGGCTACAACCCCAAGACTGTTGCCTTCGTTCCCATCTCTGGT
TTCAATGGAGACAACATGCTTGCTCCCTCCACCAACTGTCCCTGGTACAAAGGTTGGGAG
AAGGAGACAAAGGGCGG---CAAGGCTACCGGCAAGACGCTCCTCGAGGCCATCGACTCC
ATTGAGCCTCCCAAGCGTCCCGTCGACAAGCCTCTCCGTCTTCCTCTGCAGGACGTGTAC
AAGATCGGCGGTATTGGAACTGTTCCCGTGGGCCGTATTGAGACTGGTGTTCTGAAGCCC
GGCATGGTCGTCACTTTCGCTCCCGCCAACGTCACCACTGAAGTCAAGTCTGTTGAGATG
CACCACGAACAGCTTACTGAGGGTCAGCCCGGCGACAACGTTGGTTTCAACGTGAAGAAC
GTCTCTGTCAAAGAAATTCGTCGTGGTAACGTTGCCGGAGACTCCAAGAACGACCCTCCC
CTCGGTGCCGCCTCTTTCGACGCTCAGGTTATCGTCCTCAACCACCCTGGCCAGGTCGGT
GCTGGTTACGCTCCTGTGCTTGATTGCCACACCGCCCACATTGCCTGCAAGTTCTCTGAA
ATCAAGGAGAAGATCGACCGTCGTACCGGAAAGGCTGTCGAGAGCGCTCCCAAGTTCATC
AAGTCTGGTGATTCGGCCATCGTGAAGATGGTTCCCTCTAAGCCCATGTGCGTTGAGGCC
TTCACTGACTATCCCCCGCTGGGCCGATTC------------------------------
---------
>Helicocollum_samlanense_BCC_96783
------------------------------------------------------GCTATC
CTCATCATCGCTGCCGGCACTGGTGAGTTCGAGGCTGGTATCTCCAAAGATGGCCAGACC
CGTGAGCACGCTCTGCTCGCTTACACCCTCGGTGTGAAGCAGCTTATCGTCGCCATCAAT
AAGATGGACACTACCAAATGGTCTGAGGCTCGTTACCAGGAAATCATCAAGGAGACATCC
AACTTCATCAAGAAGGTTGGCTACAACCCCAAGACTGTTGCCTTCGTTCCCATCTCTGGT
TTCAATGGAGACAACATGCTTGCTCCCTCCACCAACTGTCCCTGGTACAAAGGTTGGGAG
AAGGAGACAAAGGGCGG---CAAGGCTACCGGCAAGACGCTCCTCGAGGCCATCGACTCC
ATTGAGCCTCCCAAGCGTCCCGTCGACAAGCCTCTCCGTCTTCCTCTGCAGGACGTGTAC
AAGATCGGCGGTATTGGAACTGTTCCCGTGGGCCGTATTGAGACTGGTGTTCTGAAGCCC
GGCATGGTCGTCACTTTCGCTCCCGCCAACGTCACCACTGAAGTCAAGTCTGTTGAGATG
CACCACGAACAGCTTACTGAGGGTCAGCCCGGCGACAACGTTGGTTTCAACGTGAAGAAC
GTCTCTGTCAAAGAAATTCGTCGTGGTAACGTTGCCGGAGACTCCAAGAACGACCCTCCC
CTCGGTGCCGCCTCTTTCGACGCTCAGGTTATCGTCCTCAACCACCCTGGCCAGGTCGGT
GCTGGTTACGCTCCTGTGCTTGATTGCCACACCGCCCACATTGCCTGCAAGTTCTCTGAA
ATCAAGGAGAAGATCGACCGTCGTACCGGAAAGGCTGTCGAGAGCGCTCCCAAGTTCATC
AAGTCTGGTGATTCGGCCATCGTGAAGATGGTTCCCTCTAAGCCCATGTGCGTTGAGGCC
TTCACTGACTATCCCCCGCTGGGCCGATTCGCCGTTCGTGACATGCGTCA----------
---------
>Helicocollum_surathaniense_BCC_34463
------------------------------------------------------------
CTCATCATCGCTGCCGGCACTGGTGAGTTCGAGGCTGGTATTTCCAAGGATGGCCAGACT
CGTGAGCACGCTCTGCTCGCTTATACCCTGGGTGTGAAGCAGCTTATTGTTGCCATCAAC
AAGATGGACACCACCAAATGGTCTGAGGCTCGTTACCAGGAAATCATCAAGGAGACATCC
AACTTCATCAAGAAGGTTGGCTACAATCCCAAGACTGTTGCCTTCGTTCCCATCTCAGGC
TTCAACGGAGACAACATGCTCACTCCTTCTACCAACTGCCCCTGGTACAAAGGTTGGGAG
AAGGAGACAAAGGGCGG---CAAGGCTACCGGCAAGACGCTCCTCGAGGCCATCGACTCC
ATTGAGTCTCCCAAGCGCCCCCTCGACAAGCCTCTCCGTCTTCCTCTTCAGGACGTGTAC
AAGATCGGCGGTATCGGAACTGTTCCCGTGGGCCGTATCGAGACTGGTGTTCTGAAGCCC
GGCATGGTCGTCACTTTCGCTCCCGCCAATGTCACCACTGAAGTCAAATCTGTGGAGATG
CACCACGAGCAGCTCAGTGAGGGTCAGCCCGGCGACAACGTTGGTTTCAACGTGAAGAAC
GTCTCTGTCAAAGAAATCCGACGTGGAAACGTTGCCGGAGACTCCAAGAACGACCCTCCC
CTCGGTGCCGCCTCTTTCGACGCTCAGGTTATCGTCCTCAACCACCCTGGCCAGGTCGGT
GCTGGTTACGCTCCTGTGCTTGATTGCCACACCGCCCACATTGCCTGCAAGTTCTCTGAA
ATCAAGGAGAAGATCGACCGTCGTACCGGAAAGGCTGTCGAGAGCGCTCCCAAGTTCATC
AAGTCTGGTGATTCAGCTATCGTGAAGATGGTTCCCTCTAAGCCCATGTG----------
------------------------------------------------------------
---------
>Helicocollum_surathaniense_BCC_34464_T
------------------------------------------------------------
CTCATCATCGCTGCCGGCACTGGTGAGTTCGAGGCTGGTATTTCCAAGGATGGCCAGACT
CGTGAGCACGCTCTGCTCGCTTATACCCTGGGTGTGAAGCAGCTTATTGTTGCCATCAAC
AAGATGGACACCACCAAATGGTCTGAGGCTCGTTACCAGGAAATCATCAAGGAGACATCC
AACTTCATCAAGAAGGTTGGCTACAATCCCAAGACTGTTGCCTTCGTTCCCATCTCAGGC
TTCAACGGAGACAACATGCTCACTCCTTCTACCAACTGCCCCTGGTACAAAGGTTGGGAG
AAGGAGACAAAGGGCGG---CAAGGCTACCGGCAAGACGCTCCTCGAGGCCATCGACTCC
ATTGAGTCTCCCAAGCGCCCCCTCGACAAGCCTCTCCGTCTTCCTCTTCAGGACGTGTAC
AAGATCGGCGGTATCGGAACTGTTCCCGTGGGCCGTATCGAGACTGGTGTTCTGAAGCCC
GGCATGGTCGTCACTTTCGCTCCCGCCAATGTCACCACTGAAGTCAAATCTGTGGAGATG
CACCACGAGCAGCTCAGTGAGGGTCAGCCCGGCGACAACGTTGGTTTCAACGTGAAGAAC
GTCTCTGTCAAAGAAATCCGACGTGGAAACGTTGCCGGAGACTCCAAGAACGACCCTCCC
CTCGGTGCCGCCTCTTTCGACGCTCAGGTTATCGTCCTCAACCACCCTGGCCAGGTCGGT
GCTGGTTACGCTCCTGTGCTTGATTGCCACACCGCCCACATTGCCTGCAAGTTCTCTGAA
ATCAAGGAGAAGATCGACCGTCGTACCGGAAAGGCTGTCGAGAGCGCTCCCAAGTTCATC
AAGTCTGGTGATTCAGCTATCGTGAAGATGGTTCCCTCTAAGCCCATGTG----------
------------------------------------------------------------
---------
>Hypocrella_cf__discoidea_I93_901D
-------------------------------------------------------CTATC
CTGATTATCGCTGCCGGTACTGGTGAGTTCGAGGCTGGTATCTCCAAGGATGGCCAGACT
CGTGAGCACGCCTTGCTCGCCTACACCCTTGGTGTCAAGCAGCTCATCGTCGCTATCAAC
AAGATGGACACCACCAAGTGGTCTGAGGCCCGTTACCAGGAAATCATCAAGGAGACTTCC
AACTTCATCAAGAAGGTCGGCTACAACCCCAAGACCGTCGCCTTTGTCCCCATCTCTGGC
TTCCACGGCGACAACATGTTGCAAGCCTCCTCCAACGCTCCTTGGTACAAGGGCTGGGAG
AAGGAGACCAAGGCTGG---CAAGTCCACTGGCAAGACCCTCCTCGAAGCCATTGACTCG
ATTGAACCCCCCAAGCGTCCCACCGACAAGCCCCTCCGTCTTCCTCTCCAGGACGTGTAC
AAGATTGGCGGTATTGGAACTGTTCCCGTCGGCCGTATCGAGACTGGTGTCCTGAAGCCC
GGTATGGTCGTCACGTTTGCTCCCTCCAACGTCACCACCGAAGTCAAGTCTGTCGAGATG
CACCACGAGCAGCTCGCCGAGGGCCAGCCTGGTGACAACGTTGGTTTCAACGTCAAGAAC
GTGTCCGTCAAGGACATTCGCCGTGGTAACGTGGCTGGTGACTCCAAGAATGACCCCCCT
CAGGGTGCCGCATCTTTTGATGCCCAGGTCATTGTTCTCAACCACCCTGGTCAGGTTGGT
GCTGGTTACGCCCCAGTTCTGGATTGCCACACTGCCCACATCGCCTGCAAATTCGCCGAA
ATCAAAGAGAAGATCGATCGACGAACTGGTAAGGCCGTGGAGGATGCCCCCAAATTCATC
AAGTCCGGTGACTCTGCCATCGTCAAGATGGTTCCCTCCAAGCCCATGTGTGTGGAGGCT
TTCACCGACTA-------------------------------------------------
---------
>Hypocrella_cf__discoidea_I95_901D
-----------------------------------------------------CGCTATC
CTGATTATCGCTGCCGGTACTGGTGAGTTCGAGGCTGGTATCTCCAAGGATGGCCAGACT
CGTGAGCACGCCTTGCTCGCCTACACCCTTGGTGTCAAGCAGCTCATCGTCGCTATCAAC
AAGATGGACACCACCAAGTGGTCTGAGGCCCGTTACCAGGAAATCATCAAGGAGACTTCC
AACTTCATCAAGAAGGTCGGCTACAACCCCAAGACCGTCGCCTTTGTCCCCATCTCTGGC
TTCCACGGCGACAACATGTTGCAAGCCTCCTCCAACGCTCCTTGGTACAAGGGCTGGGAG
AAGGAGACCAAGGCTGG---CAAGTCCACTGGCAAGACCCTCCTCGAAGCCATTGACTCG
ATTGAACCCCCCAAGCGTCCCACCGACAAGCCCCTCCGTCTTCCTCTCCAGGACGTGTAC
AAGATTGGCGGTATTGGAACTGTTCCCGTCGGCCGTATCGAGACTGGTGTCCTGAAGCCC
GGTATGGTCGTCACGTTTGCTCCCTCCAACGTCACCACCGAAGTCAAGTCTGTCGAGATG
CACCACGAGCAGCTCGCCGAGGGCCAGCCTGGTGACAACGTTGGTTTCAACGTCAAGAAC
GTGTCCGTCAAGGACATTCGCCGTGGTAACGTGGCTGGTGACTCCAAGAATGACCCCCCT
CAGGGTGCCGCATCTTTTGATGCCCAGGTCATTGTTCTCAACCACCCTGGTCAGGTTGGT
GCTGGTTACGCCCCAGTTCTGGATTGCCACACTGCCCACATCGCCTGCAAATTCGCCGAA
ATCAAAGAGAAGATCGATCGACGAACTGGTAAGGCCGTGGAGGATGCCCCCAAATTCATC
AAGTCCGGTGACTCTGCCATCGTCAAGATGGTTCCCTCCAAGCCCATGTGTGTGGAGGCT
T-----------------------------------------------------------
---------
>Hypocrella_citrina_P_C__597
----------------------------------------------CTGACTGCGCTATT
CTGATCATCGCTGCCGGTACTGGTGAATTCGAGGCTGGTATCTCGAAGGATGGCCAGACC
CGTGAGCACGCTTTGCTCGCCTATACCCTTGGTGTTAAGCAGCTCATCGTCGCTATCAAC
AAGATGGACACCACCAAGTGGTCCGAGGCCCGTTACCAGGAAATTATCAAGGAAACTTCC
AACTTCATCAAGAAGGTCGGCTACAACCCCAAGACTGTTGCCTTCGTGCCCATTTCTGGT
TTCCACGGTGACAACATGTTGGTTGCCTCCACCAACTGCCCCTGGTACAAGGGCTGGGAG
AAGGAGACCAAGGCCGG---CAAGTCTTCTGGCAAGACCCTCCTCGAGGCCATTGACTCC
ATCGAGCCCCCTAAGCGACCCAACGACAAGCCGCTCCGTCTGCCCCTCCAGGATGTTTAC
AAGATCGGTGGTATTGGAACTGTTCCTGTCGGCCGTATCGAGACTGGTGTCCTCAAGCCC
GGTATGGTCGTTACCTTCGCTCCCTCCAACGTCACCACTGAAGTCAAGTCTGTGGAAATG
CACCACGAACAGCTCACTGAGGGTCAACCTGGTGACAACGTCGGCTTCAACGTGAAGAAC
GTTTCCGTCAAGGACATTCGTCGTGGCAACGTTGCTGGTGACTCCAAGAATGACCCTCCT
CTGGGCGCCGCCTCGTTCGATGCCCAGGTCATCGTCCTCAACCATCCTGGACAAGTTGGT
GCCGGTTACGCTCCCGTTCTCGACTGCCACACCGCCCACATTGCTTGCAAGTTCGCCGAG
ATCAAGGAGAAGATTGACCGACGTACTGGTAAGGCCGTTGAGGAGGCCCCCAAGTTCATC
AAGTCTGGTGACTCTGCCATCGTCAAGATGGTGCCCTCCAAGCCCATGTGTGTGGAGGCC
TTCACCGACTACCCTCCTCT----------------------------------------
---------
>Hypocrella_disciformis_P_C__655
--------------------------------------------GGCTGACTGCGCTATC
CTGATTATCGCTGCCGGTACTGGTGAGTTCGAGGCCGGTATCTCCAAGGATGGCCAGACC
CGCGAGCACGCGTTGCTTGCCTACACCCTTGGTGTTAAGCAGCTCATCGTTGCTATTAAC
AAGATGGACACCACCAAGTGGTCGGAGAACCGTTTCCAGGAAATTATCAAGGAAACCTCC
AACTTTATCAAGAAGGTCGGCTACAACCCCAAGACCGTTGCCTTCGTCCCCATCTCTGGT
TTCAACGGCGACAACATGTTGACTCCTTCCACCAACTGCCCCTGGTACAAGGGCTGGGAG
AAGGAGACCAAGGCCGG---CAAGTCTTCTGGCAAGACCCTCCTCGAAGCCATTGACTCC
ATTGAGCCCCCCAAGCGTCCCACCGACAAGCCTCTCCGTCTCCCCCTTCAGGATGTCTAC
AAGATTGGCGGTATTGGAACTGTCCCTGTCGGCCGTATTGAGACTGGTGTCCTCAAGCCC
GGTATGGTCGTCACCTTCGCTCCTTCCAACGTCACCACTGAAGTCAAGTCTGTCGAAATG
CACCATGAGCAGCTTACCGAAGGCCAGCCTGGCGACAACGTCGGCTTCAACGTGAAGAAC
GTCTCCGTCAAGGATATCCGCCGTGGCAACGTTGCTGGTGACTCCAAGAACGACCCCCCC
CAGGGTGCTGCTTCTTTCGATGCCCAGGTCATCGTTCTCAACCACCCTGGCCAAGTTGGT
GCCGGTTACGCCCCAGTCCTCGACTGCCACACCGCCCACATTGCCTGCAAGTTCGCCGAG
ATCAAGGAGAAGATTGACCGACGTACTGGTAAGGCCGTTGAGGAGGCCCCCAAGTTTATC
AAGTCTGGTGACTCTGCCATCGTCAAGATGGTGCCCTCCAAGCCCATGTGTGTTGAGGCT
TTCACCGACTACCCTCCTCT----------------------------------------
---------
>Hypocrella_disciformis_P_C__676
------------------------------------------------------GCTATC
CTGATTATCGCTGCCGGTACTGGTGAGTTCGAGGCCGGTATCTCCAAGGATGGCCAGACC
CGCGAGCACGCGTTGCTTGCCTACACCCTTGGTGTTAAGCAGCTCATCGTTGCTATTAAC
AAGATGGACACCACCAAGTGGTCGGAGAACCGTTTCCAGGAAATTATCAAGGAAACCTCC
AACTTTATCAAGAAGGTCGGCTACAACCCCAAGACCGTTGCCTTCGTCCCCATCTCTGGT
TTCAACGGCGACAACATGTTGACTCCTTCCACCAACTGCCCCTGGTACAAGGGCTGGGAG
AAGGAGACCAAGGCCGG---CAAGTCTTCTGGCAAGACCCTCCTCGAAGCCATTGACTCC
ATTGAGCCCCCCAAGCGTCCCACCGACAAGCCTCTCCGTCTCCCCCTTCAGGATGTCTAC
AAGATTGGCGGTATTGGAACTGTCCCTGTCGGCCGTATTGAGACTGGTGTCCTCAAGCCC
GGTATGGTCGTCACCTTCGCTCCTTCCAACGTCACCACTGAAGTCAAGTCTGTCGAAATG
CACCATGAGCAGCTTACCGAAGGCCAGCCTGGCGACAACGTCGGCTTCAACGTGAAGAAC
GTCTCCGTCAAGGATATCCGCCGTGGCAACGTTGCTGGTGACTCCAAGAACGACCCCCCC
CAGGGTGCTGCTTCTTTCGATGCCCAGGTCATCGTTCTCAACCACCCTGGCCAAGTTGGT
GCCGGTTACGCCCCAGTCCTCGACTGCCACACCGCCCACATTGCCTGCAAGTTCGCCGAG
ATCAAGGAGAAGATTGACCGACGTACTGGTAAGGCCGTTGAGGAGGCCCCCAAGTTTATC
AAGTCTGGTGACTCTGCCATCGTCAAGATGGTGCCCTCCAAGCCCATGTGTGTTGAGGCT
TTCACCGACTACCCTCCTCTG---------------------------------------
---------
>Hypocrella_discoidea_BCC_2097
---------------------------------------------------TGCGCTATC
CTGATTATCGCTGCCGGTACTGGTGAGTTCGAGGCTGGTATCTCCAAGGATGGCCAGACC
CGTGAGCACGCCCTGCTCGCCTACACCCTTGGTGTTAAGCAGCTCATCGTCGCTATTAAC
AAGATGGACACCACCAAGTGGTCCGAGGCCCGCTACCAGGAAATAATCAAGGAGACCTCG
AACTTCATCAAGAAGGTCGGCTACAACCCCAAGACTGTCGCCTTCGTCCCCATCTCTGGC
TTCCACGGTGACAACATGTTGCAACCCTCCACCAACGCCCCCTGGTACAAGGGTTGGGAG
AAGGAGACCAAGGCTGG---CAAGTCCACTGGCAAGACTCTCCTCGAAGCCATTGACTCG
ATTGAACCCCCCAAGCGTCCCACGGACAAGCCTCTCCGTCTTCCTCTCCAGGACGTGTAC
AAGATTGGCGGTATTGGAACTGTCCCCGTCGGCCGTATCGAGACTGGTGTTCTGAAGCCT
GGTATGGTCGTCACCTTCGCTCCCTCCAATGTCACCACCGAAGTCAAGTCTGTCGAAATG
CACCACGAACAGCTCACCGAGGGTCAGCCTGGTGACAACGTTGGTTTCAACGTCAAGAAC
GTGTCCGTCAAGGACATCCGCCGTGGTAACGTTGCCGGTGACTCCAAGAATGACCCTCCC
CAGGGCGCCGCCTCCTTCGACGCCCAGGTTATCGTCCTTAACCACCCTGGTCAGGTCGGT
GCCGGTTACGCTCCTGTCTTGGACTGCCACACCGCGCATATTGCCTGTAAATTCGCCGAG
ATCAAGGAAAAGATCGACCGACGTACCGGCAAGGCTGTTGAGGATGCCCCCAAGTTCATC
AAGTCTGGTGACTCTGCCATCGTCAAGATGGTTCCCTCCAAACCTATGTGTGTCGAGGCT
TTCACCGACTAC------------------------------------------------
---------
>Hypocrella_hirsuta_P_C__436_2
----------------------------------------------------GCGCTGTT
TTGATCATCGCCGCCGGTACTGGTGAATTCGAAGCTGGTATCTCGAAGGATGGTCAGACC
CGGGAGCATGCCTTGCTTGCCTACACCCTTGGTGTCAAGCAGCTCATCGTTGCCATCAAC
AAGATGGACACCACCAAGTGGTCCGAAGCTCGTTACCAGGAAATTATCAAGGAGACTTCG
AACTTCATCAAGAAGGTCGGCTACAACCCCAAGACTGTTGCCTTCGTGCCCATTTCTGGT
TTCCACGGTGACAACATGCTGGAAGCCTCCTCCAACTGCCCTTGGTACAAGGGCTGGGAG
AAGGAGACGAAGGCCGG---CAAGTCATCTGGCAAGACCCTCCTTGAAGCCATTGACTCC
ATTGAGCCACCCAAGCGTCCCACCGACAAACCTCTCCGTCTCCCTCTCCAGGATGTTTAC
AAGATCGGTGGTATTGGAACTGTCCCCGTTGGCCGTATCGAGACTGGTGTACTGAAGCCC
GGTATGGTCGTCACCTTCGCTCCCTCTAACGTCACCACTGAAGTCAAGTCGGTCGAAATG
CACCACGAACAACTCACTGAGGGTCAACCTGGTGACAACGTTGGCTTCAACGTGAAGAAC
GTTTCCGTCAAGGATATTCGTCGTGGTAACGTGGCTGGTGATTCCAAGAACGACCCTCCT
ATGGGTGCTGCGTCGTTCGACGCCCAGGTCATTGTACTCAACCACCCTGGTCAAGTCGGT
GCCGGTTACGCCCCAGTTCTTGACTGTCATACTGCACACATTGCCTGCAAGTTTGCCGAG
ATCAAAGAAAAGATTGATCGACGTACCGGTAAGGCCGTCGAGGAGGCCCCCAAATTCATC
AAATCTGGTGACTCCGCCATCGTCAAGATGGTGCCCTCCAAGCCAATGTGTGTGGAGGCT
TTCACCGACTAC------------------------------------------------
---------
>Hypocrella_hirsuta_P_C__543_T
-------------------------------------------------------CTGTT
TTGATCATCGCCGCCGGTACTGGTGAATTCGAAGCTGGTATCTCGAAGGATGGTCAGACC
CGTGAGCACGCCTTGCTTGCCTACACCCTTGGTGTCAAGCAGCTCATCGTTGCCATCAAC
AAGATGGACACCACCAAGTGGTCCGAAGCTCGTTACCAGGAAATTATCAAGGAGACTTCG
AACTTCATCAAGAAGGTCGGCTACAACCCCAAGACCGTTGCCTTCGTGCCCATTTCTGGT
TTCCACGGTGACAACATGCTGGAAGCCTCCTCCAACTGCCCTTGGTACAAGGGCTGGGAG
AAGGAGACGAAGGCCGG---CAAGTCATCTGGCAAGACCCTCCTTGAAGCCATTGACTCC
ATTGAACCCCCTAAGCGTCCCACCGACAAACCTCTCCGTCTCCCTCTCCAGGATGTCTAC
AAGATCGGTGGTATCGGAACTGTCCCTGTTGGCCGTATCGAGACTGGTGTACTGAAGCCC
GGTATGGTCGTCACCTTCGCTCCCTCTAACGTCACCACTGAAGTCAAGTCGGTCGAAATG
CACCACGAACAGCTCACTGAGGGTCAACCTGGTGATAACGTTGGCTTCAACGTGAAGAAC
GTTTCCGTCAAGGATATTCGTCGTGGTAACGTGGCGGGTGATTCCAAGAACGACCCTCCT
ATGGGTGCTGCGTCGTTCGACGCCCAGGTCATCGTTCTCAACCATCCTGGTCAGGTCGGT
GCCGGTTATGCCCCAGTTCTTGACTGCCATACCGCACACATCGCCTGCAAGTTTGCCGAG
ATCAAAGAAAAGATTGATCGACGTACTGGTAAGGCCGTCGAGGAGGCTCCCAAATTCATC
AAATCTGGTGATTCTGCCATCGTCAAGATGGTGCCCTCCAAGCCAATGTGTGTGGAGGCT
TTCACCGACTACC-----------------------------------------------
---------
>Hypocrella_khonsanitii_BCC_71371
---------------------------ATCACTGGAACCTCCCAGGCCGACTGCGCTATC
CTGATTATCGCTGCCGGTACTGGTGAGTTCGAGGCTGGTATCTCCAAGGATGGCCAGACC
CGTGAGCACGCCTTGCTCGCCTACACCCTTGGTGTCAAGCAGCTCATCGTTGCTATCAAC
AAGATGGACACCACCAAGTGGTCCGAGGCTCGTTACCAGGAAATCATCAAGGAGACTTCC
AACTTCATCAAGAAGGTCGGCTACAACCCCAAGACTGTCGCCTTCGTCCCCATCTCTGGC
TTCCACGGTGACAACATGTTGCAACCCTCCACCAACGCCCCCTGGTACAAGGGGTGGGAG
AAGGAGACCAAGGCCGG---CAAGTCCACCGGCAAGACCCTCCTCGAAGCCATTGACTCG
ATTGAACCCCCCAAGCGCCCCACCGACAAGCCCCTGCGTCTTCCTCTCCAGGACGTGTAC
AAGATTGGCGGTATTGGAACTGTTCCCGTCGGCCGTATCGAGACTGGTGTTCTGAAGCCC
GGTATGGTCGTCACCTTCGCTCCCTCCAACGTCACCACCGAAGTCAAGTCTGTCGAAATG
CACCACGAGCAGCTCGCTGAGGGCCAGCCTGGTGACAACGTTGGTTTCAACGTCAAGAAC
GTGTCCGTCAAGGACATCCGCCGTGGCAACGTTGCAGGTGATTCCAAGAACGACCCTCCC
CAGGGTGCCGCCTCCTTCGATGCCCAGGTCATTGTCCTCAACCACCCTGGTCAGGTCGGT
GCCGGTTACGCTCCCGTTTTGGACTGCCATACCGCCCATATTGCCTGCAAGTTTGCCGAG
ATCAAGGAAAAGATCGACCGACGTACTGGCAAGGCTGTTGAAGATGCCCCCAAGTTCATC
AAGTCTGGTGACTCTGCCATCGTCAAGATGGTTCCCTCCAAGCCCATGTGTGTGGAGGCT
TTCACCGACTACCCTCCTCTGGGTCGTTTCGCCGTCCGTGACATGCGTC-----------
---------
>Hypocrella_khonsanitii_BCC_69112_T
------------------------------------ACCTCCCAGGCCGACTGCGCTATC
CTGATTATCGCTGCCGGTACTGGTGAGTTCGAGGCTGGTATCTCCAAGGATGGCCAGACC
CGTGAGCACGCCTTGCTCGCCTACACCCTTGGTGTCAAGCAGCTCATCGTTGCTATCAAC
AAGATGGACACCACCAAGTGGTCCGAGGCTCGTTACCAGGAAATCATCAAGGAGACTTCC
AACTTCATCAAGAAGGTCGGCTACAACCCCAAGACTGTCGCCTTCGTCCCCATCTCTGGC
TTCCACGGTGACAACATGTTGCAACCCTCCACCAACGCCCCCTGGTACAAGGGGTGGGAG
AAGGAGACCAAGGCCGG---CAAGTCCACCGGCAAGACCCTCCTCGAAGCCATTGACTCG
ATTGAACCCCCCAAGCGCCCCACCGACAAGCCCCTGCGTCTTCCTCTCCAGGACGTGTAC
AAGATTGGCGGTATTGGAACTGTTCCCGTCGGCCGTATCGAGACTGGTGTTCTGAAGCCC
GGTATGGTCGTCACCTTCGCTCCCTCCAACGTCACCACCGAAGTCAAGTCTGTCGAAATG
CACCACGAGCAGCTCGCTGAGGGCCAGCCTGGTGACAACGTTGGTTTCAACGTCAAGAAC
GTGTCCGTCAAGGACATCCGCCGTGGCAACGTTGCAGGTGATTCCAAGAACGACCCTCCC
CAGGGTGCCGCCTCCTTCGATGCCCAGGTCATTGTCCTCAACCACCCTGGTCAGGTCGGT
GCCGGTTACGCTCCCGTTTTGGACTGCCATACCGCCCATATTGCCTGCAAGTTTGCCGAG
ATCAAGGAAAAGATCGACCGACGTACTGGCAAGGCTGTTGAAGATGCCCCCAAGTTCATC
AAGTCTGGTGACTCTGCCATCGTCAAGATGGTTCCCTCCAAGCCCATGTGTGTGGAGGCT
TTCACCGACTACCCTCCTCTGGGTCGTTTCGCCGTCCGTGA-------------------
---------
>Hypocrella_limushanensis_YHH_2303015_T
--------------------------------------------------TTGCGCTATC
CTGATTATCGCTGCCGGTACTGGTGAGTTCGAGGCTGGTATCTCCAAGGATGGCCAGACC
CGTGAGCACGCCTTGCTCGCCTACACCCTTGGTGTCAAGCAGCTCATCGTCGCTATCAAC
AAGATGGACACCACCAAGTGGTCTGAGGCCCGTTACCAGGAAATCATCAAGGAGACTTCC
AACTTCATCAAGAAGGTCGGCTACAACCCCAAGACTGTCGCCTTCGTTCCCATCTCTGGC
TTCCACGGCGACAACATGCTGCAAGCCTCCTCCAACGCTCCTTGGTACAAGGGCTGGGAG
AAGGAGACCAAGGCTGG---CAAGTCCACTGGCAAGACCCTTCTCGAAGCCATTGACTCG
ATTGAACCCCCCAAGCGTCCCACCGACAAGCCCCTCCGTCTTCCTCTCCAGGACGTGTAC
AAGATCGGCGGTATTGGAACTGTTCCTGTCGGCCGTATCGAGACTGGTGTTCTGAAGCCC
GGTATGGTCGTCACATTTGCCCCCTCCAACGTCACCACCGAAGTCAAGTCTGTCGAGATG
CACCACGAGCAGCTCTCCGAGGGCCAGCCCGGTGACAACGTTGGTTTCAACGTCAAGAAC
GTGTCCGTCAAGGACATTCGCCGTGGCAACGTCGCCGGTGACTCCAAGAACGACCCCCCT
CAGGGTGCCGCATCTTTTGATGCCCAGGTCATTGTTCTCAACCATCCTGGTCAGGTCGGT
GCTGGCTACGCCCCAGTTTTGGATTGCCACACTGCCCACATCGCCTGCAAGTTCGCCGAA
ATTAAAGAGAAGATCGATCGACGAACCGGCAAGGCCGTGGAGGATGCCCCCAAATTCATC
AAGTCCGGTGACTCTGCCATTGTCAAGATGGTTCCCTCCAAGCCCATGT-----------
------------------------------------------------------------
---------
>Hypocrella_limushanensis_YHH_2303016
---------------------------------------------GCCGATTGCGCTATC
CTGATTATCGCTGCCGGTACTGGTGAGTTCGAGGCTGGTATCTCCAAGGATGGCCAGACC
CGTGAGCACGCCTTGCTCGCCTACACCCTTGGTGTCAAGCAGCTCATCGTCGCTATCAAC
AAGATGGACACCACCAAGTGGTCTGAGGCCCGTTACCAGGAAATCATCAAGGAGACTTCC
AACTTCATCAAGAAGGTCGGCTACAACCCCAAGACTGTCGCCTTCGTTCCCATCTCTGGC
TTCCACGGCGACAACATGCTGCAAGCCTCCTCCAACGCTCCTTGGTACAAGGGCTGGGAG
AAGGAGACCAAGGCTGG---CAAGTCCACTGGCAAGACCCTTCTCGAAGCCATTGACTCG
ATTGAACCCCCCAAGCGTCCCACCGACAAGCCCCTCCGTCTTCCTCTCCAGGACGTGTAC
AAGATCGGCGGTATTGGAACTGTTCCTGTCGGCCGTATCGAGACTGGTGTTCTGAAGCCC
GGTATGGTCGTCACATTTGCCCCCTCCAACGTCACCACCGAAGTCAAGTCTGTCGAGATG
CACCACGAGCAGCTCTCCGAGGGCCAGCCCGGTGACAACGTTGGTTTCAACGTCAAGAAC
GTGTCCGTCAAGGACATTCGCCGTGGCAACGTCGCCGGTGACTCCAAGAACGACCCCCCT
CAGGGTGCCGCATCTTTTGATGCCCAGGTCATTGTTCTCAACCATCCTGGTCAGGTCGGT
GCTGGCTACGCCCCAGTTTTGGATTGCCACACTGCCCACATCGCCTGCAAGTTCGCCGAA
ATTAAAGAGAAGATCGATCGACGAACCGGCAAGGCCGTGGAGGATGCCCCCAAATTCATC
AAGTCCGGTGACTCTGCCATTGTCAAGATGGTTCCCTCCAAGCCCATG------------
------------------------------------------------------------
---------
>Hypocrella_viridans_P_C__635
-----------------------------------------------TGACTGCGCTATC
CTTATTATCGCTGCCGGCACTGGTGAGTTCGAGGCTGGTATCTCCAAGGATGGTCAGACC
CGTGAGCACGCTTTGCTCGCCTACACCCTTGGTGTCAAGCAGCTCATCGTCGCTATTAAC
AAGATGGACACCACCAAGTGGTCGGAGGCTCGTTTCCAGGAAATCATCAAGGAAACCTCC
AACTTCATCAAGAAGGTCGGCTACAACCCCAAGACCGTCGCCTTCGTCCCCATCTCTGGT
TTCCACGGCGACAACATGTTGGCCGCCTCCAGCAACTGCCCCTGGTACAAAGGCTGGGAG
AAGGAGACCAAGGCCGG---CAAGTCTACTGGCAAGACCCTCCTCGAAGCCATCGACTCC
ATCGAGCCTCCCAAGCGTCCCACCGACAAGCCTCTTCGTCTTCCCCTCCAGGATGTTTAC
AAGATTGGCGGTATTGGAACTGTCCCTGTCGGCCGTATCGAGACTGGTGTCCTGAAGCCC
GGTATGGTCGTCACCTTCGCTCCATCCAATGTCACCACTGAAGTCAAGTCTGTCGAAATG
CACCACGAACAGCTCACTGAAGGCCAGCCTGGTGACAACGTCGGCTTCAACGTGAAGAAC
GTCTCCGTCAAGGATATCCGCCGTGGTAACGTTGCTGGTGACTCCAAGAACGACCCTCCC
CAGGGTGCTGCCTCGTTCGATGCCCAGGTCATCGTCCTCAACCACCCTGGTCAAGTTGGC
GCCGGTTACGCTCCAGTCCTGGATTGCCACACCGCCCACATTGCCTGCAAGTTCGCCGAG
ATCAAGGAGAAGATTGACCGACGTACTGGTAAGGCCGTTGAGGAGGCCCCCAAGTTCATC
AAGTCTGGTGACTCCGCCATCGTCAAGATGGTACCCTCCAAGCCCATGTGTGTGGAGGCC
TTCACCGACTACCCTCCTC-----------------------------------------
---------
>Hypocrella_viridans_P_C__670
------------------------------------------------GACTGCGCTATC
CTTATTATCGCTGCCGGCACTGGTGAGTTCGAGGCTGGTATCTCCAAGGATGGTCAGACC
CGTGAGCACGCTTTGCTCGCCTACACCCTTGGTGTCAAGCAGCTCATCGTCGCTATTAAC
AAGATGGACACCACCAAGTGGTCGGAGGCTCGTTTCCAGGAAATCATCAAGGAAACCTCC
AACTTCATCAAGAAGGTCGGCTACAACCCCAAGACCGTCGCCTTCGTCCCCATCTCTGGT
TTCCACGGCGACAACATGTTGGCCGCCTCCAGCAACTGCCCCTGGTACAAAGGCTGGGAG
AAGGAGACCAAGGCCGG---CAAGTCTACTGGCAAGACCCTCCTCGAAGCCATCGACTCC
ATCGAGCCTCCCAAGCGTCCCACCGACAAGCCTCTACGTCTTCCCCTCCAGGATGTTTAC
AAGATTGGCGGTATTGGAACTGTCCCTGTCGGCCGTATCGAGACTGGTGTCCTGAAGCCC
GGTATGGTCGTCACCTTCGCTCCATCCAATGTCACCACTGAAGTCAAGTCTGTCGAAATG
CACCACGAACAGCTCACTGAAGGCCAGCCTGGTGACAACGTCGGCTTCAACGTGAAGAAC
GTCTCCGTCAAGGATATCCGCCGTGGTAACGTTGCTGGTGACTCCAAGAACGACCCTCCC
CAGGGTGCTGCCTCGTTCGATGCCCAGGTCATCGTCCTCAACCACCCTGGTCAAGTTGGC
GCCGGTTACGCTCCAGTCCTGGATTGCCACACCGCCCACATTGCCTGCAAGTTCGCCGAG
ATCAAGGAGAAGATTGACCGACGTACTGGTAAGGCCGTTGAGGAGGCCCCCAAGTTCATC
AAGTCTGGTGACTCCGCCATCGTCAAGATGGTGCCCTCCAAGCCCATGTGTGTGGAGGCC
TTCACCGACTACCCTCCTCTGG--------------------------------------
---------
>Hypocrella_yunnanensis_YHH_2305020_T
-----------------------------------------CCAGGCCGACTGCGCTATC
CTGATTATCGCTGCCGGTACTGGTGAGTTCGAGGCTGGTATCTCCAAGGATGGTCAGACC
CGTGAGCACGCCTTGCTCGCCTACACCCTTGGTGTCAAGCAGCTCATCGTCGCTATCAAC
AAGATGGACACCACCAAGTGGTCCGAGGCTCGTTTCCAGGAAATCATCAAGGAGACTTCC
AACTTCATCAAGAAGGTCGGCTACAACCCCAAGACTGTCGCCTTCGTCCCCATCTCTGGT
TTCCACGGTGACAACATGTTGCAAGCCTCCTCCAACTGCCCCTGGTACAAGGGCTGGGAG
AAGGAGACCAAGGCTGG---CAAGTCCAGTGGCAAGACCCTCCTTGAGGCCATTGACTCT
ATCGAACCCCCTAAGCGTCCCACCGACAAGCCTCTCCGTCTCCCTCTCCAGGACGTGTAC
AAGATCGGCGGTATTGGAACTGTTCCGGTCGGCCGTATCGAGACCGGTGTTCTCAAGCCC
GGTATGGTCGTCACCTTCGCTCCCTCCAACGTCACCACTGAAGTCAAGTCTGTCGAAATG
CACCACGAGCAGCTCACCGAGGGCCAGCCTGGTGACAACGTTGGCTTCAACGTAAAGAAC
GTGTCCGTCAAGGACATCCGCCGTGGCAACGTTGCCGGTGACTCCAAGAACGACCCTCCC
ATGGCTGCCGCCTCGTTTGATGCCCAGGTCATCGTTCTCAACCACCCTGGTCAGGTCGGT
GCCGGCTACGCTCCCGTCCTGGACTGCCACACCGCCCACATCGTCTGCAAGTTTGCCGAG
ATTAAGGAGAAGATTGACCGACGTACCGGTAAGGCTGTTGAGGACGCCCCCAAGTTCATC
AAGTCTGGTGACTCTGCCATCGTCAAGATGGTTCCCTCCAAGCCCATGTG----------
------------------------------------------------------------
---------
>Hypocrella_yunnanensis_YHH_2305021
------------------------------------------CAGGCCGACTGCGCTATC
CTGATTATCGCTGCCGGTACTGGTGAGTTCGAGGCTGGTATCTCCAAGGATGGTCAGACC
CGTGAGCACGCCTTGCTCGCCTACACCCTTGGTGTCAAGCAGCTCATCGTCGCTATCAAC
AAGATGGACACCACCAAGTGGTCCGAGGCTCGTTTCCAGGAAATCATCAAGGAGACTTCC
AACTTCATCAAGAAGGTCGGCTACAACCCCAAGACTGTCGCCTTCGTCCCCATCTCTGGT
TTCCACGGTGACAACATGTTGCAAGCCTCCTCCAACTGCCCCTGGTACAAGGGCTGGGAG
AAGGAGACCAAGGCTGG---CAAGTCCAGTGGCAAGACCCTCCTTGAGGCCATTGACTCT
ATCGAACCCCCTAAGCGTCCCACCGACAAGCCTCTCCGTCTCCCTCTCCAGGACGTGTAC
AAGATCGGCGGTATTGGAACTGTTCCGGTCGGCCGTATCGAGACCGGTGTTCTCAAGCCC
GGTATGGTCGTCACCTTCGCTCCCTCCAACGTCACCACTGAAGTCAAGTCTGTCGAAATG
CACCACGAGCAGCTCACCGAGGGCCAGCCTGGTGACAACGTTGGCTTCAACGTAAAGAAC
GTGTCCGTCAAGGACATCCGCCGTGGCAACGTTGCCGGTGACTCCAAGAACGACCCTCCC
ATGGCTGCCGCCTCGTTTGATGCCCAGGTCATCGTTCTCAACCACCCTGGTCAGGTCGGT
GCCGGCTACGCTCCCGTCCTGGACTGCCACACCGCCCACATCGCCTGCAAGTTTGCCGAG
ATTAAGGAGAAGATTGACCGACGTACCGGTAAGGCTGTTGAGGACGCCCCCAAGTTCATC
AAGTCTGGTGACTCTGCCATCGTCAAGATGGTTCCCTCCAAGCCCATGTGC---------
------------------------------------------------------------
---------
>Purpureocillium_lilacinum_CBS_284_36_T
------------------------------------------------------------
-----------------------------------TGGTATCTCCAAGGATGGCCAGACC
CGTGAGCACGCTCTGCTCGCCTACACCCTCGGTGTTAAGCAGCTCATCGTCGCTATCAAC
AAGATGGACACCACCAAGTGGTCTGAGGCCCGTTTCCAGGAGATCATCAAGGAGACCTCC
AACTTCATCAAGAAGGTCGGCTACAACCCCAAGACCGTCGCTTTCGTCCCCATCTCTGGT
TTCCACGGCGACAACATGCTTTCCCCCTCCACCAACTGCCCCTGGTACAAGGGCTGGGAG
AAGGAGACCAAGGCTGG---CAAGTCCACCGGCAAGACCCTCCTTGAGGCCATCGACTCC
ATCGAGCCCCCCAAGCGCCCCAGCGACAAGCCCCTCCGCCTTCCCCTTCAGGATGTGTAC
AAGATCGGCGGTATCGGCACAGTCCCTGTCGGCCGTATCGAGACTGGTGTCATCAAGCCC
GGCATGGTCGTGACCTTCGCTCCTTCCAACGTCACCACCGAAGTCAAGTCCGTTGAGATG
CACCACGAGCAGCTCTCCGAGGGTGTCCCCGGTGACAACGTCGGCTTCAACGTCAAGAAC
GTCTCCGTCAAGGAGATCCGTCGTGGCAACGTCGCCGGTGACTCCAAGAACGACCCCCCT
CTGGGTGCCGCTTCTTTCGATGCCCAGGTCATCGTCCTCAACCACCCCGGCCAGGTCGGT
GCTGGCTACGCCCCCGTCCTCGACTGCCACACCGCCCACATTGCCTGCAAGTTCGCCGAG
ATCAAGGAGAAGATCGACCGCCGTACCGGCAAGTCTGTCGAGTCCG-CCCCAAGTTCATC
AAGTCTGGCGACTCTGCCATCGTCAAGATGATTCCCTCCAAGCCCATGTGCGTTGAGGCT
TTCACCGACTACCCTCCTCTG---------------------------------------
---------
>Purpureocillium_lilacinum_CBS_431_87
----------------------------------------------------GCGCTATC
CTCATTATCGCTGCCGGCACTGGTGAGTTCGAGGCTGGTATCTCCAAGGATGGCCAGACC
CGTGAGCACGCTCTGCTCGCCTACACCCTCGGTGTTAAGCAGCTCATCGTCGCTATCAAC
AAGATGGACACCACCAAGTGGTCTGAGGCCCGTTTCCAGGAGATCATCAAGGAGACCTCC
AACTTCATCAAGAAGGTCGGCTACAACCCCAAGACCGTCGCTTTCGTCCCCATCTCTGGT
TTCCACGGCGACAACATGCTTTCCCCCTCCACCAACTGCCCCTGGTACAAGGGCTGGGAG
AAGGAGACCAAGGCTGG---CAAGTCCACCGGCAAGACCCTCCTTGAGGCCATCGACTCC
ATCGAGCCCCCCAAGCGCCCCAGCGACAAGCCCCTCCGCCTTCCCCTTCAGGATGTGTAC
AAGATCGGCGGTATCGGCACAGTCCCTGTCGGCCGTATCGAGACTGGTGTCATCAAGCCC
GGCATGGTCGTGACCTTCGCTCCTTCCAACGTCACCACCGAAGTCAAGTCCGTTGAGATG
CACCACGAGCAGCTCTCCGAGGGTGTCCCCGGTGACAACGTCGGCTTCAACGTCAAGAAC
GTCTCCGTCAAGGAGATCCGTCGTGGCAACGTCGCCGGTGACTCCAAGAACGACCCCCCT
CTGGGTGCCGCTTCTTTCGATGCCCAGGTCATCGTCCTCAACCACCCCGGCCAGGTCGGT
GCTGGCTACGCCCCCGTCCTCGACTGCCACACCGCCCACATTGCCTGCAAGTTCGCCGAG
ATCAAGGAGAAGATCGACCGCCGTACCGGCAAGTCTGTCGAGTCCG-CCCCAAGTTCATC
AAGTCTGGCGACTCTGCCATCGTCAAGATGATTCCCTCCAAGCCCATGTGCGTTGAGGCT
TTCACCGACTACCCTCCTCTGGCCGTT---------------------------------
---------
>Regiocrella_camerunensis_ARSEF_7682_T
-----------------------------------------------------CGCTATT
CTCATCATCGCTGCCGGTACTGGTGAGTTCGAGGCTGGTATCTCCAAGGATGGTCAGACC
CGTGAGCACGCTCTGCTCGCCTACACCCTGGGTGTCAAGCAGCTCATTGTCGCCATCAAC
AAGATGGACACTGCCAAGTGGGCCGAGGCTCGTTACCAGGAAATCATCAAGGAAACCTCC
AACTTCATCAAGAAGGTCGGCTACAACCCCAAGACCGTACCCTTCGTCCCCATCTCCGGT
TTCAACGGTGACAACATGTTGGCGGCCTCCTCCAACTGCCCCTGGTACAAGGGCTGGGAG
AAGGAGACCAAGGCTGG---CAAGTCTACCGGCAAGACCCTTCTCGAGGCCATTGACTCC
ATCGAGCCCCCCAAGCGTCCCGTTGACAAGCCCCTCCGTCTTCCCCTCCAGGATGTCTAC
AAGATCGGTGGTATTGGAACAGTCCCTGTCGGCCGTATCGAGACTGGTGTCCTCAAGCCC
GGTATGGTCGTCACCTTTGCCCCTGCCAACGTCACCACTGAAGTCAAATCTGTCGAAATG
CACCACGAACAGCTCACTGAGGGCAACCCTGGTGACAACGTCGGTTTCAACGTGAAGAAC
GTCTCTGTCAAGGATATCCGCCGTGGTAACGTTGCTGGTGACTCCAAGAACGACCCTCCC
CAGGGTGCCGCTTCTTTCGACGCCCAGGTCATTGTTCTCAACCACCCTGGTCAGGTCGGT
GCCGGCTACGCCCCCGTCCTCGACTGCCACACCGCCCACATTGCCTGCAAGTTCTCTGAG
ATCAAGGAGAAGATTGACCGACGTACCGGCAAGGCTGTCGAAGCCGCCCCCAAGTTCATC
AAGTCAGGTGACTCCGCCATCGTCAAGATGGTTCCCTCCAAGCCCATGTGTGTTGAGGCC
TTC---------------------------------------------------------
---------
>Regiocrella_sinensis_CUP_CH_2640_T
-------------------------------------------------------CTATT
CTCATTATCGCTGCCGGTACTGGTGAGTTCGAGGCTGGTATCTCCAAGGATGGCCAGACC
CGTGAGCACGCTTTGCTCGCCTACACCCTGGGTGTCAAGCAGCTCATTGTCGCCATCAAC
AAGATGGACACTGCCAAGTGGGCCGAGGCTCGTTACCAGGAAATCATCAAGGAAACTTCC
AACTTCATCAAGAAGGTNGGATACAACCCCAAGACCGTCCCCTTCGTCCCCATCTCCGGT
TTCAACGGTGACAACATGCTTGCCCCCTCCTCCAACTGCCCCTGGTACAAGGGTTGGGAG
AAGGAGACCAAGGCTGG---CAAGTCCACTGGCAAGACTCTCCTCGAGGCCATTGACTCC
ATCGAGCCCCCCAAGCGTCCCGTCGACAAGCCCCTCCGTCTTCCCCTCCAGGATGTGTAC
AAGATCGGCGGTATTGGAACTGTCCCTGTCGGCCGTATCGAGACTGGTGTCCTCAAGCCC
GGTATGGTCGTCACTTTCGCTCCCGCCAACGTCACCACTGAAGTCAAGTCCGTTGAAATG
CACCACGAGCAGCTTACCGAGGGTAACCCCGGTGACAATGTTGGTTTCAACGTGAAGAAC
GTCTCTGTCAAGGACATCCGTCGTGGTAACGTCGCTGGTGACTCCAAGAACGATCCCCCC
ATGGGCTGCGCTTCTTTCGACGCCCAGGTCATTGTTCTCAACCACCCTGGTCAGGTCGGT
GCTGGTTACGCCCCCGTCCTCGACTGCCACACCGCCCACATTGCCTGCAAGTTCTCTGAG
ATCAAGGAGAAGATTGACCGACGTACTGGTAAGGCTGTCGAAGCCGCCCCCAAGTTCATC
AAGTCCGGTGACTCTGCCATCGTCAAGATGGTTCCCTCCAAGCCCATGTGCGTTGAGGCC
T-----------------------------------------------------------
---------
>Hypocrella_cinnamomum_SICAUCC_25_0192
GGTCATCGTGATTTTATCAAGAACATGATCACTGGAACCTCGCAGGCCGACTGCGCTATC
CTGATCATCGCTGCCGGTACTGGTGAGTTCGAGGCTGGTATCTCCAAGGATGGCCAGACC
CGTGAGCACGCCTTGCTCGCCTACACCCTTGGTGTCAAGCAGCTCATCGTCGCTATCAAC
AAGATGGACACCACCAAGTGGTCCGAGGCTCGTTTCCAGGAAATCATCAAGGAGACTTCC
AACTTCATCAAGAAGGTCGGCTACAACCCCAAGACTGTCGCCTTCGTCCCCATCTCTGGC
TTCCACGGCGACAACATGTTGCAAGCCTCCGCCAACGCCCCCTGGTACAAGGGCTGGGAG
AAGGAGACCAAGGCTGG---CAAGTCCACTGGCAAGACCCTACTCGAAGCCATTGACTCG
ATTGAGCCCCCCAAGCGTCCCACCGACAAGCCTCTGCGTCTTCCTCTCCAGGACGTGTAC
AAGATCGGTGGTATTGGAACTGTCCCCGTCGGCCGTATCGAGACTGGTGTTCTGAAACCC
GGTATGGTCGTCACCTTCGCTCCCTCCAACGTCACCACTGAAGTCAAGTCTGTCGAAATG
CACCATGAGCAGCTCACCGAGGGCCAGCCTGGTGACAACGTTGGTTTCAACGTCAAGAAC
GTGTCCGTCAAGGACATTCGCCGTGGCAACGTTGCCGGTGACTCAAAGAACGACCCTCCC
CAAGGTGCTGCCTCTTTTGACGCCCAGGTCATCGTTCTCAACCACCCTGGTCAGGTCGGT
GCCGGTTACGCTCCCGTTTTGGACTGTCACACCGCCCACATCGCCTGCAAGTTCGCCGAG
ATCAAGGAGAAGATTGACCGACGAACTGGTAAGGCTGTTGAGGACGCCCCCAAGTTCATC
AAGTCTGGTGACTCTGCCATCGTCAAGATGGTTCCCTCCAAGCCCATGTGCGTGGAGGCT
TTCACCGACTACCCTCCTCTGGGCCGTTTTGCCGTCCGTGACATGCGTCAAACCGTTGCC
GTCGGTGTC
>Hypocrella_cinnamomum_SICAUCC_25_0193
GGTCATCGTGATTTTATCAAGAACATGATCACTGGAACCTCGCAGGCCGACTGCGCTATC
CTGATCATCGCTGCCGGTACTGGTGAGTTCGAGGCTGGTATCTCCAAGGATGGCCAGACC
CGTGAGCACGCCTTGCTCGCCTACACCCTTGGTGTCAAGCAGCTCATCGTCGCTATCAAC
AAGATGGACACCACCAAGTGGTCCGAGGCTCGTTTCCAGGAAATCATCAAGGAGACTTCC
AACTTCATCAAGAAGGTCGGCTACAACCCCAAGACTGTCGCCTTCGTCCCCATCTCTGGC
TTCCACGGCGACAACATGTTGCAAGCCTCCGCCAACGCCCCCTGGTACAAGGGCTGGGAG
AAGGAGACCAAGGCTGG---CAAGTCCACTGGCAAGACCCTACTCGAAGCCATTGACTCG
ATTGAGCCCCCCAAGCGTCCCACCGACAAGCCTCTGCGTCTTCCTCTCCAGGACGTGTAC
AAGATCGGTGGTATTGGAACTGTCCCCGTCGGCCGTATCGAGACTGGTGTTCTGAAACCC
GGTATGGTCGTCACCTTCGCTCCCTCCAACGTCACCACTGAAGTCAAGTCTGTCGAAATG
CACCATGAGCAGCTCACCGAGGGCCAGCCTGGTGACAACGTTGGTTTCAACGTCAAGAAC
GTGTCCGTCAAGGACATTCGCCGTGGCAACGTTGCCGGTGACTCAAAGAACGACCCTCCC
CAAGGTGCTGCCTCTTTTGACGCCCAGGTCATCGTTCTCAACCACCCTGGTCAGGTCGGT
GCCGGTTACGCTCCCGTTTTGGACTGTCACACCGCCCACATCGCCTGCAAGTTCGCCGAG
ATCAAGGAGAAGATTGACCGACGAACTGGTAAGGCTGTTGAGGACGCCCCCAAGTTCATC
AAGTCTGGTGACTCTGCCATCGTCAAGATGGTTCCCTCCAAGCCCATGTGCGTGGAGGCT
TTCACCGACTACCCTCCTCTGGGCCGTTTTGCCGTCCGTGACATGCGTCAAACCGTCGCC
GTCGGTGTC
>Conoideocrella_luteorostrata_SICAUCC_25_0175
GGTCATCGTGATTTTATCAAGAACATGATCACTGGTACTTCCCAGGCTGACTGCGCTATT
CTGATTATCGCTGCCGGTACTGGTGAGTTCGAGGCTGGTATCTCCAAGGATGGCCAGACC
CGTGAGCACGCCCTGCTCGCCTACACCCTGGGTGTCAAGCAGCTCATTGTTGCCATCAAC
AAGATGGACACTGCCAAGTGGGCTGAGGCTCGTTACCAGGAAATCATCAAGGAAACCTCC
AACTTCATCAAGAAGGTCGGCTACAACCCCAAGACTGTCGCCTTCGTCCCCATTTCCGGT
TTCAACGGTGACAACATGCTGGCTGCCTCCACCAACTGCCCTTGGTACAAGGGTTGGGAG
AAGGAGACCAAGGCTGG---CAAGTCCACTGGCAAGACTCTGCTTGAGGCTATTGACTCC
ATTGAGCCCCCCAAGCGTCCCACCGACAAGCCCCTCCGTCTTCCCCTTCAGGATGTGTAC
AAGATTGGTGGTATTGGAACAGTTCCTGTCGGCCGTATCGAGACTGGTGTCCTCAAGCCC
GGTATGGTCGTTACCTTCGCTCCCGCCAACGTCACCACTGAAGTCAAGTCCGTTGAGATG
CACCACGAGCAGCTCCAGGCTGGTCAGCCCGGTGACAACGTTGGATTCAACGTGAAGAAC
GTCTCCGTCAAGGATATCCGCCGTGGTAACGTTGCTGGTGACTCCAAGAACGACCCTCCT
CAGGGTGCCGCCTCTTTCGATGCCCAGGTCATCGTCCTCAACCACCCTGGCCAGGTCGGT
GCTGGTTACGCCCCCGTCCTTGATTGCCACACCGCCCACATTGCTTGCAAGTTCTCTGAG
ATCAAGGAGAAGATTGACCGACGTACTGGTAAGGCTGTCGAAGACGCCCCCAAGTTCATC
AAGTCTGGTGACTCTGCCATCGTCAAGATGGTTCCCTCCAAGCCCATGTGTGTTGAGGCT
TTCACTGACTACCCTCCCCTGGGTCGTTTCGCCGTCCGTGACATGCGTCAAACCGTTGCC
GTCGGTGTC
>Conoideocrella_tianquanensis_SICAUCC_25_0181
GGTCATCGTGATTTTATCAAGAACATGATCACTGGTACTTCCCAGGCTGACTGCGCTATC
CTGATTATCGCTGCCGGTACTGGTGAGTTCGAGGCTGGTATCTCCAAGGATGGCCAGACC
CGTGAGCACGCCCTGCTCGCCTACACCCTGGGTGTCAAGCAGCTCATTGTTGCCATCAAC
AAGATGGACACTGCCAAGTGGGCTCAGGCTCGTTACGAGGAAATTATCAAGGAGACTTCC
AACTTCATCAAGAAGGTCGGCTACAACCCCAAGACTGTTGCCTTCGTCCCCATCTCCGGC
TTCAACGGCGACAACATGTTGGCTGCCTCCACCAACTGCCCCTGGTACAAGGGCTGGGAG
AAGGAGACCAAGGCCGG---CAAGTCCACTGGCAAGACTCTGCTTGAGGCTATTGACTCT
ATTGAGCCCCCCAAGCGTCCCACTGACAAGCCCCTCCGTCTTCCCCTTCAGGATGTCTAC
AAGATTGGTGGCATTGGAACAGTTCCTGTCGGCCGTATCGAGACTGGTGTCCTCAAGCCT
GGTATGGTTGTCACCTTCGCTCCCGCTGGTGTCACCACTGAAGTCAAGTCCGTCGAGATG
CACCACGAGCAGCTCGCTGAGGGTAACCCCGGTGACAACGTTGGATTCAACGTGAAGAAC
GTTTCCGTCAAGGATATCCGCCGTGGTAACGTTGCTGGTGACTCCAAGAACGACCCTCCT
CAGGGTTCCGCCTCTTTCGACGCCCAGGTCATTGTTCTCAACCACCCTGGTCAGGTCGGT
GCTGGTTACGCCCCCGTCCTGGATTGCCACACTGCCCACATTGCTTGCAAGTTCTCTGAG
ATCAAGGAGAAGATTGACCGACGTACTGGTAAGGCTGTCGAAGACGCCCCCAAGTTCATC
AAGTCTGGTGACTCTGCCATCGTCAAGATGGTTCCTTCCAAGCCCATGTGTGTCGAGGCT
TTCACTGATTACCCTCCCCTGGGTCGTTTCGCCGTCCGTGACATGCGTCAAACCGTTGCC
GTCGGTGTC
>Conoideocrella_tianquanensis_SICAUCC_25_0182
GGTCATCGTGATTTTATCAAGAACATGATCACTGGTACTTCCCAGGCTGACTGCGCTATC
CTGATTATCGCTGCCGGTACTGGTGAGTTCGAGGCTGGTATCTCCAAGGATGGCCAGACC
CGTGAGCACGCCCTGCTCGCCTACACCCTGGGTGTCAAGCAGCTCATTGTTGCCATCAAC
AAGATGGACACTGCCAAGTGGGCTCAGGCTCGTTACGAGGAAATTATCAAGGAGACTTCC
AACTTCATCAAGAAGGTCGGCTACAACCCCAAGACTGTTGCCTTCGTCCCCATCTCCGGC
TTCAACGGCGACAACATGTTGGCTGCCTCCACCAACTGCCCCTGGTACAAGGGCTGGGAG
AAGGAGACCAAGGCCGG---CAAGTCCACTGGCAAGACTCTGCTTGAGGCTATTGACTCT
ATTGAGCCCCCCAAGCGTCCCACTGACAAGCCCCTCCGTCTTCCCCTTCAGGATGTCTAC
AAGATTGGTGGCATTGGAACAGTTCCTGTCGGCCGTATCGAGACTGGTGTCCTCAAGCCT
GGTATGGTTGTCACCTTCGCTCCCGCTGGTGTCACCACTGAAGTCAAGTCCGTCGAGATG
CACCACGAGCAGCTCGCTGAGGGTAACCCCGGTGACAACGTTGGATTCAACGTGAAGAAC
GTTTCCGTCAAGGATATCCGCCGTGGTAACGTTGCTGGTGACTCCAAGAACGACCCTCCT
CAGGGTTCCGCCTCTTTCGACGCCCAGGTCATTGTTCTCAACCACCCTGGTCAGGTCGGT
GCTGGTTACGCCCCCGTCCTGGATTGCCACACTGCCCACATTGCTTGCAAGTTCTCTGAG
ATCAAGGAGAAGATTGACCGACGTACTGGTAAGGCTGTCGAAGACGCCCCCAAGTTCATC
AAGTCTGGTGACTCTGCCATCGTCAAGATGGTTCCTTCCAAGCCCATGTGTGTCGAGGCT
TTCACTGATTACCCTCCCCTGGGTCGTTTCGCCGTCCGTGACATGCGTCAAACCGTTGCC
GTCGGTGTC
>Conoideocrella_jiufengensis_SICAUCC_25_0184
----------------------------------------------CTGACTGCGCCATT
CTGATTATCGCTGCCGGTACTGGTGAGTTCGAGGCTGGTATCTCCAAGGACGGCCAGACC
CGTGAGCACGCTCTGCTCGCTTACACCCTCGGTGTTAAGCAGCTCATTGTCGCCATTAAC
AAGATGGATACTGCCAAGTGGGCTGAGGCTCGTTACCAAGAAATCATCAAGGAGACCTCC
AACTTCATCAAGAAGGTCGGCTACAACCCCAAGACTGTGGCTTTCGTCCCCATCTCTGGC
TTCAACGGCGACAATATGCTGCAAGCCTCCACCAACTGCCCCTGGTACAAGGGCTGGGAG
AAGGAGACCAAGGCTGG---CAAGTCCACTGGTAAGACTCTGCTTGAGGCTATTGACTCT
ATCGAGCCCCCCAAGCGCCCCACAGACAAGCCTCTCCGTCTCCCCCTCCAGGATGTGTAC
AAGATTGGTGGTATTGGAACTGTTCCCGTCGGCCGTATCGAGACTGGTATCCTGAAGCCT
GGTATGGTCGTTACTTTTGCTCCCTCCAACGTCACCACTGAAGTCAAGTCCGTCGAGATG
CACCACGAGCAGCTCACCGAGGGTGTGCCCGGCGACAATGTTGGATTCAACGTGAAGAAC
GTTTCCGTCAAGGACATCCGCCGTGGTAACGTTGCCGGTGACTCCAAGAACGACCCCCCC
AATGGCGCTGCCTCATTCGATGCCCAGGTCATCGTTCTCAACCACCCCGGTCAGGTTGGT
GCCGGTTACGCTCCCGTCCTCGATTGCCACACCGCCCACATTGCTTGCAAGTTCTCCGAG
CTGAAGGAGAAGATTGACCGACGTACTGGCAAGGCTACTGAAACTGCCCCCAAGTTCATC
AAGTCTGGTGACGCTGCCATTGTCAAGATGGTTCCCTCCAAGCCTATGTGTGTGGAGGCT
TTCACTGACTACCCT---------------------------------------------
---------
>Helicocollum_bambusae_SICAUCC_25_0190
------------------------------------------------------------
---------GCTGCCGGCACTGGTGAGTTCGAGGCTGGTATCTCCAAGGATGGCCAGACT
CGTGAGCACGCTCTGCTCGCTTACACCCTCGGTGTCAAGCAGCTTATCGTCGCCATCAAC
AAGATGGACACCACCAAATGGTCTGAGGCTCGTTACCAAGAAATCATCAAGGAGACATCC
AACTTCATCAAGAAGGTTGGCTACAACCCCAAGACTGTTGCGTTCGTTCCCATCTCTGGC
TTCAATGGAGACAACATGCTTGCTCCTTCCACCAACTGCCCCTGGTACAAAGGTTGGGAG
AAAGAGATCAAGGGCGGCGCCAAGGTAACCGGCAAGACGCTCCTCGAGGCTATCGACTCC
ATTGAGCCTCCCAAGCGTCCCCTTGACAAGCCTCTCCGTCTTCCACTCCAGGATGTGTAC
AAGATTGGAGGTATCGGAACTGTTCCCGTGGGCCGTATTGAGACTGGTGTTCTGAAGCCC
GGCATGGTCGTCACTTTCGCTCCCGCCAATGTCACTACTGAAGTCAAGTCTGTTGAGATG
CACCACGAGCAGCTCAGTGAGGGTCAGCCCGGTGACAACGTCGGTTTCAACGTGAAGAAC
GTCTCTGTCAAAGAAATCCGTCGTGGTAACGTTGCCGGGGACTCCAAGAACGACCCTCCC
CTCGGTGCCGCCTCTTTCGACGCTCAGGTCATCGTCCTCAACCACCCTGGCCAGGTTGGT
GCTGGTTACGCTCCTGTGCTTGACTGCCACACCGCCCACATTGCTTGCAAGTTCTCTGAA
ATCAAGGAGAAGATTGACCGTCGTACCGGAAAGGCTGTCGAGTCTGCTCCCAAATTCATC
AAGTCTGGTGATTCTGCCATCGTGAAGATGGTTCCCTCTAAGCCAATGTGCGTCGAAGCC
TTCACTGACTA-------------------------------------------------
---------
>Helicocollum_bambusae_SICAUCC_25_0191
------------------------------------------------------------
---------GCTGCCGGCACTGGTGAGTTCGAGGCTGGTATCTCCAAGGATGGCCAGACT
CGTGAGCACGCTCTGCTCGCTTACACCCTCGGTGTCAAGCAGCTTATCGTCGCCATCAAC
AAGATGGACACCACCAAATGGTCTGAGGCTCGTTACCAAGAAATCATCAAGGAGACATCC
AACTTCATCAAGAAGGTTGGCTACAACCCCAAGACTGTTGCGTTCGTTCCCATCTCTGGC
TTCAATGGAGACAACATGCTTGCTCCTTCCACCAACTGCCCCTGGTACAAAGGTTGGGAG
AAAGAGATCAAGGGCGGCGCCAAGGTAACCGGCAAGACGCTCCTCGAGGCTATCGACTCC
ATTGAGCCTCCCAAGCGTCCCCTTGACAAGCCTCTCCGTCTTCCACTCCAGGATGTGTAC
AAGATTGGAGGTATCGGAACTGTTCCCGTGGGCCGTATTGAGACTGGTGTTCTGAAGCCC
GGCATGGTCGTCACTTTCGCTCCCGCCAATGTCACTACTGAAGTCAAGTCTGTTGAGATG
CACCACGAGCAGCTCAGTGAGGGTCAGCCCGGTGACAACGTCGGTTTCAACGTGAAGAAC
GTCTCTGTCAAAGAAATCCGTCGTGGTAACGTTGCCGGGGACTCCAAGAACGACCCTCCC
CTCGGTGCCGCCTCTTTCGACGCTCAGGTCATCGTCCTCAACCACCCTGGCCAGGTTGGT
GCTGGTTACGCTCCTGTGCTTGACTGCCACACCGCCCACATTGCTTGCAAGTTCTCTGAA
ATCAAGGAGAAGATTGACCGTCGTACCGGAAAGGCTGTCGAGTCTGCTCCCAAATTCATC
AAGTCTGGTGATTCTGCCATCGTGAAGATGGTTCCCTCTAAGCCAATGTGCGTCGAAGCC
TTCACTGACTA-------------------------------------------------
---------
>Conoideocrella_gongyashanensis_SICAUCC_25_0187
------------------------------------------------------------
--------------CGGTACTGGTGAGTTCGAGGCTGGTATCTCCAAGGATGGCCAGACT
CGTGAGCACGCTCTGCTCGCCTACACCCTGGGTGTCAAGCAGCTCATTGTTGCCATCAAC
AAGATGGACACTGCCAAGTGGGCTCAGGCTCGTTACGAGGAAATCATCAAGGAGACCTCC
AACTTCATCAAGAAGGTCGGCTACAACCCCAAGACTGTTGCCTTCGTCCCCATCTCCGGT
TTCAACGGTGACAACATGCTGGAAGCCTCCTCCAACTGCCCCTGGTACAAGGGTTGGGAG
AAGGAGACCAAGGCTGG---CAAGTCCACTGGCAAGACTCTGCTTGAGGCTATCGACTCC
ATTGAGCCCCCCAAGCGTCCCACCGACAAGCCCCTCCGTCTTCCCCTTCAGGATGTGTAC
AAGATTGGTGGTATTGGAACAGTTCCTGTCGGCCGTATCGAGACTGGTGTCCTCAAGCCC
GGTATGGTCGTCACTTTCGCTCCCGCCAACGTCACCACTGAAGTCAAGTCCGTCGAGATG
CACCACGAGCAGCTCACCGAGGGTAACCCCGGTGACAACGTTGGATTCAACGTGAAGAAC
GTTTCCGTCAAGGATATCCGTCGTGGAAACGTTGCTGGTGACTCCAAGAACGACCCTCCC
ATGGGTTCCGCCTCTTTCGATGCCCAGGTCATCGTTCTCAACCACCCCGGCCAGGTCGGT
GCTGGTTACGCTCCCGTCCTTGATTGCCACACCGCCCACATTGCTTGCAAGTTCGCCGAG
ATCAAGGAGAAGATTGACCGACGTACTGGTAAGGCTGTCGAAGACGCCCCCAAGTTCATC
AAGTCTGGTGACTCCGCCATCGTCAAGATGGTTCCCTCCAAGCCCAT-------------
------------------------------------------------------------
---------
>Conoideocrella_fenshuilingensis_SICAUCC_25_0180
----------------------------------------------------------TC
CTGATTATCGCTGCCGGTACTGGTGAGTTCGAGGCTGGTATCTCCAAGGATGGCCAGACC
CGTGAGCACGCCCTGCTCGCTTACACTCTTGGTGTCAAGCAGCTCATTGTTGCCATCAAC
AAGATGGACACTGCCAAGTGGGCCGAGGCTCGTTACCAGGAAATCATCAAGGAGACCTCC
AACTTCATCAAGAAGGTCGGCTACAACCCCAAGACTGTTGCTTTCGTCCCCATCTCTGGC
TTCAACGGCGACAACATGTTGACAGCCTCTACCAACTGCCCCTGGTACAAGGGCTGGGAA
AGAGAGATCAAGTCCGG---CAAGCTCACTGGCAAGACCCTCCTTGAGGCCATTGACTCT
ATTGAGCCCCCCAAGCGTCCCACCGACAAGCCCCTCCGTCTTCCCCTCCAGGATGTGTAC
AAGATTGGTGGTATTGGAACAGTTCCTGTCGGCCGTATCGAGACTGGTGTCCTCAAGCCC
GGTATGGTCGTTACCTTCGCTCCCGCTGGTGTCACCACCGAAGTCAAGTCCGTTGAGATG
CACCACGAGCAGCTTCAGGCCGGTAACCCTGGTGACAACGTTGGATTCAACGTGAAGAAC
GTTTCCGTCAAGGATATCCGCCGTGGTAACGTTGCTGGTGACTCCAAGAACGACCCCCCT
ATGGGTGCCGCTTCTTTCGATGCCCAGGTCATTGTTCTCAACCACCCTGGTCAGGTCGGT
GCTGGTTACGCCCCCGTCCTGGATTGCCACACTGCCCACATTGCTTGCAAGTTCTCTGAG
ATCAAGGAGAAGATTGACCGACGTACTGGTAAGGCTGTCGAAGACGCCCCCAAGTTCATC
AAGTCTGGTGACTCTGCCATCGTCAAGATGGTTCCCTCCAAGCCCATGTGTGTTGAGGCT
TTCACTGACTACCCTC--------------------------------------------
---------
>Conoideocrella_tenuis_SICAUCC_25_0177
-------------------------------------------AGGCTGACTGCGCTATC
CTGATTATCGCTGCCGGTACTGGTGAGTTCGAGGCTGGTATCTCCAAGGATGGCCAGACT
CGTGAGCACGCCCTGCTCGCCTACACCTTGGGTGTCAAGCAGCTCATCGTTGCCATCAAC
AAGATGGACACTGCCAAGTGGGCTGAGGCTCGTTACCAGGAAATCATCAAGGAGACTTCC
AACTTCATCAAGAAGGTCGGCTACAACCCCAAGACTGTTGCCTTCGTCCCCATCTCCGGT
TTCAACGGTGACAACATGTTGGCCGCCTCCACCAACTGCCCTTGGTACAAGGGTTGGGAG
AAGGAGACCAAGGCTGG---CAAGTCCACTGGCAAGACTCTGCTTGAGGCTATTGACTCT
ATTGAGCCCCCCAAGCGTCCCACCGACAAGCCCCTCCGTCTTCCCCTTCAGGATGTGTAC
AAGATTGGTGGTATTGGAACAGTTCCTGTCGGCCGTATCGAGACTGGTGTCCTCAAGCCC
GGTATGGTCGTTACCTTCGCTCCCGCCAACGTCACCACTGAAGTCAAGTCCGTTGAGATG
CACCACGAGCAGCTCCAGGCTGGTCAGCCCGGTGACAACGTTGGATTCAACGTGAAGAAC
GTCTCCGTCAAGGATATCCGCCGTGGTAACGTTGCTGGTGACTCCAAGAACGACCCCCCT
ATGGGAGCCGCCTCTTTCGATGCCCAGGTCATCGTTCTCAACCACCCCGGTCAAGTCGGT
GCTGGTTACGCTCCCGTCCTTGATTGCCACACCGCCCACATTGCTTGCAAGTTCGCTGAG
ATCAAGGAGAAGATTGACCGACGTACTGGTAAGGCTGTCGAAGACGCCCCCAAGTTCATC
AAGTCTGGTGACTCTGCCATCGTCAAGATGGTTCCCTCCAAGCCCATGTGTGTTGAGGCT
TTCACTGACTACCCTCCCCTGG--------------------------------------
---------
>Conoideocrella_luteorostrata_SICAUCC_25_0171
-------------------------------------------------ACTGCGCTATT
CTGATTATCGCTGCCGGTACTGGTGAGTTCGAGGCTGGTATCTCCAAGGATGGCCAGACC
CGTGAGCACGCCCTGCTCGCCTACACCCTGGGTGTCAAGCAGCTCATTGTTGCCATCAAC
AAGATGGACACTGCCAAGTGGGCTGAGGCTCGTTACCAGGAAATCATCAAGGAAACCTCC
AACTTCATCAAGAAGGTCGGCTACAACCCCAAGACTGTCGCCTTCGTCCCCATTTCCGGT
TTCAACGGTGACAACATGCTGGCTGCCTCCACCAACTGCCCTTGGTACAAGGGTTGGGAG
AAGGAGACCAAGGCTGG---CAAGTCCACTGGCAAGACTCTGCTTGAGGCTATTGACTCC
ATTGAGCCCCCCAAGCGTCCCACCGACAAGCCCCTCCGTCTTCCCCTTCAGGATGTGTAC
AAGATTGGTGGTATTGGAACAGTTCCTGTCGGCCGTATCGAGACTGGTGTCCTCAAGCCC
GGTATGGTCGTTACCTTCGCTCCCGCCAACGTCACCACTGAAGTCAAGTCCGTTGAGATG
CACCACGAGCAGCTCCAGGCTGGTCAGCCCGGTGACAACGTTGGATTCAACGTGAAGAAC
GTCTCCGTCAAGGATATCCGCCGTGGTAACGTTGCTGGTGACTCCAAGAACGACCCTCCT
CAGGGTGCCGCCTCTTTCGATGCCCAGGTCATCGTCCTCAACCACCCTGGCCAGGTCGGT
GCTGGTTACGCCCCCGTCCTTGATTGCCACACCGCCCACATTGCTTGCAAGTTCTCTGAG
ATCAAGGAGAAGATTGACCGACGTACTGGTAAGGCTGTCGAAGACGCCCCCAAGTTCATC
AAGTCTGGTGACTCTGCCATCGTCAAGATGGTTCCCTCCAAGCCCATGTGTGTTGAGGCT
TTCACTGACTACCCTC--------------------------------------------
---------
>Conoideocrella_tenuis_SICAUCC_25_0179
-----------------------------------------------TGACTGCGCTATC
CTGATTATCGCTGCCGGTACTGGTGAGTTCGAGGCTGGTATCTCCAAGGATGGCCAGACT
CGTGAGCACGCCCTGCTCGCCTACACCTTGGGTGTCAAGCAGCTCATCGTTGCCATCAAC
AAGATGGACACTGCCAAGTGGGCTGAGGCTCGTTACCAGGAAATCATCAAGGAGACTTCC
AACTTCATCAAGAAGGTCGGCTACAACCCCAAGACTGTTGCCTTCGTCCCCATCTCCGGT
TTCAACGGTGACAACATGTTGGCCGCCTCCACCAACTGCCCTTGGTACAAGGGTTGGGAG
AAGGAGACCAAGGCTGG---CAAGTCCACTGGCAAGACTCTGCTTGAGGCTATTGACTCT
ATTGAGCCCCCCAAGCGTCCCACCGACAAGCCCCTCCGTCTTCCCCTTCAGGATGTGTAC
AAGATTGGTGGTATTGGAACAGTTCCTGTCGGCCGTATCGAGACTGGTGTCCTCAAGCCC
GGTATGGTCGTTACCTTCGCTCCCGCCAACGTCACCACTGAAGTCAAGTCCGTTGAGATG
CACCACGAGCAGCTCCAGGCTGGTCAGCCCGGTGACAACGTTGGATTCAACGTGAAGAAC
GTCTCCGTCAAGGATATCCGCCGTGGTAACGTTGCTGGTGACTCCAAGAACGACCCCCCT
ATGGGAGCCGCCTCTTTCGATGCCCAGGTCATCGTTCTCAACCACCCCGGTCAAGTCGGT
GCTGGTTACGCTCCCGTCCTTGATTGCCACACCGCCCACATTGCTTGCAAGTTCGCTGAG
ATCAAGGAGAAGATTGACCGACGTACTGGTAAGGCTGTCGAAGACGCCCCCAAGTTCATC
AAGTCTGGTGACTCTGCCATCGTCAAGATGGTTCCCTCCAAGCCCATGTGTGTTGAGGCT
TTCACTGACTACCCTCCC------------------------------------------
---------
>Conoideocrella_luteorostrata_SICAUCC_25_0173
------------------------------------------------------GCTATT
CTGATTATCGCTGCCGGTACTGGTGAGTTCGAGGCTGGTATCTCCAAGGATGGCCAGACC
CGTGAGCACGCCCTGCTCGCCTACACCCTGGGTGTCAAGCAGCTCATTGTTGCCATCAAC
AAGATGGACACTGCCAAGTGGGCTGAGGCTCGTTACCAGGAAATCATCAAGGAAACCTCC
AACTTCATCAAGAAGGTCGGCTACAACCCCAAGACTGTCGCCTTCGTCCCCATTTCCGGT
TTCAACGGTGACAACATGCTGGCTGCCTCCACCAACTGCCCTTGGTACAAGGGTTGGGAG
AAGGAGACCAAGGCTGG---CAAGTCCACTGGCAAGACTCTGCTTGAGGCTATTGACTCC
ATTGAGCCCCCCAAGCGTCCCACCGACAAGCCCCTCCGTCTTCCCCTTCAGGATGTGTAC
AAGATTGGTGGTATTGGAACAGTTCCTGTCGGCCGTATCGAGACTGGTGTCCTCAAGCCC
GGTATGGTCGTTACCTTCGCTCCCGCCAACGTCACCACTGAAGTCAAGTCCGTTGAGATG
CACCACGAGCAGCTCCAGGCTGGTCAGCCCGGTGACAACGTTGGATTCAACGTGAAGAAC
GTCTCCGTCAAGGATATCCGCCGTGGTAACGTTGCTGGTGACTCCAAGAACGACCCTCCT
CAGGGTGCCGCCTCTTTCGATGCCCAGGTCATCGTCCTCAACCACCCTGGCCAGGTCGGT
GCTGGTTACGCCCCCGTCCTTGATTGCCACACCGCCCACATTGCTTGCAAGTTCTCTGAG
ATCAAGGAGAAGATTGACCGACGTACTGGTAAGGCTGTCGAAGACGCCCCCAAGTTCATC
AAGTCTGGTGACTCTGCCATCGTCAAGATGGTTCCCTCCAAGCCCATGTGTGTTGAGGCT
TTCACTGACTACCCT---------------------------------------------
---------
>Conoideocrella_luteorostrata_SICAUCC_25_0172
------------------------------------------------------------
---------------------------------------ATCTCCAAGGATGGCCAGACC
CGTGAGCACGCCCTGCTCGCCTACACCCTGGGTGTCAAGCAGCTCATTGTTGCCATCAAC
AAGATGGACACTGCCAAGTGGGCTGAGGCTCGTTACCAGGAAATCATCAAGGAAACCTCC
AACTTCATCAAGAAGGTCGGCTACAACCCCAAGACTGTCGCCTTCGTCCCCATTTCCGGT
TTCAACGGTGACAACATGCTGGCTGCCTCCACCAACTGCCCTTGGTACAAGGGTTGGGAG
AAGGAGACCAAGGCTGG---CAAGTCCACTGGCAAGACTCTGCTTGAGGCTATTGACTCC
ATTGAGCCCCCCAAGCGTCCCACCGACAAGCCCCTCCGTCTTCCCCTTCAGGATGTGTAC
AAGATTGGTGGTATTGGAACAGTTCCTGTCGGCCGTATCGAGACTGGTGTCCTCAAGCCC
GGTATGGTCGTTACCTTCGCTCCCGCCAACGTCACCACTGAAGTCAAGTCCGTTGAGATG
CACCACGAGCAGCTCCAGGCTGGTCAGCCCGGTGACAACGTTGGATTCAACGTGAAGAAC
GTCTCCGTCAAGGATATCCGCCGTGGTAACGTTGCTGGTGACTCCAAGAACGACCCTCCT
CAGGGTGCCGCCTCTTTCGATGCCCAGGTCATCGTCCTCAACCACCCTGGCCAGGTCGGT
GCTGGTTACGCCCCCGTCCTTGATTGCCACACCGCCCACATTGCTTGCAAGTTCTCTGAG
ATCAAGGAGAAGATTGACCGACGTACTGGTAAGGCTGTCGAAGACGCCCCCAAGTTCATC
AAGTCTGGTGACTCTGCCATCGTCAAGATGGTTCCCTCCAAG------------------
------------------------------------------------------------
---------
>Conoideocrella_luteorostrata_SICAUCC_25_0176
------------------------------------------CAGGCTGACTGCGCTATT
CTGATTATCGCTGCCGGTACTGGTGAGTTCGAGGCTGGTATCTCCAAGGATGGCCAGACC
CGTGAGCACGCCCTGCTCGCCTACACCCTGGGTGTCAAGCAGCTCATTGTTGCCATCAAC
AAGATGGACACTGCCAAGTGGGCTGAGGCTCGTTACCAGGAAATCATCAAGGAAACCTCC
AACTTCATCAAGAAGGTCGGCTACAACCCCAAGACTGTCGCCTTCGTCCCCATTTCCGGT
TTCAACGGTGACAACATGCTGGCTGCCTCCACCAACTGCCCTTGGTACAAGGGTTGGGAG
AAGGAGACCAAGGCTGG---CAAGTCCACTGGCAAGACTCTGCTTGAGGCTATTGACTCC
ATTGAGCCCCCCAAGCGTCCCACCGACAAGCCCCTCCGTCTTCCCCTTCAGGATGTGTAC
AAGATTGGTGGTATTGGAACAGTTCCTGTCGGCCGTATCGAGACTGGTGTCCTCAAGCCC
GGTATGGTCGTTACCTTCGCTCCCGCCAACGTCACCACTGAAGTCAAGTCCGTTGAGATG
CACCACGAGCAGCTCCAGGCTGGTCAGCCCGGTGACAACGTTGGATTCAACGTGAAGAAC
GTCTCCGTCAAGGATATCCGCCGTGGTAACGTTGCTGGTGACTCCAAGAACGACCCTCCT
CAGGGTGCCGCCTCTTTCGATGCCCAGGTCATCGTCCTCAACCACCCTGGCCAGGTCGGT
GCTGGTTACGCCCCCGTCCTTGATTGCCACACCGCCCACATTGCTTGCAAGTTCTCTGAG
ATCAAGGAGAAGATTGACCGACGTACTGGTAAGGCTGTCGAAGACGCCCCCAAGTTCATC
AAGTCTGGTGACTCTGCCATCGTCAAGATGGTTCCCTCCAAGCCCATGTGTGTTGAGGCT
TTCACTGACTACCCTCCC------------------------------------------
---------
>Conoideocrella_gongyashanensis_SICAUCC_25_0185
------------------------------------------CAGGCTGATTGTGCTATC
CTGATTATCGCCGCCGGTACTGGTGAGTTCGAGGCTGGTATCTCCAAGGATGGCCAGACT
CGTGAGCACGCTCTGCTCGCCTACACCCTGGGTGTCAAGCAGCTCATTGTTGCCATCAAC
AAGATGGACACTGCCAAGTGGGCTCAGGCTCGTTACGAGGAAATTATCAAGGAGACCTCC
AACTTCATCAAGAAGGTCGGCTACAACCCCAAGACTGTTGCCTTCGTCCCCATCTCCGGT
TTCAACGGTGACAACATGCTGGAAGCCTCCACCAACTGCCCCTGGTACAAGGGTTGGGAG
AAGGAGACCAAGGCTGG---CAAGTCCACCGGCAAGACTCTGCTTGAGGCTATCGACTCC
ATCGAGCCCCCCAAGCGTCCCACCGACAAGCCCCTCCGTCTTCCCCTTCAGGATGTGTAC
AAGATTGGTGGTATTGGAACAGTTCCTGTCGGCCGTATCGAGACTGGTGTCCTCAAGCCC
GGTATGGTCGTCACTTTCGCTCCCTCCAACGTCACCACTGAAGTCAAGTCCGTCGAGATG
CACCACGAGCAGCTCACCGAGGGTAACCCCGGTGACAACGTTGGATTCAACGTGAAGAAC
GTTTCCGTCAAGGACATCCGTCGTGGAAACGTTGCTGGTGACTCCAAGAACGACCCTCCT
CAGGGTTCCGCCTCTTTCGATGCCCAGGTCATCGTTCTCAACCACCCTGGCCAGGTCGGT
GCCGGTTACGCCCCCGTCCTTGATTGCCACACCGCCCACATTGCTTGCAAGTTCTCCGAG
ATCATTGAGAAGATTGACCGACGTACCGGTAAATCTACCGAAGCTGCCCCCAAGTTCATC
AAGTCTGGTGACTCTGCCATCGTCAAGATGGTTCCCTCCAAGCCCATGTGTGTTGAGGCT
TTCACTGACTACCCTCCC------------------------------------------
---------
>Conoideocrella_jiufengensis_SICAUCC_25_0183
-------------------------------------tactccaggctgactgcgccatt
ctgattatcgctgccggtactggtgagttcgaggctggtatctccaaggacggccagacc
cgtgagcacgctctgctcgcttacaccctcggtgttaagcagctcatcgtcgccattaac
aagatggacactgccaagtgggctgaggctcgttaccaagaaatcatcaaggagacctcc
aacttcatcaagaaggtcggctacaatcccaagactgtggctttcgtccccatctctggc
tttaacggcgacaacatgctgcaagcctccaccaactgcccctggtacaagggctgggag
aaggagaccaaggctgg---caagtccactggtaagactctgcttgaggctattgactct
atcgagccccccaagcgccccacagacaagcctctccgtctccccctccaggatgtgtac
aagattggtggtattggaactgttcccgtcggccgtatcgagactggtatcctgaagcct
ggtatggtcgttacttttgctccctccaacgtcaccactgaagtcaagtccgtcgagatg
caccacgagcagctcaccgagggtgtgcccggcgacaatgttggattcaacgtgaagaac
gtttccgtcaaggacatccgccgtggtaacgttgccggtgactccaagaacgaccccccc
aatggcgctgcctcattcgatgcccaggtcatcgttctcaaccaccccggtcaggttggt
gccggttacgctcccgtcctcgattgccacaccgcccacattgcttgcaagttctccgag
ctgaaggagaagattgaccgacgtactggcaaggccactgaaactgcccccaagttcatc
aagtctggtgacgctgccattgtcaagatggttccctccaagcctatgtgtgtggaggct
ttcactgactaccctcctctgggtg-----------------------------------
---------
>Conoideocrella_gongyashanensis_SICAUCC_25_0186
------------------------------------------------------------
-------------------------------------------------------AGACT
CGTGAGCACGCTCTGCTCGCCTACACCCTGGGTGTCAAGCAGCTCATCGTTGCCATCAAC
AAGATGGACACCGCCAAGTGGGCCCAGGCTCGTTACGAGGAAATCATCAAGGAGACTTCC
AACTTCATCAAGAAGGTCGGCTACAACCCCAAGACTGTTGCCTTCGTCCCCATCTCCGGT
TTCAACGGTGACAACATGCTGGAAGCCTCCACCAACTGCCCCTGGTACAAGGGTTGGGAG
AAGGAGACCAAGGCTGG---CAAGTCCACTGGCAAGACTCTGCTTGAGGCTATCGACTCC
ATTGAGCCCCCCAAGCGTCCCACCGACAAGCCCCTCCGTCTTCCCCTTCAGGATGTGTAC
AAGATTGGTGGTATTGGAACAGTTCCTGTCGGCCGTATCGAGACTGGTGTCCTCAAGCCC
GGTATGGTCGTCACTTTCGCTCCCGCCAACGTCACCACTGAAGTCAAGTCCGTCGAGATG
CACCACGAGCAGCTCGCTGAGGGTAACCCCGGTGACAACGTTGGATTCAACGTGAAGAAC
GTTTCCGTCAAGGATATCCGTCGTGGAAACGTTGCTGGTGACTCCAAGAACGACCCCCCC
ATGGGTTCCGCCTCTTTCGATGCCCAGGTCATCGTTCTCAACCACCCCGGCCAGGTCGGT
GCTGGTTACGCCCCCGTCCTCGATTGCCACACCGCCCACATTGCTTGCAAGTTCGCCGAG
ATCATTGAGAAGATTGACCGACGTACTGGTAAATCTACCGAAGCCGCCCCCAAGTTCATC
AAGTCTGGTGACTCTGCCATCGTCAAGATGGTTCCCTCCAAGCCCATGTGCGTTGAGGCT
TTCACTGACTACCCTCCC------------------------------------------
---------
>Regiocrella_sichuanensis_SICAUCC_25_0188
GGTCATCGTGATTTTATCAAGAACATGATTACTGGTACCTCCCAGGCTGACTGCGCTATT
CTCATCATCGCTGCCGGTACTGGTGAGTTCGAGGCTGGTATCTCCAAGGATGGTCAGACC
CGTGAGCACGCTCTGCTCGCCTACACCCTGGGTGTCAAGCAGCTCATTGTCGCCATCAAC
AAGATGGACACTGCCAAGTGGGCCGAGGCTCGTTACCAGGAAATCATCAAGGAAACCTCC
AACTTCATCAAGAAGGTCGGCTACAACCCCAAGACCGTCCCCTTCGTCCCCATCTCCGGT
TTCAACGGTGACAACATGTTGGCGGCCTCCTCCAACTGCCCCTGGTACAAGGGCTGGGAG
AAGGAGACCAAGGCTGG---CAAGTCTACCGGCAAGACCCTTCTCGAGGCCATTGACTCC
ATCGAGCCCCCCAAGCGTCCCGTTGACAAGCCCCTCCGTCTTCCCCTCCAGGATGTTTAC
AAGATCGGTGGTATTGGAACAGTCCCTGTCGGCCGTATCGAGACTGGTGTCCTCAAGCCC
GGTATGGTCGTCACCTTTGCCCCCGCCAACGTCACCACTGAAGTCAAGTCTGTCGAAATG
CACCACGAGCAGCTCACTGAGGGCAACCCTGGTGACAATGTCGGTTTCAACGTGAAGAAC
GTCTCTGTCAAGGATATCCGCCGTGGTAACGTTGCTGGTGACTCCAAGAACGACCCTCCC
CAGGGTGCCGCTTCTTTCGACGCCCAGGTCATTGTTCTCAACCACCCTGGTCAGGTCGGT
GCCGGTTACGCCCCCGTCCTCGACTGCCACACCGCCCACATTGCCTGCAAGTTCTCTGAG
ATCAAGGAGAAGATTGACCGACGTACCGGTAAGGCCGTCGAAGCCGCCCCCAAGTTCATC
AAGTCTGGTGACTCCGCCATCGTCAAGATGGTTCCCTCCAAGCCCATGTGCGTTGAGGCC
TTCACCGATTACCCTCCCCTGGGTCGTTTCGCCGTCCGTGACATGCGTCAAACCGTTGCC
GTCGGTGTC
>Regiocrella_sichuanensis_SICAUCC_25_0189
GGTCATCGTGATTTTATCAAGAACATGATTACTGGTACCTCCCAGGCTGACTGCGCTATT
CTCATCATCGCTGCCGGTACTGGTGAGTTCGAGGCTGGTATCTCCAAGGATGGTCAGACC
CGTGAGCACGCTCTGCTCGCCTACACCCTGGGTGTCAAGCAGCTCATTGTCGCCATCAAC
AAGATGGACACTGCCAAGTGGGCCGAGGCTCGTTACCAGGAAATCATCAAGGAAACCTCC
AACTTCATCAAGAAGGTCGGCTACAACCCCAAGACCGTCCCCTTCGTCCCCATCTCCGGT
TTCAACGGTGACAACATGTTGGCGGCCTCCTCCAACTGCCCCTGGTACAAGGGCTGGGAG
AAGGAGACCAAGGCTGG---CAAGTCTACCGGCAAGACCCTTCTCGAGGCCATTGACTCC
ATCGAGCCCCCCAAGCGTCCCGTTGACAAGCCCCTCCGTCTTCCCCTCCAGGATGTTTAC
AAGATCGGTGGTATTGGAACAGTCCCTGTCGGCCGTATCGAGACTGGTGTCCTCAAGCCC
GGTATGGTCGTCACCTTTGCCCCCGCCAACGTCACCACTGAAGTCAAGTCTGTCGAAATG
CACCACGAGCAGCTCACTGAGGGCAACCCTGGTGACAATGTCGGTTTCAACGTGAAGAAC
GTCTCTGTCAAGGATATCCGCCGTGGTAACGTTGCTGGTGACTCCAAGAACGACCCTCCC
CAGGGTGCCGCTTCTTTCGACGCCCAGGTCATTGTTCTCAACCACCCTGGTCAGGTCGGT
GCCGGTTACGCCCCCGTCCTCGACTGCCACACCGCCCACATTGCCTGCAAGTTCTCTGAG
ATCAAGGAGAAGATTGACCGACGTACCGGTAAGGCCGTCGAAGCCGCCCCCAAGTTCATC
AAGTCTGGTGACTCCGCCATCGTCAAGATGGTTCCCTCCAAGCCCATGTGCGTTGAGGCC
TTCACCGATTACCCTCCCCTGGGTCGTTTCGCCGTCCGTGACATGCGTCAAACCGTTGCC
GTCGGTGTC
>Conoideocrella_tenuis_SICAUCC_25_0178
---------------------------------------------gctgactgcgctatc
ctgattatcgctgccggtactggtgagttcgaggctggtatctccaaggatggccagact
cgtgagcacgccctgctcgcctacaccttgggtgtcaagcagctcatcgttgccatcaac
aagatggacactgccaagtgggctgaggctcgttaccaggaaatcatcaaggagacttcc
aacttcatcaagaaggtcggctacaaccccaagactgttgccttcgtccccatctccggt
ttcaacggtgacaacatgttggccgcctccaccaactgcccttggtacaagggttgggag
aaggagaccaaggctgg---caagtccactggcaagactctgcttgaggctattgactct
attgagccccccaagcgtcccaccgacaagcccctccgtcttccccttcaggatgtgtac
aagattggtggtattggaacagttcctgtcggccgtatcgagactggtgtcctcaagccc
ggtatggtcgttaccttcgctcccgccaacgtcaccactgaagtcaagtccgttgagatg
caccacgagcagctccaggctggtcagcccggtgacaacgttggattcaacgtgaagaac
gtctccgtcaaggatatccgccgtggtaacgttgctggtgactccaagaacgacccccct
atgggagccgcctctttcgatgcccaggtcatcgttctcaaccaccccggtcaagtcggt
gctggttacgctcccgtccttgattgccacaccgcccacattgcttgcaagttcgctgag
atcaaggagaagattgaccgacgtactggtaaggctgtcgaagacgcccccaagttcatc
aagtctggtgactctgccatcgtcaagatggttccctccaagcccatgtgtgttgaggct
ttcactgactacc-----------------------------------------------
---------
>Conoideocrella_luteorostrata_SICAUCC_25_0170
---------------------------------------------gctgactgcgctatt
ctgattatcgctgccggtactggtgagttcgaggctggtatctccaaggatggccagacc
cgtgagcacgccctgctcgcctacaccctgggtgtcaagcagctcattgttgccatcaac
aagatggacactgccaagtgggctgaggctcgttaccaggaaatcatcaaggaaacctcc
aacttcatcaagaaggtcggctacaaccccaagactgtcgccttcgtccccatttccggt
ttcaacggtgacaacatgctggctgcctccaccaactgcccttggtacaagggttgggag
aaggagaccaaggctgg---caagtccactggcaagactctgcttgaggctattgactcc
attgagccccccaagcgtcccaccgacaagcccctccgtcttccccttcaggatgtgtac
aagattggtggtattggaacagttcctgtcggccgtatcgagactggtgtcctcaagccc
ggtatggtcgttaccttcgctcccgccaacgtcaccactgaagtcaagtccgttgagatg
caccacgagcagctccaggctggtcagcccggtgacaacgttggattcaacgtgaagaac
gtctccgtcaaggatatccgccgtggtaacgttgctggtgactccaagaacgaccctcct
cagggtgccgcctctttcgatgcccaggtcatcgtcctcaaccaccctggccaggtcggt
gctggttacgcccccgtccttgattgccacaccgcccacattgcttgcaagttctctgag
atcaaggagaagattgaccgacgtactggtaaggctgtcgaagacgcccccaagttcatc
aagtctggtgactctgccatcgtcaagatggttccctccaagcccatgtgtgttgaggct
ttcactgactacc-----------------------------------------------
---------
>Conoideocrella_luteorostrata_SICAUCC_25_0174
GGTCATCGTGATTTTATCAAGAACATGATCACTGGTACTTCCCAGGCTGACTGCGCTATT
CTGATTATCGCTGCCGGTACTGGTGAGTTCGAGGCTGGTATCTCCAAGGATGGCCAGACC
CGTGAGCACGCCCTGCTCGCCTACACCCTGGGTGTCAAGCAGCTCATTGTTGCCATCAAC
AAGATGGACACTGCCAAGTGGGCTGAGGCTCGTTACCAGGAAATCATCAAGGAAACCTCC
AACTTCATCAAGAAGGTCGGCTACAACCCCAAGACTGTCGCCTTCGTCCCCATTTCCGGT
TTCAACGGTGACAACATGCTGGCTGCCTCCACCAACTGCCCTTGGTACAAGGGTTGGGAG
AAGGAGACCAAGGCTGG---CAAGTCCACTGGCAAGACTCTGCTTGAGGCTATTGACTCC
ATTGAGCCCCCCAAGCGTCCCACCGACAAGCCCCTCCGTCTTCCCCTTCAGGATGTGTAC
AAGATTGGTGGTATTGGAACAGTTCCTGTCGGCCGTATCGAGACTGGTGTCCTCAAGCCC
GGTATGGTCGTTACCTTCGCTCCCGCCAACGTCACCACTGAAGTCAAGTCCGTTGAGATG
CACCACGAGCAGCTCCAGGCTGGTCAGCCCGGTGACAACGTTGGATTCAACGTGAAGAAC
GTCTCCGTCAAGGATATCCGCCGTGGTAACGTTGCTGGTGACTCCAAGAACGACCCTCCT
CAGGGTGCCGCCTCTTTCGATGCCCAGGTCATCGTCCTCAACCACCCTGGCCAGGTCGGT
GCTGGTTACGCCCCCGTCCTTGATTGCCACACCGCCCACATTGCTTGCAAGTTCTCTGAG
ATCAAGGAGAAGATTGACCGACGTACTGGTAAGGCTGTCGAAGACGCCCCCAAGTTCATC
AAGTCTGGTGACTCTGCCATCGTCAAGATGGTTCCCTCCAAGCCCATGTGTGTTGAGGCT
TTCACTGACTACCCTCCCCTGGGTCGTTTCGCCGTCCGTGACATGCGTCAAACCGTTGCC
GTTGGTGTC
