# Supplementary material for: Polyphasic taxonomy of entomopathogenic fungi infecting scale insects in Clavicipitaceae (Hypocreales) from China
Source: IMA Fungus. 2026 Jun 23;17:e195753. doi: 10.3897/imafungus.17.195753 (PMC13320307; doi:10.3897/imafungus.17.195753)
Supplement: Supplementary material 4 — LSU-mafft [file imafungus-17-e195753-s004.fasta]

>Conoideocrella_fenshuilingensis_YHH_CFFSL2310002_T
---------------------------ACAGGGATTGCCCCAGTAACGGCGAGTGAAGCG
GCAACAGCTCAAATTTGAAATCTGGCCC-C---------CAGGGCCCGAGTTGTAATTTG
CAGAGGATGCTTTTGGCGAGGTGCCTTCCGAGTGCCCTGGAACGGGACGCCATAGAGGGT
GAGAGCCCCGTCTGGTTGGAT-ACCGAGCCTCTGTAAAGCTCCTTCGACGAGTCGAGTAG
TTTGGGAATGCTGCTCTAAATGGGAGGTATATGTCTTCTAAAGCTAAATATTGGCCAGAG
ACCGATAGCGCACAAGTAGAGTGATCGAAAGATGAAAAGCACTTTGAAAAGAGGGTTAAA
TAGTACGTGAAATTGTTGAAAGGGAAGCGTTTATGACCAGACTTGGACCCGGTGAATCAT
CCAGCGTTCT-----------CGCTGGTGCACTTTGCCGGGCT---CAGGCCAGCATCAG
TTTGCCCTGGGGGATAAAGGTTTCGGGAATGTGGCTCCTCC------GGGAGTGTTATAG
CCCGTTGCATAATACCCT-GGGGCGGACTGAGGTTCGCGCATC-----TGCAAGGATGCT
GGCGTAATGGTCATCAGCGACCCGTCTTGAAACACGGACCAAGGAGTCGTCTTCGTATGC
GAGTGTTCGGGTGTAAAA-CCCCTACGCGTAATGAAAGTGAAC-GCAGGTGAGAGCTTC-
-------------------------GGCGCATCATCGACCGATCCTGATGTTCTCGGATG
GATTTGAGTAAGAGCATAC-GGGGCCGGACCCGAAAGAAGGTGAACTATGCCTGTAT-AG
GGTGAAGCCAGAGGAAACTC-TGGTGGAGGCTCGCAGCGGGTTCTGACGTGCAAATCGAT
CGTCAAATATGGGCATGGGGGGCGAAAGACTAATCGAAC---------------------
---------------------
>Conoideocrella_fenshuilingensis_YHH_CFFSL2310003
--------------------------AACAGGGATTGCCCCAGTAACGGCGAGTGAAGCG
GCAACAGCTCAAATTTGAAATCTGGCCC-C---------CAGGGCCCGAGTTGTAATTTG
CAGAGGATGCTTTTGGCGAGGTGCCTTCCGAGTGCCCTGGAACGGGACGCCATAGAGGGT
GAGAGCCCCGTCTGGTTGGAT-ACCGAGCCTCTGTAAAGCTCCTTCGACGAGTCGAGTAG
TTTGGGAATGCTGCTCTAAATGGGAGGTATATGTCTTCTAAAGCTAAATATTGGCCAGAG
ACCGATAGCGCACAAGTAGAGTGATCGAAAGATGAAAAGCACTTTGAAAAGAGGGTTAAA
TAGTACGTGAAATTGTTGAAAGGGAAGCGTTTATGACCAGACTTGGACCCGGTGAATCAT
CCAGCGTTCT-----------CGCTGGTGCACTTTGCCGGGCT---CAGGCCAGCATCAG
TTTGCCCTGGGGGATAAAGGTTTCGGGAATGTGGCTCCTCC------GGGAGTGTTATAG
CCCGTTGCATAATACCCT-GGGGCGGACTGAGGTTCGCGCATC-----TGCAAGGATGCT
GGCGTAATGGTCATCAGCGACCCGTCTTGAAACACGGACCAAGGAGTCGTCTTCGTATGC
GAGTGTTCGGGTGTAAAA-CCCCTACGCGTAATGAAAGTGAAC-GCAGGTGAGAGCTTC-
-------------------------GGCGCATCATCGACCGATCCTGATGTTCTCGGATG
GATTTGAGTAAGAGCATAC--GGGCCGGACCCGAAAGAAGGTGAACTATGCCTGTAT-AG
GGTGAAGCCAGAGGAAACTC-TGGTGGAGGCTCGCAGC-GGTTCTGACGTGCAAATCGAT
CGTCAAATATGGGCATGGGGGGCGAAAGACTAATCGAACCTT------------------
---------------------
>Conoideocrella_gongyashanensis_CGMCC_3_28305_T
-----------------------------------------AGTAACGGCGAGTGAAGCG
GCAACAGCTCAAATTTGAAATCTGGCCC-C---------TAGGGCCCGAGTTGTAATTTG
CAGAGGATGCTTTTGGCGAGGTGCCTTCCGAGTTCCCTGGAACGGGACGCCATAGAGGGT
GAGAGCCCCGTCTGGTTGGAT-ACCGAGCCTCTGTAAAGCTCCTTCGACGAGTCGAGTAG
TTTGGGAATGCTGCTCTAAATGGGAGGTATATGTCTTCTAAAGCTAAATACCGGCCAGAG
ACCGATAGCGCACAAGTAGAGTGATCGAAAGATGAAAAGCACTTTGAAAAGAGGGTTAAA
TAGTACGTGAAATTGTTGAAAGGGAAGCGCTTATGACCAGACTTGGACCCGGTGAATCAT
CCAGCGTTCT-----------CGCTGGTGCACTTTGCCGGGCT---CAGGCCAGCATCAG
TTTGTCTTGGGGGATAAAGGCTTCGGGAATGTGGCTCCTTC------GGGAGTGTTATAG
CCCGTTGCATAATACCCT-GGGGCGGACTGAGGTTCGCGCATC-----TGCAAGGATGCT
GGCGTAATGGTCATCAGCGACCCGTCTTGAAACACGGACCAAGGAGTCGTCTTCGTATGC
GAGTGTTCGGGTGTAAAA-CCCCTACGCGTAATGAAAGTGAAC-GCAGGTGAGAGCTTC-
-------------------------GGCGCATCATCGACCGATCCTGATGTTCTCGGATG
GATTTGAGTAAGAGCATACGGGGGCCGGACCCGAAAGAAGGTGAACTATGCCTGTATAAG
GGTGAAGCCAGAGGAAACTC-TGGTGGAGGCTCGCAGC-GGTTCTGACGTGCAAATCGAT
CGTCAAATATGGGCAT-GG-----------------------------------------
---------------------
>Conoideocrella_gongyashanensis_CGMCC_3_28306
----------------------------------------CAGTAACGGCGAGTGAAGCG
GCAACAGCTCAAATTTGAAATCTGGCCC-C---------TAGGGCCCGAGTTGTAATTTG
CAGAGGATGCTTTTGGCGAGGTGCCTTCCGAGTTCCCTGGAACGGGACGCCATAGAGGGT
GAGAGCCCCGTCTGGTTGGAT-ACCGAGCCTCTGTAAAGCTCCTTCGACGAGTCGAGTAG
TTTGGGAATGCTGCTCTAAATGGGAGGTATATGTCTTCTAAAGCTAAATACCGGCCAGAG
ACCGATAGCGCACAAGTAGAGTGATCGAAAGATGAAAAGCACTTTGAAAAGAGGGTTAAA
TAGTACGTGAAATTGTTGAAAGGGAAGCGCTTATGACCAGACTTGGACCCGGTGAATCAT
CCAGCGTTCT-----------CGCTGGTGCACTTTGCCGGGCT---CAGGCCAGCATCAG
TTTGTCTTGGGGGATAAAGGCTTCGGGAATGTGGCTCCTTC------GGGAGTGTTATAG
CCCGTTGCATAATACCCT-GGGGCGGACTGAGGTTCGCGCATC-----TGCAAGGATGCT
GGCGTAATGGTCATCAGCGACCCGTCTTGAAACACGGACCAAGGAGTCGTCTTCGTATGC
GAGTGTTCGGGTGTAAAA-CCCCTACGCGTAATGAAAGTGAAC-GCAGGTGAGAGCTTC-
-------------------------GGCGCATCATCGACCGATCCTGATGTTCTCGGATG
GATTTGAGTAAGAGCATAACGGGGCCGGACCCGAAAGAAGGTGAACTATGCCTGTATAAG
GGTGAAGCCAGAGGAAACTCTTGGTGGAGGCTCGCAGC-GGTTCTGACGTGCAAATCGAT
CGTCAAATATGGGCAT-GGGG---------------------------------------
---------------------
>Conoideocrella_jiufengensis_SICAUCC_24_0208_T
TATCAATAAGCGGAGGAAAAGAAACCAACAGGGATTGCCCCAGTAACGGCGAGTGAAGCG
GCAACAGCTCAAATTTGAAATCTGGCCC-C---------CAGGGCCCGAGTTGTAATTTG
CAGAGGATGCTTTTGGTGAGGTGCCTTCCGAGTTCCCTGGAACGGGACGCCATAGAGGGT
GAGAGCCCCGTCTGGTCGGAC-ACCGAGCCTCTGTAAAGCTCCTTCGACGAGTCGAGTAG
TTTGGGAATGCTGCTCTAAATGGGAGGTAAATGTCTTCTAAAGCTAAATATCGGCCAGAG
ACCGATAGCGCACAAGTAGAGTGATCGAAAGATGAAAAGCACTTTGAAAAGAGGGTTAAA
TAGTACGTGAAATTGTTGAAAGGGAAGCGCTCATGACCAGACTTGGGCCCGGTGAATCAT
CCAGCGTTCT-----------CGCTGGTGCACTTTGCCGGGCT---CAGGCCAGCATCAG
TTCGCCCCGGGGGATAAAGGCTCTGGGAATGTGGCTCCCTC------GGGAGTGTTATAG
CCCACTGCACAATACCCT-GGGGCGGACTGAGGACCGCGCATC-----TGCAAGGATGCT
GGCGTAATGGTCATCAGCGACCCGTCTTGAAACACGGACCAAGGAGTCGTCTTCGTATGC
GAGTGTTCGGGTGTCAAA-CCCCTACGCGTAATGAAAGTGAAC-GCAGGTGAGAGCTTC-
-------------------------GGCGCATCATCGACCGATCCTGATGTTCTCGGATG
GATTTGAGTAAGAGCATAC-GGGGCCGGACCCGAAAGAAGGTGAACTATGCCTGTAT-AG
GGTGAAGCCAGAGGAAACTC-TGGTGGAGGCTCGCAGC-GGTTCTGACGTGCAAATCGAT
CGTCAAATATGGGCAT-GGGGGCGAAAGACTAATCGAACCTTCTAGTAGCTGGTTTCCGC
CGAAGTTCCCCTCAGGATAAT
>Conoideocrella_jiufengensis_SICAUCC_24_0209
TATCAATAAGCGGAGGAAAAGAAACCAACAGGGATTGCCCCAGTAACGGCGAGTGAAGCG
GCAACAGCTCAAATTTGAAATCTGGCCC-C---------CAGGGCCCGAGTTGTAATTTG
CAGAGGATGCTTTTGGTGAGGTGCCTTCCGAGTTCCCTGGAACGGGACGCCATAGAGGGT
GAGAGCCCCGTCTGGTCGGAC-ACCGAGCCTCTGTAAAGCTCCTTCGACGAGTCGAGTAG
TTTGGGAATGCTGCTCTAAATGGGAGGTAAATGTCTTCTAAAGCTAAATATCGGCCAGAG
ACCGATAGCGCACAAGTAGAGTGATCGAAAGATGAAAAGCACTTTGAAAAGAGGGTTAAA
TAGTACGTGAAATTGTTGAAAGGGAAGCGCTCATGACCAGACTTGGGCCCGGTGAATCAT
CCAGCGTTCT-----------CGCTGGTGCACTTTGCCGGGCT---CAGGCCAGCATCAG
TTCGCCCCGGGGGATAAAGGCTCTGGGAATGTGGCTCCCTC------GGGAGTGTTATAG
CCCACTGCACAATACCCT-GGGGCGGACTGAGGACCGCGCATC-----TGCAAGGATGCT
GGCGTAATGGTCATCAGCGACCCGTCTTGAAACACGGACCAAGGAGTCGTCTTCGTATGC
GAGTGTTCGGGTGTCAAA-CCCCTACGCGTAATGAAAGTGAAC-GCAGGTGAGAGCTTC-
-------------------------GGCGCATCATCGACCGATCCTGATGTTCTCGGATG
GATTTGAGTAAGAGCATAC-GGGGCCGGACCCGAAAGAAGGTGAACTATGCCTGTAT-AG
GGTGAAGCCAGAGGAAACTC-TGGTGGAGGCTCGCAGC-GGTTCTGACGTGCAAATCGAT
CGTCAAATATGGGCAT-GGGGGCGAAAGACTAATCGAACCTTCTAGTAGCTGGTTTCCGC
CGAAGTTCCCCTCAGGATAAT
>Conoideocrella_jiufengensis_SICAUCC_24_0210
TATCAATAAGCGGAGGAAAAGAAACCAACAGGGATTGCCCCAGTAACGGCGAGTGAAGCG
GCAACAGCTCAAATTTGAAATCTGGCCC-C---------CAGGGCCCGAGTTGTAATTTG
CAGAGGATGCTTTTGGTGAGGTGCCTTCCGAGTTCCCTGGAACGGGACGCCATAGAGGGT
GAGAGCCCCGTCTGGTCGGAC-ACCGAGCCTCTGTAAAGCTCCTTCGACGAGTCGAGTAG
TTTGGGAATGCTGCTCTAAATGGGAGGTAAATGTCTTCTAAAGCTAAATATCGGCCAGAG
ACCGATAGCGCACAAGTAGAGTGATCGAAAGATGAAAAGCACTTTGAAAAGAGGGTTAAA
TAGTACGTGAAATTGTTGAAAGGGAAGCGCTCATGACCAGACTTGGGCCCGGTGAATCAT
CCAGCGTTCT-----------CGCTGGTGCACTTTGCCGGGCT---CAGGCCAGCATCAG
TTCGCCCCGGGGGATAAAGGCTCTGGGAATGTGGCTCCCTC------GGGAGTGTTATAG
CCCACTGCACAATACCCT-GGGGCGGACTGAGGACCGCGCATC-----TGCAAGGATGCT
GGCGTAATGGTCATCAGCGACCCGTCTTGAAACACGGACCAAGGAGTCGTCTTCGTATGC
GAGTGTTCGGGTGTCAAA-CCCCTACGCGTAATGAAAGTGAAC-GCAGGTGAGAGCTTC-
-------------------------GGCGCATCATCGACCGATCCTGATGTTCTCGGATG
GATTTGAGTAAGAGCATAC-GGGGCCGGACCCGAAAGAAGGTGAACTATGCCTGTAT-AG
GGTGAAGCCAGAGGAAACTC-TGGTGGAGGCTCGCAGC-GGTTCTGACGTGCAAATCGAT
CGTCAAATATGGGCAT-GGGGGCGAAAGACTAATCGAACCTTCTAGTAGCTGGTTTCCGC
CGAAGTTCCCCTCAGGATAAT
>Conoideocrella_krungchingensis_BCC_36100_T
------------------------------------------------------------
------------------------------------------------------------
----------------------GCCTTCCGAGTTCCCTGGAACGGGACGCCATAGAGGGT
GAGAGCCCCGTCTGGTTGGAT-ACCGAGTCTCTGTAAAGCTCCTTCGACGAGTCGAGTAG
TTTGGGAATGCTGCTCTAAATGGGAGGTATATGTCTTCTAAAGCTAAATACCGGCCAGAG
ACCGATAGCGCACAAGTAGAGTGATCGAAAGATGAAAAGCACTTTGAAAAGAGGGTTAAA
CAGTACGTGAAATTGTTGAAAGGGAAGCGTTCATGACCAGACTTGGACCCGGCGAATCAT
CCAGCGTTCT-----------CGCTGGTGCACTTTGCCGGGCT---CAGGCCAGCATCAG
TTTGCCCCGGGGGATAAAGGCTTTGGGAATGTGGCTCCTCC------GGGAGTGTTATAG
CCCGCTGCACAATACTCT-GGGGCGGACTGAGGTTCGCGCATC-----TGCATGGATGCT
GGCGTAATGGTCATCAGCGACCCGTCTTGAAACACGGACCAAGGAGTCGTCTTCGTATGC
GAGTGTTCGGGTGTCAAA-CCCCTACGCGTAATGAAAGTGAAC-GCAGGTGAGAGCTTC-
-------------------------GGCGCATCATCGACCGATCCTGATGTTCTCGGATG
GATTTGAGTAAGAGCATAC-GGGGCCGGACCCGAAAGAAGGTGAACTATGCCTGTAT-AG
GGTGAAGCCAGAGGAAACTC-TGGTGGAGGCTCGCAGC-GGTTCTGACGTGCAAATCGAT
CGTCAAATATGGGCAT--------------------------------------------
---------------------
>Conoideocrella_krungchingensis_BCC_36101
------------------------------------------------------------
------------------------------------------------------------
----------CTTTTGATGAGTGCCTTCCGAGTTCCCTGGAACGGGACGCCATAGAGGGT
GAGAGCCCCGTCTGGTTGGAT-ACCGAGTCTCTGTAAAGCTCCTTCGACGAGTCGAGTAG
TTTGGGAATGCTGCTCTAAATGGGAGGTATATGTCTTCTAAAGCTAAATACCGGCCAGAG
ACCGATAGCGCACAAGTAGAGTGATCGAAAGATGAAAAGCACTTTGAAAAGAGGGTTAAA
CAGTACGTGAAATTGTTGAAAGGGAAGCGTTCATGACCAGACTTGGACCCGGCGAATCAT
CCAGCGTTCT-----------CGCTGGTGCACTTTGCCGGGCT---CAGGCCAGCATCAG
TTTGCCCCGGGGGATAAAGGCTTTGGGAATGTGGCTCCTCC------GGGAGTGTTATAG
CCCGCTGCACAATACTCT-GGGGCGGACTGAGGTTCGCGCATC-----TGCATGGATGCT
GGCGTAATGGTCATCAGCGACCCGTCTTGAAACACGGACCAAGGAGTCGTCTTCGTATGC
GAGTGTTCGGGTGTCAAA-CCCCTACGCGTAATGAAAGTGAAC-GCAGGTGAGAGCTTC-
-------------------------GGCGCATCATCGACCGATCCTGATGTTCTCGGATG
GATTTGAGTAAGAGCATAC-CGGGCCGGACCCGAAAGAAGGTGAACTATGCCTGTAT-AG
GGTGAAGCCAGAGGAAACTC-TGGTGGAGGCTCGCAGC-GGTTCTGACGTGCAAATCGAT
CGTCAAATATGGGCAT--------------------------------------------
---------------------
>Conoideocrella_luteorostrata_NHJ_11343
--------------------GAAACCAACAGGGATTGCCCCAGTAACGGCGAGTGAAGCG
GCAACAGCTCAAATTTGAAATCTGGCCC-C---------CAGGGCCCGAGTTGTAATTTG
CAGAGGATGCTTTTGGCGAGGTGCCTTCCGAGTTCCCTGGAACGGGACGCCATAGAGGGT
GAGAGCCCCGTCTGGTTGGAT-ACCGAGCCTCTGTAAAGCTCCTTCGACGAGTCGAGTAG
TTTGGGAATGCTGCTCTAAATGGGAGGTATATGTCTTCTAAAGCTAAATACCGGCCAGAG
ACCGATAGCGCACAAGTAGAGTGATCGAAAGATGAAAAGCACTTTGAAAAGAGGGTTAAA
CAGTACGTGAAATTGTTGAAAGGGAAGCGCTTGTGACCAGACTTGGGCCCGGTGAATCAT
CCAGCGTTCT-----------CGCTGGTGCACTTTGCCGGGCC---CAGGCCAGCATCAG
TTTGCCTCGGGGGATAAAGGCTCTGGGAATGTGGCTCCTCC------GGGAGTGTTATAG
CCCGTTGCATAATGCCCT-GGGGCGGACTGAGGTTCGCGCATC-----TGCAAGGATGCT
GGCGTAATGGTCATCAGCGGCCCGTCTTGAAACACGGACCAAGGAGTCGTCTTCGTATGC
GAGTGTTCGGGTGTAAAA-CCCCTACGCGGAATGAAAGTGAAC-GCAGGTGAGAGCTTC-
-------------------------GGCGCATCATCGACCGATCCTGATGTTCTCGGATG
GATTTGAGTAAGAGCATAC-GGGGCCGGACCCGAAAGAAGGTGAACTATGCCTGTAT-AG
GGTGAAGCCAGAGGAAACTC-TGGTGGAGGCTCGCAGC-GGTTCTGACGTGCAAATCGAT
CGTCAAATATGGGCAT-GGGGGCGAAAGACTAATC-------------------------
---------------------
>Conoideocrella_luteorostrata_NHJ_12516
TATCAATAAGCGGAGGAAAAGAAACCAACAGGGATTGCCCCAGTAACGGCGAGTGAAGCG
GCAACAGCTCAAATTTGAAATCTGGCCC-C---------CAGGGCCCGAGTTGTAATTTG
CAGAGGATGCTTTTGGCGAGGTGCCTTCCGAGTTCCCTGGAACGGGACGCCATAGAGGGT
GAGAGCCCCGTCTGGTTGGAT-ACCGAGCCTCTGTAAAGCTCCTTCGACGAGTCGAGTAG
TTTGGGAATGCTGCTCTAAATGGGAGGTATATGTCTTCTAAAGCTAAATACCGGCCAGAG
ACCGATAGCGCACAAGTAGAGTGATCGAAAGATGAAAAGCACTTTGAAAAGAGGGTTAAA
CAGTACGTGAAATTGTTGAAAGGGAAGCGCTTGTGACCAGACTTGGGCCCGGTGAATCAT
CCAGCGTTCT-----------CGCTGGTGCACTTTGCCGGGCC---CAGGCCAGCATCAG
TTTGCCTCGGGGGATAAAGGCTCTGGGAATGTGGCTCCTCC------GGGAGTGTTATAG
CCCGTTGCACAATGCCCT-GGGGCGGACTGAGGTTCGCGCATC-----TGCAAGGATGCT
GGCGTAATGGTCATCAGCGGCCCGTCTTGAAACACGGACCAAGGAGTCGTCTTCGTATGC
GAGTGTTCGGGTGTAAAA-CCCCTACGCGGAATGAAAGTGAAC-GCAGGTGAGAGCTTC-
-------------------------GGCGCATCATCGACCGATCCTGATGTTCTCGGATG
GATTTGAGTAAGAGCATAC-GGGGCCGGACCCGAAAGAAGGTGAACTATGCCTGTAT-AG
GGTGAAGCCAGAGGAAACTC-TGGTGGAGGCTCGCAGC-GGTTCTGACGTGCAAATCGAT
CGTCAAATATGGGCAT-GGGGGCGAAAGACTAATCGAACCTTCTAGTA------------
---------------------
>Conoideocrella_tenuis_NHJ_6293
TATCAATAAGCGGAGGAAAAGAAACCAACAGGGATTGCCCCAGTAACGGCGAGTGAAGCG
GCAACAGCTCAAATTTGAAATCTGGCCC-C---------TAGGGCCCGAGTTGTAATTTG
CAGAGGATGCTTTTGGCGAGGTGCCTTCCGAGTTCCCTGGAACGGGACGCCATAGAGGGT
GAGAGCCCCGTCTGGTTGGAT-ACCGAGCCTCTGTAAAGCTCCTTCGACGAGTCGAGTAG
TTTGGGAATGCTGCTCTAAATGGGAGGTATATGTCTTCTAAAGCTAAATACCGGCCAGAG
ACCGATAGCGCACAAGTAGAGTGATCGAAAGATGAAAAGCACTTTGAAAAGAGGGTTAAA
TAGTACGTGAAATTGTTGAAAGGGAAGCGCTTATGACCAGACTTGGACCCGGTGAATCAT
CCAGCGTTCT-----------CGCTGGTGCACTTTGCCGGGCT---CAGGCCAGCATCAG
TTTGTCTCGGGGGATAAAGGCTTAGGGAATGTGGCTCCTCC------GGGAGTGTTATAG
CCCTTTGCACAATACCCT-GGGGCGGACTGAGGTTCGCGCATC-----TGCAAGGATGCT
GGCGTAATGGTCATCAGCGACCCGTCTTGAAACACGGACCAAGGAGTCGTCTTCGTATGC
GAGTGTTCGGGTGTAAAA-CCCCTACGCGTAATGAAAGTGAAC-GCAGGTGAGAGCTTC-
-------------------------GGCGCATCATCGACCGATCCTGATGTTCTCGGATG
GATTTGAGTAAGAGCATAC-GGGGCCGGACCCGAAAGAAGGTGAACTATGCCTGTAT-AG
GGTGAAGCCAGAGGAAACTC-TGGTGGAGGCTCGCAGC-GGTTCTGACGTGCAAATCGAT
CGTCAAATATGGGCAT-GGGGGCGAAAGACTAA---------------------------
---------------------
>Conoideocrella_tenuis_NHJ_6791
TATCAATAAGCGGAGGAAAAGAAACCAACAGGGATTGCCCCAGTAACGGCGAGTGAAGCG
GCAACAGCTCAAATTTGAAATCTGGCCC-C---------TAGGGCCCGAGTTGTAATTTG
CAGAGGATGCTTTTGGCGAGGTGCCTTCCGAGTTCCCTGGAACGGGACGCCATAGAGGGT
GAGAGCCCCGTCTGGTTGGAT-ACCGAGCCTCTGTAAAGCTCCTTCGACGAGTCGAGTAG
TTTGGGAATGCTGCTCTAAATGGGAGGTATATGTCTTCTAAAGCTAAATACCGGCCAGAG
ACCGATAGCGCACAAGTAGAGTGATCGAAAGATGAAAAGCACTTTGAAAAGAGGGTTAAA
TAGTACGTGAAATTGTTGAAAGGGAAGCGCTTATGACCAGACTTGGACCCGGTGAATCAT
CCAGCGTTCT-----------CGCTGGTGCACTTTGCCGGGCT---CAGGCCAGCATCAG
TTTGTCTCGGGGGATAAAGGCTTAGGGAATGTGGCTCCTCC------GGGAGTGTTATAG
CCCTTTGCACAATACCCT-GGGGCGGACTGAGGTTCGCGCATC-----TGCAAGGATGCT
GGCGTAATGGTCATCAGCGACCCGTCTTGAAACACGGACCAAGGAGTCGTCTTCGTATGC
GAGTGTTCGGGTGTAAAA-CCCCTACGCGTAATGAAAGTGAAC-GCAGGTGAGAGCTTC-
-------------------------GGCGCATCATCGACCGATCCTGATGTTCTCGGATG
GATTTGAGTAAGAGCATAC-GGGGCCGGACCCGAAAGAAGGTGAACTATGCCTGTAT-AG
GGTGAAGCCAGAGGAAACTC-TGGTGGAGGCTCGCAGC-GGTTCTGACGTGCAAATCGAT
CGTCAAATATGGGCAT-GGGGGCGAAAGACTAAT--------------------------
---------------------
>Conoideocrella_tenuis_NHJ_345_01
------------------------------------------------------------
------------------------------------------------------------
----------------CGAGGTGCCTTCCGAGTTCCCTGGAACGGGACGCCATAGAGGGT
GAGAGCCCCGTCTGGTTGGAT-ACCGAGCCTCTGTAAAGCTCCTTCGACGAGTCGAGTAG
TTTGGGAATGCTGCTCTAAATGGGAGGTATATGTCTTCTAAAGCTAAATACCGGCCAGAG
ACCGATAGCGCACAAGTAGAGTGATCGAAAGATGAAAAGCACTTTGAAAAGAGGGTTAAA
TAGTACGTGAAATTGTTGAAAGGGAAGCGCTTATGACCAGACTTGGACCCGGTGAATCAT
CCAGCGTTCT-----------CGCTGGTGCACTTTGCCGGGCT---CAGGCCAGCATCAG
TTTGTCTCGGGGGATAAAGGCTTAGGGAATGTGGCTCCTCC------GGGAGTGTTATAG
CCCTTTGCACAATACCCT-GGGGCGGACTGAGGTTCGCGCATC-----TGCAAGGATGCT
GGCGTAATGGTCATCAGCGACCCGTCTTGAAACACGGACCAAGGAGTCGTCTTCGTATGC
GAGTGTTCGGGTGTAAAA-CCCCTACGCGTAATGAAAGTGAAC-GCAGGTGAGAGCTTC-
-------------------------GGCGCATCATCGACCGATCCTGATGTTCTCGGATG
GATTTGAGTAAGAGCATAC-GGGGCCGGACCCGAAAGAAGGTGAACTATGCCTGTAT-AG
GGTGAAGCCAGAGGAAACTC-TGGTGGAGGCTCGCAGC-GGTTCTGACGTGCAAATCGAT
CGTCAAAYATGGGCAT-GGGGGCGAAAGACTAAT--------------------------
---------------------
>Conoideocrella_tiankengensis_KY04071_T
-------------ACGGGAGTAGAGCAACAGGGATTGCCCCAGTAACGGCGAGTGAAGCG
GCAACAGCTCAAATTTGAAATCTGGCCC-C---------CAGGGCCCGAGTTGTAATTTG
CAGAGGATGCTTTTGGCGAGGTGCCTTCCGAGTTCCCTGGAACGGGACGCCATAGAGGGT
GAGAGCCCCGTCTGGTTGGAC-ACCGAGCCTCTGTAAAGCTCCTTCGACGAGTCGAGTAG
TTTGGGAATGCTGCTCTAAATGGGAGGTATATGTCTTCTAAAGCTAAATACCGGCCAGAG
ACCGATAGCGCACAAGTAGAGTGATCGAAAGATGAAAAGCACTTTGAAAAGAGGGTTAAA
CAGTACGTGAAATTGTTGAAAGGGAAGCGCTTGTGACCAGACTTGGGCCCGGTGAATCAT
CCAGCGTTCT-----------CGCTGGTGCACTTTGCCGGGCC---CAGGCCAGCATCAG
TTTGCCTCGGGGGATAAAGGCTCTGGGAATGTGGCTCCTCC------GGGAGTGTTATAG
CCCGTTGCATAATGCCCT-GGGGCGGACTGAGGTTCGCGCATC-----TGCAAGGATGCT
GGCGTAATGGTCATCAGCGGCCCGTCTTGAAACACGGACCAAGGAGTCGTCTTCGTATGC
GAGTGTTCGGGTGTAAAA-CCCCTACGCGGAATGAAAGTGAAC-GCAGGTGAGAGCTTC-
-------------------------GGCGCATCATCGACCGATCCTGATGTTCTCGGATG
GATTTGAGTAAGAGCATAC-GGGGCCGGACCCGAAAGAAGGTGAACTATGCCTGTAT-AG
GGTGAAGCCAGAGGAAACTC-TGGTGGAGGCTCGCAGC-GGTTCTGACGTGCAAATCGAT
CGTCAAATATGGGCATGGGGGGCGAAAGACTAATCGAACCTTCTAGTAGCTGGGTTCCGC
CGATTCCCTCCCC--------
>Conoideocrella_tiankengensis_KY04072
------------AACGGGAGTAGAGCAACAGGGATTGCCCCAGTAACGGCGAGTGAAGCG
GCAACAGCTCAAATTTGAAATCTGGCCC-C---------CAGGGCCCGAGTTGTAATTTG
CAGAGGATGCTTTTGGCGAGGTGCCTTCCGAGTTCCCTGGAACGGGACGCCATAGAGGGT
GAGAGCCCCGTCTGGTTGGAC-ACCGAGCCTCTGTAAAGCTCCTTCGACGAGTCGAGTAG
TTTGGGAATGCTGCTCTAAATGGGAGGTATATGTCTTCTAAAGCTAAATACCGGCCAGAG
ACCGATAGCGCACAAGTAGAGTGATCGAAAGATGAAAAGCACTTTGAAAAGAGGGTTAAA
CAGTACGTGAAATTGTTGAAAGGGAAGCGCTTGTGACCAGACTTGGGCCCGGTGAATCAT
CCAGCGTTCT-----------CGCTGGTGCACTTTGCCGGGCC---CAGGCCAGCATCAG
TTTGCCTCGGGGGATAAAGGCTCTGGGAATGTGGCTCCTCC------GGGAGTGTTATAG
CCCGTTGCATAATGCCCT-GGGGCGGACTGAGGTTCGCGCATC-----TGCAAGGATGCT
GGCGTAATGGTCATCAGCGGCCCGTCTTGAAACACGGACCAAGGAGTCGTCTTCGTATGC
GAGTGTTCGGGTGTAAAA-CCCCTACGCGGAATGAAAGTGAAC-GCAGGTGAGAGCTTC-
-------------------------GGCGCATCATCGACCGATCCTGATGTTCTCGGATG
GATTTGAGTAAGAGCATAC-GGGGCCGGACCCGAAAGAAGGTGAACTATGCCTGTAT-AG
GGTGAAGCCAGAGGAAACTC-TGGTGGAGGCTCGCAGC-GGTTCTGACGTGCAAATCGAT
CGTCAAATATGGGCATGGGGGGCGAAAGACTAATCGAACCTTCTAGTAGCTGGGTTCCGC
CGATT----------------
>Helicocollum_chanthaburiensis_BCC_80047_T
------------------------------------------------------------
-----------------------------------------------------TAATCTG
CAGAGGATGCTTCGGGCGAGGCGCCTTCCGAGTTCCCTGGAACGGGACGCCGCAGAGGGT
GAGAGCCCCGTCCGGCTGGCG-ACCGAGCCCGCGTGAAGCTCCTTCGACGAGTCGAGTAG
TTTGGGAATGCTGCTCAAAGCGGGAGGTATATGCCTTCTAAAGCTAAATACCGGCCAGAG
ACCGATAGCGCACAAGTAGAGTGATCGAAAGATGAAAAGCACTTTGGAAAGAGGGTTAAA
CAGTACGTGAAATTGTTGAAAGGGAAGCGCTCGTGACCAGACTCGCGCCCGGCGGATCAC
CCAGCGGCACGCC--------CGCCGGGGCACTCCGCCGGGCG---CGGGCCAGCATCAG
CCCGCCGCGGGGGACAAAGGCCCCGGGAACGTGGCTCCCCC----AGGGGAGTGTTACAG
CCCGGGGCGCAATGCCCC-GGGGCGGGCTGAGGTTCGCGCGTC----CCGCAAGGATGCT
GGCGTAATGGTCACCAGCGACCCGTCTTGAAACACGGACCAAGGAGTCGTCTTCGTATGC
GAGTGTTCGGGTGTCAAG-CCCCTGCGCGGAATGAAAGTGAAC-GCAGGTGGGAGCCCCC
CCTCCC---------------GGGGGGCGCACCACCGACCGATCCGGACGTCCTCGGAAG
GATTTGAGTGGGAGCATAC-GGGGCCGGACCC----------------------------
------------------------------------------------------------
------------------------------------------------------------
---------------------
>Helicocollum_krabiensis_BCC_68582_T
------------------------------------------------------------
-----------------------------------------------------TAATCTG
CAGAGGACGCTTCGGGCGAGGCGCCTTCCGAGTTCCCTGGAACGGGACGCCGCAGAGGGT
GAGAGCCCCGTCCGGCTGGACGCCCAGGCCCGCGTGAAGCTCCCTCGGCGAGTCGAGTAG
TTTGGGAATGCTGCTCAAAACGGGAGGTATATGCCTTCTAAAGCTAAACACCGGCCAGAG
ACCGATAGCGCACAAGTAGAGTGATCGAAAGATGAAAAGCACTTTGGAAAGAGGGTCAAA
CAGTACGTGAAATTGTTGAAAGGGAAGCGCCCGTGACCAGACTCGCGCGCGGCGCATCAC
CGGGCCGCCCCCCCCGCGGGGCGCCCGGGCACAGCGCCGCGCG---CGGGCCAGCATCAG
CCCGCCGCGGGGGACAAAGGCCCGGGGAACGTGGCTCCCCCCCC-GGGGGAGTGTTACAG
CCCCGGGCGCAACGCCCC-GGGGCGGGCTGAGGTTCGCGCGTC----CCGCAAGGATGCT
GGCGTAATGGTCACCAGCGACCCGTCTTGAAACACGGACCAAGGAGTCGTCCTCGTATGC
GAGTGTTCGGGTGTCAAG-CCCCGGCGCGGAATGAAAGTGAAC-GCAGGTGGGAGCCTGC
CCACCCCCCC-----GCGGGGGGGCGGCGCACCGCCGACCGATCCGGACGTCCTCTGACG
GATTTGAGTGGGAGCATAC-GGGGCCGGACCCGAAAGAAGGTGAACTATGCCTGTGT-AG
GGTGAAGCCAGAGGAAACTC-TGGTGGAGGCTCGCAGC-GGTTCTGACGTGCAAATCGAT
CGTCAAACATGGGCA---------------------------------------------
---------------------
>Helicocollum_krabiensis_BCC_68583
------------------------------------------------------------
-----------------------------------------------------TAATCTG
CAGAGGACGCTTCGGGCGAGGCGCCTTCCGAGTTCCCTGGAACGGGACGCCGCAGAGGGT
GAGAGCCCCGTCCGGCTGGACGCCCAGGCCCGCGTGAAGCTCCCTCGGCGAGTCGAGTAG
TTTGGGAATGCTGCTCAAAACGGGAGGTATATGCCTTCTAAAGCTAAACACCGGCCAGAG
ACCGATAGCGCACAAGTAGAGTGATCGAAAGATGAAAAGCACTTTGGAAAGAGGGTCAAA
CAGTACGTGAAATTGTTGAAAGGGAAGCGCCCGTGACCAGACTCGCGCGCGGCGCATCAC
CGGGCCGCCCCCCCCGCGGGGCGCCCGGGCACAGCGCCGCGCG---CGGGCCAGCATCAG
CCCGCCGCGGGGGACAAAGGCCCGGGGAACGTGGCTCCCCCCCC-GGGGGAGTGTTACAG
CCCCGGGCGCAACGCCCC-GGGGCGGGCTGAGGTTCGCGCGTC----CCGCAAGGATGCT
GGCGTAATGGTCACCAGCGACCCGTCTTGAAACACGGACCAAGGAGTCGTCCTCGTATGC
GAGTGTTCGGGTGTCAAG-CCCCGGCGCGGAATGAAAGTGAAC-GCAGGTGGGAGCCTGC
CCACCCCCCC-----GCGGGGGGGCGGCGCACCGCCGACCGATCCGGACGTCCTCTGACG
GATTTGAGTGGGAGCATAC-GGGGCCGGACCCGAAAGAAGGTGAACTATGCCTGTGT-AG
GGTGAAGCCAGAGGAAACTC-TGGTGGAGGCTCGCAGC-GGTTCTGACGTGCAAATCGAT
CGTCAAACATGGGCA---------------------------------------------
---------------------
>Helicocollum_krabiensis_BCC_68584
------------------------------------------------------------
-----------------------------------------------------TAATCTG
CAGAGGACGCTTCGGGCGAGGCGCCTTCCGAGTTCCCTGGAACGGGACGCCGCAGAGGGT
GAGAGCCCCGTCCGGCTGGACGCCCAGGCCCGCGTGAAGCTCCCTCGGCGAGTCGAGTAG
TTTGGGAATGCTGCTCAAAACGGGAGGTATATGCCTTCTAAAGCTAAACACCGGCCAGAG
ACCGATAGCGCACAAGTAGAGTGATCGAAAGATGAAAAGCACTTTGGAAAGAGGGTCAAA
CAGTACGTGAAATTGTTGAAAGGGAAGCGCCCGTGACCAGACTCGCGCGCGGCGCATCAC
CGGGCCGCCCCCCCCGCGGGGCGCCCGGGCACAGCGCCGCGCG---CGGGCCAGCATCAG
CCCGCCGCGGGGGACAAAGGCCCGGGGAACGTGGCTCCCCCCCC-GGGGGAGTGTTACAG
CCCCGGGCGCAACGCCCC-GGGGCGGGCTGAGGTTCGCGCGTC----CCGCAAGGATGCT
GGCGTAATGGTCACCAGCGACCCGTCTTGAAACACGGACCAAGGAGTCGTCCTCGTATGC
GAGTGTTCGGGTGTCAAG-CCCCGGCGCGGAATGAAAGTGAAC-GCAGGTGGGAGCCTGC
CCACCCCCCC-----GCGGGGGGGCGGCGCACCGCCGACCGATCCGGACGTCCTCTGACG
GATTTGAGTGGGAGCATAC-GGGGCCGGACCCGAAAGAAGGTGAACTATGCCTGTGT-AG
GGTGAAGCCAGAGGAAACTC-TGGTGGAGGCTCGCAGC-GGTTCTGACGTGCAAATCGAT
CGTCAAACATGGGCA---------------------------------------------
---------------------
>Helicocollum_samlanense_BCC_96785_T
---------------------------------ATTGCCCCAGTAACGGCGAGTGAAGCG
GCAGAGGCTCAGATTTGGAATCCGGCGGCCCCCCCAGGGGCGCGCCCGAGTTGTAATCTG
CAGAGGACGCTTCGGGCGAGGCGCCTTCCGAGTTCCCTGGAACGGGACGCCGCAGAGGGT
GAGAGCCCCGTCCGGCTGGACGCCCAGGCCCGCGTGAAGCTCCCTCGGCGAGTCGAGCAG
TTTGGGAATGCTGCTCAAAACGGGAGGTATATGCCTTCTAAAGCTAAATACCGGCCAGAG
ACCGATAGCGCACAAGTAGAGTGATCGAAAGATGAAAAGCACTTTGGAAAGAGGGTCAAA
CAGTACGTGAAATTGTTGAAAGGGAAGCGCCCGTGACCAGACTCGCGCGCGGCGCACCAC
CGGGCCGCCCCCT----GTGGCGCCTGGGCAGCGCGTCGTGCG---CGGGCCAGCATCAG
CCCGCCGCGGGGGACAAAGGCCCCGGGAACGTGGCTCCCCCCC--GGGGGAGTGTTACAG
CCCGGGGCGTAACGCCCT-GGGGCGGGCTGAGGTTCGCGCGTC----CCGCAAGGATGCT
GGCGTAATGGTCACCAGCGACCCGTCTTGAAACACGGACCAAGGAGTCGTCTTCGTATGC
GAGTGTTCGGGTGTCAAG-CCCCTACGCGGAATGAAAGTGAAC-GCAGGTGGGAGCCCGT
CCCCCCCCCTCTTGGGGGGGGCGGGGGCGCACCGCCGACCGATCCAGACGTCCTCTGACG
GATTTGAGTGGGAGCATAC-GGGGCCGGACCCGAAAGAAGGTGAACTATGCCTGTGT-AG
GGTGAAGCCAGAGGAAACTC-TGGTGGAGGCTCGCAGC-GGTTCTGACGTGCAAATCGAT
CGTCAAACATGGGCAT-GGGGGCGAAAGACTAATCGAACCTTCTAGTAGCTGGTTTCCGC
CGAAGTTTCCCTCAGGATAGC
>Helicocollum_samlanense_BCC_96783
---------------------------------ATTGCCCCAGTAACGGCGAGTGAAGCG
GCAGAGGCTCAGATTTGGAATCCGGCGGCCCCCCCAGGGGCGCGCCCGAGTTGTAATCTG
CAGAGGACGCTTCGGGCGAGGCGCCTTCCGAGTTCCCTGGAACGGGACGCCGCAGAGGGT
GAGAGCCCCGTCCGGCTGGACGCCCAGGCCCGCGTGAAGCTCCCTCGGCGAGTCGAGCAG
TTTGGGAATGCTGCTCAAAACGGGAGGTATATGCCTTCTAAAGCTAAATACCGGCCAGAG
ACCGATAGCGCACAAGTAGAGTGATCGAAAGATGAAAAGCACTTTGGAAAGAGGGTCAAA
CAGTACGTGAAATTGTTGAAAGGGAAGCGCCCGTGACCAGACTCGCGCGCGGCGCACCAC
CGGGCCGCCCCCT----GTGGCGCCTGGGCAGCGCGTCGTGCG---CGGGCCAGCATCAG
CCCGCCGCGGGGGACAAAGGCCCCGGGAACGTGGCTCCCCCCC--GGGGGAGTGTTACAG
CCCGGGGCGTAACGCCCT-GGGGCGGGCTGAGGTTCGCGCGTC----CCGCAAGGATGCT
GGCGTAATGGTCACCAGCGACCCGTCTTGAAACACGGACCAAGGAGTCGTCTTCGTATGC
GAGTGTTCGGGTGTCAAG-CCCCTACGCGGAATGAAAGTGAAC-GCAGGTGGGAGCCCGT
CCCCCCCCCTCTTGGGGGGGGCGGGGGCGCACCGCCGACCGATCCAGACGTCCTCTGACG
GATTTGAGTGGGAGCATAC-GGGGCCGGACCCGAAAGAAGGTGAACTATGCCTGTGT-AG
GGTGAAGCCAGAGGAAACTC-TGGTGGAGGCTCGCAGC-GGTTCTGACGTGCAAATCGAT
CGTCAAACATGGGCAT-GGGGGCGAAAGACTAATCGAACCTTCTAGTAGCTGGTTTCCGC
CGAAGTTTCCCTCAGGATAGC
>Helicocollum_surathaniense_BCC_34463
------------------------------------------------------------
-----------------------------------------------------TAATTTG
TAGAGGATGCTCTTGGCGAGGTGCCTTCCGAGTTCCCTGGAACGGGACGCCACAGAGGGT
GAGAGCCCCGTCTGGTCGGAC-ACCGAGCCTCTGTAGAGCTCCTTCGACGAGTCGAGTAG
TTTGGGAATGCTGCTCAAAATGGGAGGTATATGTCTTCTAAAGCTAAATACCGGCCAGAG
ACCGATAGCGCACAAGTAGAGTGATCGAAAGATGAAAAGCACTTTGAAAAGAGGGTTAAA
AAGTACGTGAAATTGTTGAAAGGGAAGCGCCTATGACCAGACTTGGGCCCGGCGAATCAC
CCGGCGTTCT-----------CGCCGGTGCACTTCACCGGGCC---CAGGCCAGCATCGG
TTTGGCGCGCGGGAGAAAGGCTCTGGGAATGTGGCTCCTCC------GGGAGTGTTATAG
CCCACCGCGCAATACCCC-GCGCCGGACCGAGGTACGCGCAC------CGCAAGGATGCT
GGCGTAATGGTCATCAGCGACCCGTCTTGAAACACGGACCAAGGAGTCGTCTTCGTATGC
GAGTGTTCGGGTGTCAAA-CCCCTACGCGTAATGAAAGTGAAC-GCAGGTGAGAGCTTC-
-------------------------GGCGCATCATCGACCGATCCTGATGTTCTCGGACG
GATTTGAGTAAGAGCATAC-GGGGCCGGACCCGAAAGAAGGTGAACTATGCCTGTAT-AG
GGTGAAGCCAGAGGAAACTC-TGGTGGAGGCTCGCAGC-GGTTCTGACGTGCGAATCGAT
CGTCAAATATGGGCA---------------------------------------------
---------------------
>Helicocollum_surathaniense_BCC_34464_T
------------------------------------------------------------
-----------------------------------------------------TAATTTG
TAGAGGATGCTCTTGGCGAGGTGCCTTCCGAGTTCCCTGGAACGGGACGCCACAGAGGGT
GAGAGCCCCGTCTGGTCGGAC-ACCGAGCCTCTGTAGAGCTCCTTCGACGAGTCGAGTAG
TTTGGGAATGCTGCTCAAAATGGGAGGTATATGTCTTCTAAAGCTAAATACCGGCCAGAG
ACCGATAGCGCACAAGTAGAGTGATCGAAAGATGAAAAGCACTTTGAAAAGAGGGTTAAA
AAGTACGTGAAATTGTTGAAAGGGAAGCGCCTATGACCAGACTTGGGCCCGGCGAATCAC
CCGGCGTTCT-----------CGCCGGTGCACTTCACCGGGCC---CAGGCCAGCATCGG
TTTGGCGCGCGGGAGAAAGGCTCTGGGAATGTGGCTCCTCC------GGGAGTGTTATAG
CCCACCGCGCAATACCCC-GCGCCGGACCGAGGTACGCGCAC------CGCAAGGATGCT
GGCGTAATGGTCATCAGCGACCCGTCTTGAAACACGGACCAAGGAGTCGTCTTCGTATGC
GAGTGTTCGGGTGTCAAA-CCCCTACGCGTAATGAAAGTGAAC-GCAGGTGAGAGCTTC-
-------------------------GGCGCATCATCGACCGATCCTGATGTTCTCGGACG
GATTTGAGTAAGAGCATAC-GGGGCCGGACCCGAAAGAAGGTGAACTATGCCTGTAT-AG
GGTGAAGCCAGAGGAAACTC-TGGTGGAGGCTCGCAGC-GGTTCTGACGTGCGAATCGAT
CGTCAAATATGGGCA---------------------------------------------
---------------------
>Hypocrella_calendulina_BCC_20309_T
-------------------------CAACAGGGATTGCCCCAGTAACGGCGAGTGAAGCG
GCAACAGCTCAAATTTGAAATCTGGCCC-CTCCCACG-GGGGGGCCCGAGTTGTAATTTG
CAGAGGATGCTTCTGGCGAGGTGCCTTCCGAGTTCCCTGGAACGGGACGCCACAGAGGGT
GAGAGCCCCGTCTGGTCGGAC-ACCGAGCCTCTGTGAAGCTCCTTCGACGAGTCGAGTAG
TTTGGGAATGCTGCTCTAAATGGGAGGTATATGTCTTCTAAAGCTAAATACCGGCCAGAG
ACCGATAGCGCACAAGTAGAGTGATCGAAAGATGAAAAGCACTTTGAAAAGAGGGTTAAA
CAGTACGTGAAATTGTTGAAAGGGAAGCGCTCACGACCAGACCTGGTCCCGGCGAATCAC
CCGGCGTTCT-----------CGCCGGTGCACTTCGGCGGGCT-TCCAGGCCAGCATCAG
TCCGCGCCGGGGGACAAAGGCGGTGGGAACGTGGCTCCCCA------GGGAGTGTTATAG
CCCGCCGCGCAATGCCCCGGGGGCGGACTGAGGACCGCGCGTC--TACCGCAAGGATGCT
GGCGTAATGGTCGTCAGCGACCCGTCTTGAAACACGGACCAAGGAGTCGTCCTCGTATGC
GAGTGTTGGGGCGTCAAACCCCCCGCGCGTAATGAAAGTGAACGGCAGGTGAGAGCCCTC
GC----------------------GGGCGCATCATCGACCGATCCTGATGTTCTCGGATG
GATTTGAGTAGGAGCATAC-GGGGCCGGACCCGAAAGAAGGTGAACTATGCCTGTGT-AG
GGTGAAGCCAGAGGAAACTC-TGGTGGAGGCTCGCAGC-GGTTCTGACGTGCAAATCGAT
CGTCAAACATGGGCAT-GGGGGCGAAAGACTAAT--------------------------
---------------------
>Hypocrella_cf__discoidea_I93_901D
-------------------------------GGATTGCCCCAGTAACGGCGAGTGAAGCG
GCAACAGCTCAAATTTGAAATCTGGCCC-CTCCCACG-GGGGGGCCCGAGTTGTAATTTG
CAGAGGATGCTTCTGGCGAGGTGCCTTCCGAGTTCCCTGGAACGGGACGCCACAGAGGGT
GAGAGCCCCGTCTGGTCGGAC-ACCGAGCCTCTGTGAAGCTCCTTCGACGAGTCGAGTAG
TTTGGGAATGCTGCTCTAAACGGGAGGTATATGTCTTCTAAAGCTAAATACCGGCCAGAG
ACCGATAGCGCACAAGTAGAGTGATCGAAAGATGAAAAGCACTTTGAAAAGAGGGTTAAA
CAGTACGTGAAATTGTTGAAAGGGAAGCGCTCACGACCAGACCTGGTCCCGGCGAATCAC
CCGGCGTTCT-----------CGCCGGTGCACTTCGTCGGGCT-TCCAGGCCAGCATCGG
TCCGCGCCGGGGGACAAAGGCGGCGGGAACGTGGCTCCCCA------GGGAGTGTTATAG
CCCGCCGCGCAATGCCCCGGGGGCGGACCGAGGACCGCGCGTC---ACCGCAAGGATGCT
GGCGTAATGGTCGTCAGCGACCCGTCTTGAAACACGGACCAAGGAGTCGTCCTCGTATGC
GAGTGTTGGGGCGTCAAACCCCCCGCGCGTAATGAAAGTGAACGGCAGGTGAGAGCCCTC
GC----------------------GGGCGCATCATCGACCGATCCTGATGTTCTCGGATG
GATTTGAGTAGGAGCATAC-GGGGCCGGACCCGAAAGAAGGTGAACTATGCCTGTGT-AG
GGTGAAGCCAGAGGAAACTC-TGGTGGAGGCTCGCAGC-GGTTCTGACGTGCAAATCGAT
CGTCAAACATGGGCAT-GGGGGCGAAAGACTAATCGAACCTTC-----------------
---------------------
>Hypocrella_cf__discoidea_I95_901D
-------------------------------GGATTGCCCCAGTAACGGCGAGTGAAGCG
GCAACAGCTCAAATTTGAAATCTGGCCC-CTCCCACG-GGGGGGCCCGAGTTGTAATTTG
CAGAGGATGCTTCTGGCGAGGTGCCTTCCGAGTTCCCTGGAACGGGACGCCACAGAGGGT
GAGAGCCCCGTCTGGTCGGAC-ACCGAGCCTCTGTGAAGCTCCTTCGACGAGTCGAGTAG
TTTGGGAATGCTGCTCTAAACGGGAGGTATATGTCTTCTAAAGCTAAATACCGGCCAGAG
ACCGATAGCGCACAAGTAGAGTGATCGAAAGATGAAAAGCACTTTGAAAAGAGGGTTAAA
CAGTACGTGAAATTGTTGAAAGGGAAGCGCTCACGACCAGACCTGGTCCCGGCGAATCAC
CCGGCGTTCT-----------CGCCGGTGCACTTCGTCGGGCT-TCCAGGCCAGCATCGG
TCCGCGCCGGGGGACAAAGGCGGCGGGAACGTGGCTCCCCA------GGGAGTGTTATAG
CCCGCCGCGCAATGCCCCGGGGGCGGACCGAGGACCGCGCGTC---ACCGCAAGGATGCT
GGCGTAATGGTCGTCAGCGACCCGTCTTGAAACACGGACCAAGGAGTCGTCCTCGTATGC
GAGTGTTGGGGCGTCAAACCCCCCGCGCGTAATGAAAGTGAACGGCAGGTGAGAGCCCTC
GC----------------------GGGCGCATCATCGACCGATCCTGATGTTCTCGGATG
GATTTGAGTAGGAGCATAC-GGGGCCGGACCCGAAAGAAGGTGAACTATGCCTGTGT-AG
GGTGAAGCCAGAGGAAACTC-TGGTGGAGGCTCGCAGC-GGTTCTGACGTGCAAATCGAT
CGTCAAACATGGGCAT-GGGGGCGAAAGACTAATCGAACCTTCT----------------
---------------------
>Hypocrella_citrina_P_C__597
------------------------------GGGATTGCCCCAGTAACGGCGAGTGAAGCG
GCAACAGCTCAAATTTGAAATCTGGCCCCTCCCCCCG-GGGGGGCCCGAGTTGTAATTTG
CAGAGGATGCTTCCGGCGAGGTGCCTTCCGAGTTCCCTGGAACGGGACGCCGCAGAGGGT
GAGAGCCCCGTCTGGTCGGCC-ACCGAGCCTCTGTGAAGCTCCTTCGACGAGTCGAGTAG
TTTGGGAATGCTGCTCTAAATGGGAGGTATATGTCTTCTAAAGCTAAATACCGGCCAGAG
ACCGATAGCGCACAAGTAGAGTGATCGAAAGATGAAAAGCACTTTGAAAAGAGGGTTAAA
CAGTACGTGAAATTGTTGAAAGGGAAGCGCTCATGACCAGACTTGGTCCCGGCGAATCAC
CCGGCGTTCT-----------CGCCGGTGCACTTCGCCGGGCT-TCCAGGCCAGCATCAG
TTCGCGCCGGGGGACAAAGGCGGCGGGAACGTGGCTCCCCA------GGGAGTGTTATAG
CCCGCCGCGCAATGCCCCGGGGGCGGACTGAGGCCCGCGCGTC---ACCGCAAGGATGCT
GGCGTAATGGTCATCAGCGACCCGTCTTGAAACACGGACCAAGGAGTCGTCCTCGTATGC
GAGTGTTGGGGCGTGAAACCCCCTGCGCGTAATGAAAGTGAACGCCAGGTGAGAGCCCTC
GC----------------------GGGCGCATCATCGACCGATCCTGATGTTCTCGGATG
GATTTGAGTAGGAGCATAC-GGGGCCGGACCCGAAAGAAGGTGAACTATGCCTGTGT-AG
GGTGAAGCCAGAGGAAACTC-TGGTGGAGGCTCGCAGC-GGTTCTGACGTGCAAATCGAT
CGTCAAACATGGGCAT-GGGGGCGAAAGACTA----------------------------
---------------------
>Hypocrella_disciformis_P_C__655
--------------------------------GATTGCCCCAGTAACGGCGAGTGAAGCG
GCAACAGCTCAAATTTGAAATCTGGCCC-TCCCCCGG-GGGGTGCCCGAGTTGTAATTTG
CAGAGGATGCTTCTGGCGAGGTGCCTTCCGAGTTCCCTGGAACGGGACGCCGCAGAGGGT
GAGAGCCCCGTACGGTCGGCC-ACCGAGCCTCTGTGAAGCTCCTTCGACGAGTCGAGTAG
TTTGGGAATGCTGCTCTAAACGGGAGGTATATGTCTTCTAAAGCTAAATACCGGCCAGAG
ACCGATAGCGCACAAGTAGAGTGATCGAAAGATGAAAAGCACTTTGAAAAGAGGGTTAAA
CAGTACGTGAAATTGTTGAAAGGGAAGCGCTCACGACCAGACGTGGTCCCGGCGAATCAC
CCGGCGTTCT-----------CGCCGGTGCACTTCGCCGGGCT-TCCAGGCCAGCATCAG
TTCGCGCCGGGGGACAAAGGCGGCGGGAACGTGGCTCCCCA------GGGAGTGTTATAG
CCCGCCGCGCAATGCCCCGGGGGCGGACTGAGGCCCGCGCGTC---ACCGCAAGGATGCT
GGCGTAATGGTCATCAGCGACCCGTCTTGAAACACGGACCAAGGAGTCGTCCTCGCATGC
GAGTGTTGGGGCGTGAAACCCCCTGCGCGTAATGAAAGTGAACGGCAGGTGAGAGCCCTC
GC----------------------GGGCGCATCATCGACCGATCCTGATGTTCTCGGATG
GATTTGAGTAGGAGCATGC-GGGGCCGGACCCGAAAGAAGGTGAACTATGCCTGTGT-AG
GGTGAAGCCAGAGGAAACTC-TGGTGGAGGCTCGCAGC-GGTTCTGACGTGCAAATCGAT
CGTCAAACATGGGCAT-GGGGGCGAAAGACTAATCGA-----------------------
---------------------
>Hypocrella_disciformis_P_C__676
--------------------------------GATTGCCCCAGTAACGGCGAGTGAAGCG
GCAACAGCTCAAATTTGAAATCTGGCCC-TCCCCCGG-GGGGTGCCCGAGTTGTAATTTG
CAGAGGATGCTTCTGGCGAGGTGCCTTCCGAGTTCCCTGGAACGGGACGCCGCAGAGGGT
GAGAGCCCCGTACGGTCGGCC-ACCGAGCCTCTGTGAAGCTCCTTCGACGAGTCGAGTAG
TTTGGGAATGCTGCTCTAAACGGGAGGTATATGTCTTCTAAAGCTAAATACCGGCCAGAG
ACCGATAGCGCACAAGTAGAGTGATCGAAAGATGAAAAGCACTTTGAAAAGAGGGTTAAA
CAGTACGTGAAATTGTTGAAAGGGAAGCGCTCACGACCAGACGTGGTCCCGGCGAATCAC
CCGGCGTTCT-----------CGCCGGTGCACTTCGCCGGGCT-TCCAGGCCAGCATCAG
TTCGCGCCGGGGGACAAAGGCGGCGGGAACGTGGCTCCCCA------GGGAGTGTTATAG
CCCGCCGCGCAATGCCCCGGGGGCGGACTGAGGCCCGCGCGTC---ACCGCAAGGATGCT
GGCGTAATGGTCATCAGCGACCCGTCTTGAAACACGGACCAAGGAGTCGTCCTCGCATGC
GAGTGTTGGGGCGTGAAACCCCCTGCGCGTAATGAAAGTGAACGGCAGGTGAGAGCCCTC
GC----------------------GGGCGCATCATCGACCGATCCTGATGTTCTCGGATG
GATTTGAGTAGGAGCATGC-GGGGCCGGACCCGAAAGAAGGTGAACTATGCCTGTGT-AG
GGTGAAGCCAGAGGAAACTC-TGGTGGAGGCTCGCAGC-GGTTCTGACGTGCAAATCGAT
CGTCAAACATGGGCAT-GGGGGCGAAAGACTAATCGAACCTT------------------
---------------------
>Hypocrella_hirsuta_P_C__436_2
------------------------------GGGATTGCCCCAGTAACGGCGAGTGAAGCG
GCAGCAGCTCAAATTTGAAATCTGGCCC-CTCCCCCGGGGGGGGCCCGAGTTGTAATTTG
CAGAGGATGCTTCTGGCGAGGTGCCTTCCGAGTTCCCTGGAACGGGACGCCGCAGAGGGT
GAGAGCCCCGTCTGGTCGGCC-ACCGAGCCTCTGTGAAGCTCCCTCGACGAGTCGAGTAG
TTTGGGAATGCTGCTCTAAACGGGAGGTATATGTCTTCTAAAGCTAAATACCGGCCAGAG
ACCGATAGCGCACAAGTAGAGTGATCGAAAGATGAAAAGCACTTTGAAAAGAGGGTTAAA
CAGTACGTGAAATTGTTGAAAGGGAAGCGCTCGTGACCAGACTTGGTGCCGGCGAATCAC
CCGGCGTTCT-----------CGCCGGTGCACTTCGCCGCGCTCTCCAGGCCAGCATCGG
TCCGCGCCGGGGGACAAAGGCGGCGGGAACGTGGCTCCCCA------GGGAGTGTTATAG
CCCGCCGCGCAATGCCCCGGGGGCGGACCGAGGCCCGCGCGGCTCTGCCGCAAGGATGCT
GGCGTAATGGTCACCAGCGGCCCGTCTTGAAACACGGACCAAGGAGTCGTCCTCGTATGC
GAGTGTTGGGGCGTGAAACCCCCCGCGCGTAATGAAAGTGAACGGCAGGTGAGAGCCCCC
CCGC-------------------GGGGCGCATCATCGACCGATCCCGATGTCCTCGGACG
GATTTGAGTAGGAGCATAC-GGGGCCGGACCCGAAAGAAGGTGAACTATGCCTGTGT-AG
GGTGAAGCCAGAGGAAACTC-TGGTGGAGGCTCGCAGC-GGTTCTGACGTGCAAATCGAT
CGTCAAACATGGGCAT-GGGGGCGAAAGACTAATCGAACC--------------------
---------------------
>Hypocrella_hirsuta_P_C__543_T
---------------------------------------CNNTTAACGGCGAGTGAAGCG
GCAGCAGCTCAAATTTGAAATCTGGCCC-CTCCCCCGGGGGGGACCCGAGTTGTAATTTG
CAGAGGATGCTTCTGGCGAGGTGCCTTCCGAGTTCCCTGGAACGGGACGCCGCAGAGGGT
GAGAGCCCCGTCTGGTCGGCC-ACCGAGCCTCTGTGAAGCTCCCTCGACGAGTCGAGTAG
TTTGGGAATGCTGCTCTAAACGGGAGGTATATGTCTTCTAAAGCTAAATACCGGCCAGAG
ACCGATAGCGCACAAGTAGAGTGATCGAAAGATGAAAAGCACTTTGAAAAGAGGGTTAAA
CAGTACGTGAAATTGTTGAAAGGGAAGCGCTCGCGACCAGACTTGGTGCCGGCGAATCAC
CCGGCGTTCT-----------CGCCGGTGCACTTCGCCGCGCTCTCCAGGCCAGCATCGG
TCCGCGCCGGGGGACAAAGGCGGCGGGGACGTGGCTCCCCA------GGGAGTGTTATAG
CCCGCCGCGCAATGCCCCGGGGGCGGACCGAGGCCCGCGCGGCTCTGCCGCAAGGATGCT
GGCGTAATGGTCGCCAGCGGCCCGTCTTGAAACACGGACCAAGGAGTCGTCCTCGTATGC
GAGTGTTGGGGCGTGAAACCCCCCGCGCGTAATGAAAGTGAACGGCAGGTGAGAGCCCCC
TCGC-------------------GGGGCGCATCATCGACCGATCCCGATGTCCTCGGACG
GATTTGAGTAGGAGCATAC-GGGGCCGGACCCGAAAGAAGGTGAACTATGCCTGTGT-AG
GGTGAAGCCAGAGGAAACTC-TGGTGGAGGCTCGCAGC-GGTTCTGACGTGCAAATCGAT
CGTCAAACATGGGCAT-G------------------------------------------
---------------------
>Hypocrella_khonsanitii_BCC_71371
-----------------------------------------------------TGAAGCG
GCAACAGCTCAAATTTGAAATCTGGCCC-CTCCCCCG-GGGGGGCCCGAGTTGTAATTTG
CAGAGGATGCTTCTGGCGAGGTGCCTTCCGAGTTCCCTGGAACGGGACGCCGCAGAGGGT
GAGAGCCCCGTCTGGTCGGAC-ACCGAGCCTCTGTGAAGCTCCTTCGACGAGTCGAGTAG
TTTGGGAATGCTGCTCTAAATGGGAGGTATATGTCTTCTAAAGCTAAATACCGGCCAGAG
ACCGATAGCGCACAAGTAGAGTGATCGAAAGATGAAAAGCACTTTGAAAAGAGGGTTAAA
CAGTACGTGAAATTGTTGAAAGGGAAGCGCTCACGACCAGACCTGGTCCCGGCGAATCAC
CCGGCGTTCT-----------CGCCGGTGCACTTCGACGGGCT-TCCAGGCCAGCATCAG
TCCGCGCCGGGGGACAAAGGCGGCGGGAACGTGGCTCCCCA------GGGAGTGTTATAG
CCCGCCGCGCAATGCCCCGGGGGCGGACTGAGGACCGCGCGTC---ACCGCAAGGATGCT
GGCGTAATGGTCGTCAGCGACCCGTCTTGAAACACGGACCAAGGAGTCGTCCTCGTATGC
GAGTGTTGGGGCGTCAAACCCCCCGCGCGTAATGAAAGTGAACGGCAGGTGAGAGCCCTC
GC----------------------GGGCGCATCATCGACCGATCCTGATGTTCTCGGATG
GATTTGAGTAGGAGCATAC-GGGGCCGGACCCGAAAGAAGGTGAACTATGCCTGTGT-AG
GGTGAAGCCAGAGGAAACTC-TGGTGGAGGCTCGCAGC-GGTTCTGACGTGCAAATCGAT
CGTCAAACATGGGCAT-GGGGGCGAAAGACTAATCGAACCTTCTAGTAGCTGGTTTCCGC
CGAAGTTTCCCTCAGGATAGC
>Hypocrella_khonsanitii_BCC_69112_T
------------------------------------------------------------
------------------------------------------------------------
------------------------------------------------------------
GAGAGCCCCGTCTGGTCGGAC-ACCGAGCCTCTGTGAAGCTCCTTCGACGAGTCGAGTAG
TTTGGGAATGCTGCTCTAAATGGGAGGTATATGTCTTCTAAAGCTAAATACCGGCCAGAG
ACCGATAGCGCACAAGTAGAGTGATCGAAAGATGAAAAGCACTTTGAAAAGAGGGTTAAA
CAGTACGTGAAATTGTTGAAAGGGAAGCGCTCACGACCAGACCTGGTCCCGGCGAATCAC
CCGGCGTTCT-----------CGCCGGTGCACTTCGACGGGCT-TCCAGGCCAGCATCAG
TCCGCGCCGGGGGACAAAGGCGGCGGGAACGTGGCTCCCCA------GGGAGTGTTATAG
CCCGCCGCGCAATGCCCCGGGGGCGGACTGAGGACCGCGCGTC---ACCGCAAGGATGCT
GGCGTAATGGTCGTCAGCGACCCGTCTTGAAACACGGACCAAGGAGTCGTCCTCGTATGC
GAGTGTTGGGGCGTCAAACCCCCCGCGCGTAATGAAAGTGAACGGCAGGTGAGAGCCCTC
GC----------------------GGGCGCATCATCGACCGATCCTGATGTTCTCGGATG
GATTTGAGTAGGAGCATAC-GGGGCCGGACCCGAAAGAAGGTGAACTATGCCTGTGT-AG
GGTGAAGCCAGAGGAAACTC-TGGTGGAGGCTCGCAGC-GGTTCTGACGTGCAAATCGAT
CGTCAAACATGGGCAT-GGGGGCGAAAGACTAATCGAACCTTCTAGTAGCTGGTTTCCGC
CGAAGTTTCCCTCAGGATAGC
>Hypocrella_limushanensis_YHH_2303015_T
-----------TGGGGAGGTAAGAACCACAGGGATTGCCCCAGTAACGGCGAGTGAAGCG
GCAACAGCTCAAATTTGAAATCTGGCCC-CTCCCACG-GGGGGGCCCGAGTTGTAATTTG
CAGAGGATGCTTCTGGCGAGGTGCCTTCCGAGTTCCCTGGAACGGGACGCCACAGAGGGT
GAGAGCCCCGTCTGGTCGGAC-ACCGAGCCTCTGTGAAGCTCCTTCGACGAGTCGAGTAG
TTTGGGAATGCTGCTCTAAATGGGAGGTATATGTCTTCTAAAGCTAAATACCGGCCAGAG
ACCGATAGCGCACAAGTAGAGTGATCGAAAGATGAAAAGCACTTTGAAAAGAGGGTTAAA
CAGTACGTGAAATTGTTGAAAGGGAAGCGCTCACGACCAGACCTGGTCCCGGCGAATCAC
CCGGCGTTCT-----------CGCCGGTGCACTTCGGCGGGCT-TCCAGGCCAGCATCAG
TCCGCGCCGGGGGACAAAGGCGGCGGGAACGTGGCTCCCCA------GGGAGTGTTATAG
CCCGCCGCGCAATGCCCCGGGGGCGGACTGAGGACCGCGCGTC--TACCGCAAGGATGCT
GGCGTAATGGTCGTCAGCGACCCGTCTTGAAACACGGACCAAGGAGTCGTCCTCGTATGC
GAGTGTTGGGGCGTCAAACCCCCCGCGCGTAATGAAAGTGAACGGCAGGTGAGAGCCCTC
GC----------------------GGGCGCATCATCGACCGATCCTGATGTTCTCGGATG
GATTTGAGTAGGAGCATAC-GGGGCCGGACCCGAAAGAAGGTGAACTATGCCTGTGT-AG
GGTGAAGCCAGAGGAAACTC-TGGTGGAGCTCGCAGCG-GGTTCTGACGTGCAAATCGAT
CGTCAAACATGGGCAT-GGGGGCGAAAGACTAATCGAACCTTCTAGTAGTGG--------
---------------------
>Hypocrella_limushanensis_YHH_2303016
------------AGGGGAGAAGAACCAACAGGGATTGCCCCAGTAACGGCGAGTGAAGCG
GCAACAGCTCAAATTTGAAATCTGGCCC-CTCCCACG-GGGGGGCCCGAGTTGTAATTTG
CAGAGGATGCTTCTGGCGAGGTGCCTTCCGAGTTCCCTGGAACGGGACGCCACAGAGGGT
GAGAGCCCCGTCTGGTCGGAC-ACCGAGCCTCTGTGAAGCTCCTTCGACGAGTCGAGTAG
TTTGGGAATGCTGCTCTAAATGGGAGGTATATGTCTTCTAAAGCTAAATACCGGCCAGAG
ACCGATAGCGCACAAGTAGAGTGATCGAAAGATGAAAAGCACTTTGAAAAGAGGGTTAAA
CAGTACGTGAAATTGTTGAAAGGGAAGCGCTCACGACCAGACCTGGTCCCGGCGAATCAC
CCGGCGTTCT-----------CGCCGGTGCACTTCGGCGGGCT-TCCAGGCCAGCATCAG
TCCGCGCCGGGGGACAAAGGCGGCGGGAACGTGGCTCCCCA------GGGAGTGTTATAG
CCCGCCGCGCAATGCCCCGGGGGCGGACTGAGGACCGCGCGTC--TACCGCAAGGATGCT
GGCGTAATGGTCGTCAGCGACCCGTCTTGAAACACGGACCAAGGAGTCGTCCTCGTATGC
GAGTGTTGGGGCGTCAAACCCCCCGCGCGTAATGAAAGTGAACGGCAGGTGAGAGCCCTC
GC----------------------GGGCGCATCATCGACCGATCCTGATGTTCTCGGATG
GATTTGAGTAGGAGCATAC-GGGGCCGGACCCGAAAGAAGGTGAACTATGCCTGTGT-AG
GGTGAAGCCAGAGGAAACTC-TGGTGGAGGCTCGCAGCGGGTTCTGACGTGCAAATCGAT
CGTCAAACATGGGCATGGGGGGCGAAAGACTAATCGAACCTTCTAGTAGCTGGTTTC---
---------------------
>Hypocrella_viridans_P_C__635
--------------------------------GATTGCCCCAGTAACGGCGAGTGAAGCG
GCAACAGCTCAAATTTGAAATCTGGCCC-CTCCCTCG-GGGGGGCCCGAGTTGTAATTTG
CAGAGGATGCTTCTGGCGAGGTGCCTTCCGAGTTCCCTGGAATGGGACGCCACAGAGGGT
GAAAGCCCCGTCTGGTCGGCC-ACCGAGCCTCTGTGAAGCTCCTTCGACGAGTCGAGTAG
TTTGGGAATGCTGCTCTAAATGGGAGGTATATGTCTTCTAAAGCTAAATACCGGCCAGAG
ACCGATAGCGCACAAGTAGAGTGATCGAAAGATGAAAAGCACTTTGAAAAGAGGGTTAAA
CAGTACGTGAAATTGTTGAAAGGGAAGCGCTCATGACCAGACGTGGTCCCGGCGAATCAC
CCGGCGTTCT-----------CGCCGGTGCACTTCGCCGGGCT-TCCAGGCCAGCATCAG
TTCGCGCCGGGGGACAAAGGCGGCGGGAACGTGGCTCCCCA------GGGAGTGTTATAG
CCCGCCGCGCAATGCCCCGGGGGCGGACTGAGGCCCGCGCGTC---ACCGCAAGGATGCT
GGCGTAATGGTCATCAGCGACCCGTCTTGAAACACGGACCAAGGAGTCGTCCTCGTATGC
GAGTGTTGGGGCGTGAAACCCCCTGCGCGTAATGAAAGTGAACGGCAGGTGAGAGCCCTC
GC----------------------GGGCGCATCATCGACCGATCCTGATGTTCTCGGATG
GATTTGAGTAGGAGCATAC-GGGGCCGGACCCGAAAGAAGGTGAACTATGCCTGTGT-AG
GGTGAAGCCAGAGGAAACTC-TGGTGGAGGCTCGCAGC-GGTTCTGACGTGCAAATCGAT
CGTCAAACATGGGCAT-GGGGGCGAAAGACTA----------------------------
---------------------
>Hypocrella_viridans_P_C__670
--------------------------------GATTGCCCCAGTAACGGCGAGTGAAGCG
GCAACAGCTCAAATTTGAAATCTGGCCC-CTCCCTCG-GGGGGGCCCGAGTTGTAATTTG
CAGAGGATGCTTCTGGCGAGGTGCCTTCCGAGTTCCCTGGAATGGGACGCCACAGAGGGT
GAAAGCCCCGTCTGGTCGGCC-ACCGAGCCTCTGTGAAGCTCCTTCGACGAGTCGAGTAG
TTTGGGAATGCTGCTCTAAATGGGAGGTATATGTCTTCTAAAGCTAAATACCGGCCAGAG
ACCGATAGCGCACAAGTAGAGTGATCGAAAGATGAAAAGCACTTTGAAAAGAGGGTTAAA
CAGTACGTGAAATTGTTGAAAGGGAAGCGCTCATGACCAGACGTGGTCCCGGCGAATCAC
CCGGCGTTCT-----------CGCCGGTGCACTTCGCCGGGCT-TCCAGGCCAGCATCAG
TTCGCGCCGGGGGACAAAGGCGGCGGGAACGTGGCTCCCCA------GGGAGTGTTATAG
CCCGCCGCGCAATGCCCCGGGGGCGGACTGAGGCCCGCGCGTC---ACCGCAAGGATGCT
GGCGTAATGGTCATCAGCGACCCGTCTTGAAACACGGACCAAGGAGTCGTCCTCGTATGC
GAGTGTTGGGGCGTGAAACCCCCTGCGCGTAATGAAAGTGAACGGCAGGTGAGAGCCCTC
GC----------------------GGGCGCATCATCGACCGATCCTGATGTTCTCGGATG
GATTTGAGTAGGAGCATAC-GGGGCCGGACCCGAAAGAAGGTGAACTATGCCTGTGT-AG
GGTGAAGCCAGAGGAAACTC-TGGTGGAGGCTCGCAGC-GGTTCTGACGTGCAAATCGAT
CGTCAAACATGGGCAT-GGGGGCGAAAGACTAATCGAAC---------------------
---------------------
>Hypocrella_yunnanensis_YHH_2305020_T
-----------------------------AGGGATTGCCCCAGTAACGGCGAGTGAAGCG
GCAACAGCTCAAATTTGAAATCTGGCCC-CTCCCCCG-GGGGGGCCCGAGTTGTAATTTG
CAGAGGATGCTTCTGGCGAGGTGCCTTCCGAGTTCCCTGGAACGGGACGCCGCAGAGGGT
GAGAGCCCCGTCTGGTCGGACAACCGAGCCTCTGTGAAGCTCCTTCGACGAGTCGAGTAG
TTTGGGAATGCTGCTCTAAATGGGAGGTATATGTCTTCTAAAGCTAAATACCGGCCAGAG
ACCGATAGCGCACAAGTAGAGTGATCGAAAGATGAAAAGCACTTTGAAAAGAGGGTTAAA
CAGTACGTGAAATTGTTGAAAGGGAAGCGCTCATGACCAGACCTGGTCCCGGCGAATCAC
CCGGCGTTCT-----------CGCCGGTGCACTTCGACGGGCT-TCCAGGCCAGCATCAG
TCCGCGCCGGGGGACAAAGGCGGCGGGAACGTGGCTCCCCA------GGGAGTGTTATAG
CCCGCCGCGCAATGCCCCGGGGGCGGACTGAGGCCCGCGCGTC---ACCGCAAGGATGCT
GGCGTAATGGTCATCAGCGACCCGTCTTGAAACACGGACCAAGGAGTCGTCCTCGTATGC
GAGTGTTGGGGCGTCAAACCCCCCGCGCGTAATGAAAGTGAACGGCAGGTGAGAGCCCTC
GC----------------------GGGCGCATCATCGACCGATCCTGATGTTCTCGGATG
GATTTGAGTAGGAGCATAC-GGGGCCGGACCCGAAAGAAGGTGAACTATGCCTGTGT-AG
GGTGAAGCCAGAGGAAACTC-TGGTGGAGGCTCGCAGC-GGTTCTGACGTGCAAATCGAT
CGTCAAACATGGGCATGGGGGGCGAAAGACTAATCGAACC--------------------
---------------------
>Purpureocillium_lilacinum_CBS_284_36_T
------------------------------------------------------------
------------------------------------------------------------
---AGGATGCTTTTGGCGCGGTGCCTTCCGAGTTCCCTGGAACGGGACGCCATAGAGGGT
GAGAGCCCCGTCTGGTCGGAC-GCCTAGCCTGTGTAAAGCTCCTTCGACGAGTCGAGTAG
TTTGGGAATGCTGCTCTAAATGGGAGGTATATGTCTTCTAAAGCTAAATACCGGCCAGAG
ACCGATAGCGCACAAGTAGAGTGATCGAAAGATGAAAAGCACTTTGAAAAGAGGGTTAAA
TAGTACGTGAAATTGTTGAAAGGGAAGCGCTTGTGACCAGACTTGGGCCCGGTGGATCAT
CCAGCGTTCT-----------CGCTGGTGCACTCCGCCGGGTT---CAGGCCAGCATCAG
TTCGCCGCGGGGGAAAAAGGCTTCGGGAACGTGGCTCCTAC------GGGAGTGTTATAG
CCCGTTGCATAATACCCT-GGGGCGGACTGAGGTTCGCGC--------------------
------------------------------------------------------------
------------------------------------------------------------
------------------------------------------------------------
------------------------------------------------------------
------------------------------------------------------------
------------------------------------------------------------
---------------------
>Purpureocillium_lilacinum_CBS_431_87
TATCAATAAGCGGAGGAAAAGAAACCAACAGGGATTGCCCCAGTAACGGCGAGTGAAGCG
GCAACAGCTCAAATTTGAAATCTGGCCC-C---------CAGGGCCCGAGTTGTAATTTG
CAGAGGATGCTTTTGGCGCGGTGCCTTCCGAGTTCCCTGGAACGGGACGCCATAGAGGGT
GAGAGCCCCGTCTGGTCGGAC-GCCTAGCCTGTGTAAAGCTCCTTCGACGAGTCGAGTAG
TTTGGGAATGCTGCTCTAAATGGGAGGTATATTTCTTCTAAAGCTAAATACCGGCCAGAG
ACCGATAGCGCACAAGTAGAGTGATCGAAAGATGAAAAGCACTTTGAAAAGAGGGTTAAA
TAGTACGTGAAATTGTTGAAAGGGAAGCGCTTGTGACCAGACTTGGGCCCGGTGGATCAT
CCAGCGTTCT-----------CGCTGGTGCACTCCGCCGGGTT---CAGGCCAGCATCAG
TTCGCCGCGGGGGAAAAAGGCTTCGGGAACGTGGCTCCTAC------GGGAGTGTTATAG
CCCGTTGCATAATACCCT-GGGGCGGACTGAGGTTCGCGC-TC-----CGCAAGGATGCT
GGCGTAATGGTCATCAGCGACCCGTCTTGAAACACGGACCAAGGAGTCGTCTTCGTATGC
GAGTGTTCGGGTGTAAAA-CCCCTACGCGTAATGAAAGTGAAC-GCAGGTGAGAGCTTC-
-------------------------GGCGCATCATCGACCGATCCTGATGTTCTCGGATG
GATTTGAGTAAGAGCATAC-GGGGCCGGACCCGAAAGAAGGTGAACTATGCCTGTAT-AG
GGTGAAGCCAGAGGAAACTC-TGGTGGAGGCTCGCAGC-GGTTCTGACGTGCAAATCGAT
CGTCAAATATGGGCAT-GGGGGCGAAAGACTAATCGAACCTTCTAGTAGCTGGTTTC---
---------------------
>Regiocrella_camerunensis_ARSEF_7682_T
------------------------------------------------------------
----------AAATTTGAAATCTGGCCT-CCCCC----GCGGGGCCCGAGTTGTAACTTG
CAGAGGATGCTTCTGGCGAGGTGCCTTCCGAGTTCCCTGGAACGGGACGCCATAGAGGGT
GAGAGCCCCGTCTGGTCGGAC-GCCGAGCCTCTGTGAAGCTCCTTCGACGAGTCGAGTAG
TTTGGGAATGCTGCTCCAAACGGGAGGTATATGTCTTCTAAAGCTAAATACCGGCCAGAG
ACCGATAGCGCACAAGTAGAGTGATCGAAAGATGAAAAGCACTTTGAAAAGAGGGTTAAA
CAGTACGTGAAATTGTTGAAAGGGAAGCGCTCACGACCAGACTTGGGCGCGGCGGATCAT
CCAGCGGTCTC----------CGCTGGTGCGCTTCGCCGCGGC---CAGGCCAGCATCGG
TCCGCGCCGGGGGACAAAGGCGGCGGGAACGTGGCTCCCTC------GGGAGTGTTATAG
CCCGCCGCGCAATGCCCT-GGGGCGGACCGAGGTTCGCGCGT------CGCAAGGATGCT
GGCGTAATGGTCGTCAGCGACCCGTCTTGAAACACGGACCAAGGAGTCGTCTTCGTATGC
GAGTGTTCGGGTGCCAAA-CCCCTACGCGGAATGAAAGTGAAC-GCAGGTGAGAGCTTC-
-------------------------GGCGCATCATCGACCGATCCTGATGTTCTCGGATG
GATTTGAGTAGGAGCATAC-GGGGCCGGACCCGAAAGAAGGTGAACTATGCCTGTGT-AG
GGTGAAGCCAGAGGAAACTC-TGGTGGAGGCTCGCAGC-GGTTCTGACGTGCAAATCGAT
CGTCA-------------------------------------------------------
---------------------
>Regiocrella_sinensis_CUP_CH_2640_T
------------------------------------------------------------
----------AAATTTGAAATCTGGTCC-CCCC-----GCGGGGCCCGAGTTGTAATTTG
CAGAGGATGCTTTTGGCGAGGTGCCTTCCGAGTTCCCTGGAACGGGACGCCACAGAGGGT
GAGAGCCCCGTCTGGTCGGAC-GCCGAGCCTCTGTAAAGCTCCTTCGACGAGTCGAGTAG
TTTGGGAATGCTGCTCTAAACGGGAGGTATATGTCTTCTAAAGCTAAATACCGGCCAGAG
ACCGATAGCGCACAAGTAGAGTGATCGAAAGATGAAAAGCACTTTGAAAAGAGGGTTAAA
CAGTACGTGAAATTGTTGAAAGGGAAGCGCTCATGACCAGACTTGGGCCCGGCGGATCAT
CCGGCGTTCT-----------CGCCGGTGCGCTTCGCCGGGCT---CAGGCCAGCATCGG
TTCGCCGCGGGGGACAAAGGCTTCGGGAACGTGGCTCCCTC------GGGAGTGTTATAG
CCCGCTGCGCAATGCCCT-GGGGCGGACCGAGGTTCGCGCGTTC--TACGCAAGGATGCT
GGCGTAATGGTCATCAGCGACCCGTCTTGAAACACGGACCGAGGAGTCGTCTTCGTATGC
GAGTGTTCGGGTGCCAAA-CCCCTACGCGTAATGAAAGTGAAC-GCAGGTGAGAGCTTC-
-------------------------GGCGCATCATCGACCGATCCTGATGTTCTCGGATG
GATTTGAGTAAGAGCATAC-GGGGCCGGACCCGAAAGAAGGTGAACTATGCCTGTGT-AG
GGTGAAGCCAGGGGAAACTC-TGGTGGAGGCTCGCAGC-GGTTCTGACGTGCAAATCGAT
CGTCA-------------------------------------------------------
---------------------
>Hypocrella_cinnamomum_SICAUCC_25_0192
TATCAATAAGCGGAGGAAAAGAAACCAACAGGGATTGCCCCAGTAACGGCGAGTGAAGCG
GCAACAGCTCAAATTTGAAATCTGGCCC-CTCCCCCGCGGGGGGCCCGAGTTGTAATTTG
CAGAGGATGCTTCTGGCGAGGTGCCTTCCGAGTTCCCTGGAACGGGACGCCGCAGAGGGT
GAGAGCCCCGTCTGGTCGGAC-ACCGAGCCTCTGTGAAGCTCCTTCGACGAGTCGAGTAG
TTTGGGAATGCTGCTCTAAATGGGAGGTATATGTCTTCTAAAGCTAAATACCGGCCAGAG
ACCGATAGCGCACAAGTAGAGTGATCGAAAGATGAAAAGCACTTTGAAAAGAGGGTTAAA
CAGTACGTGAAATTGTTGAAAGGGAAGCGCTCACGACCAGACCTGGTCCCGGCGAATCAC
CCGGCGTTCT-----------CGCCGGTGCACTTCGGCGGGCT-TCCAGGCCAGCATCAG
TCCGCGCCGGGGGACAAAGGCGGCGGGAACGTGGCTCCCCA------GGGAGTGTTATAG
CCCGCCGCGCAATGCCCCGGGGGCGGACTGAGGACCGCGCGTC---ACCGCAAGGATGCT
GGCGTAATGGTCGTCAGCGACCCGTCTTGAAACACGGACCAAGGAGTCGTCCTCGTATGC
GAGTGTTGGGGCGTCAAACCCCCCGCGCGTAATGAAAGTGAACGGCAGGTGAGAGCCCTC
GC----------------------GGGCGCATCATCGACCGATCCTGATGTTCTCGGATG
GATTTGAGTAGGAGCATAC-GGGGCCGGACCCGAAAGAAGGTGAACTATGCCTGTGT-AG
GGTGAAGCCAGAGGAAACTC-TGGTGGAGGCTCGCAGC-GGTTCTGACGTGCAAATCGAT
CGTCAAACATGGGCAT-GGGGGCGAAAGACTAATCGAACCTTCTAGTAGCTGGTTTCCGC
CGAAGTTTCCCTCAGGAT---
>Hypocrella_cinnamomum_SICAUCC_25_0193
TATCAATAAGCGGAGGAAAAGAAACCAACAGGGATTGCCCCAGTAACGGCGAGTGAAGCG
GCAACAGCTCAAATTTGAAATCTGGCCC-CTCCCCCGCGGGGGGCCCGAGTTGTAATTTG
CAGAGGATGCTTCTGGCGAGGTGCCTTCCGAGTTCCCTGGAACGGGACGCCGCAGAGGGT
GAGAGCCCCGTCTGGTCGGAC-ACCGAGCCTCTGTGAAGCTCCTTCGACGAGTCGAGTAG
TTTGGGAATGCTGCTCTAAATGGGAGGTATATGTCTTCTAAAGCTAAATACCGGCCAGAG
ACCGATAGCGCACAAGTAGAGTGATCGAAAGATGAAAAGCACTTTGAAAAGAGGGTTAAA
CAGTACGTGAAATTGTTGAAAGGGAAGCGCTCACGACCAGACCTGGTCCCGGCGAATCAC
CCGGCGTTCT-----------CGCCGGTGCACTTCGGCGGGCT-TCCAGGCCAGCATCAG
TCCGCGCCGGGGGACAAAGGCGGCGGGAACGTGGCTCCCCA------GGGAGTGTTATAG
CCCGCCGCGCAATGCCCCGGGGGCGGACTGAGGACCGCGCGTC---ACCGCAAGGATGCT
GGCGTAATGGTCGTCAGCGACCCGTCTTGAAACACGGACCAAGGAGTCGTCCTCGTATGC
GAGTGTTGGGGCGTCAAACCCCCCGCGCGTAATGAAAGTGAACGGCAGGTGAGAGCCCTC
GC----------------------GGGCGCATCATCGACCGATCCTGATGTTCTCGGATG
GATTTGAGTAGGAGCATAC-GGGGCCGGACCCGAAAGAAGGTGAACTATGCCTGTGT-AG
GGTGAAGCCAGAGGAAACTC-TGGTGGAGGCTCGCAGC-GGTTCTGACGTGCAAATCGAT
CGTCAAACATGGGCAT-GGGGGCGAAAGACTAATCGAACCTTCTAGTAGCTGGTTTCCGC
CGAAGTTTCCCTCAGGAT---
>Conoideocrella_luteorostrata_SICAUCC_25_0175
TATCAATAAGCGGAGGAAAAGAAACCAACAGGGATTGCCCCAGTAACGGCGAGTGAAGCG
GCAACAGCTCAAATTTGAAATCTGGCCC-C---------CAGGGCCCGAGTTGTAATTTG
CAGAGGATGCTTTTGGCGAGGTGCCTTCCGAGTTCCCTGGAACGGGACGCCATAGAGGGT
GAGAGCCCCGTCTGGTTGGAT-ACCGAGCCTCTGTAAAGCTCCTTCGACGAGTCGAGTAG
TTTGGGAATGCTGCTCTAAATGGGAGGTATATGTCTTCTAAAGCTAAATACCGGCCAGAG
ACCGATAGCGCACAAGTAGAGTGATCGAAAGATGAAAAGCACTTTGAAAAGAGGGTTAAA
CAGTACGTGAAATTGTTGAAAGGGAAGCGCTTGTGACCAGACTTGGGCCCGGTGAATCAT
CCAGCGTTCT-----------CGCTGGTGCACTTTGCCGGGCC---CAGGCCAGCATCAG
TTTGCCTCGGGGGATAAAGGCTCTGGGAATGTGGCTCCTCC------GGGAGTGTTATAG
CCCGTTGCACAATGCCCT-GGGGCGGACTGAGGTTCGCGCATC-----TGCAAGGATGCT
GGCGTAATGGTCATCAGCGGCCCGTCTTGAAACACGGACCAAGGAGTCGTCTTCGTATGC
GAGTGTTCGGGTGTAAAA-CCCCTACGCGGAATGAAAGTGAAC-GCAGGTGAGAGCTTC-
-------------------------GGCGCATCATCGACCGATCCTGATGTTCTCGGATG
GATTTGAGTAAGAGCATAC-GGGGCCGGACCCGAAAGAAGGTGAACTATGCCTGTAT-AG
GGTGAAGCCAGAGGAAACTC-TGGTGGAGGCTCGCAGC-GGTTCTGACGTGCAAATCGAT
CGTCAAATATGGGCAT-GGGGGCGAAAGACTAATCGAACCTTCTAGTAGCTGGTTTCCGC
CGAAGTTTCCCTCAGGAT---
>Conoideocrella_tianquanensis_SICAUCC_25_0181
TATCAATAAGCGGAGGAAAAGAAACCAACAGGGATTGCCCCAGTAACGGCGAGTGAAGCG
GCAACAGCTCAAATTTGAAATCTGGCCC-C---------TAGGGCCCGAGTTGTAATTTG
CAGAGGATGCTTTTGGCGAGGTGCCTTCCGAGTTCCCTGGAACGGGACGCCATAGAGGGT
GAGAGCCCCGTCTGGTTGGAT-ACCGAGCCTCTGTAAAGCTCCTTCGACGAGTCGAGTAG
TTTGGGAATGCTGCTCTAAATGGGAGGTATATGTCTTCTAAAGCTAAATACCGGCCAGAG
ACCGATAGCGCACAAGTAGAGTGATCGAAAGATGAAAAGCACTTTGAAAAGAGGGTTAAA
TAGTACGTGAAATTGTTGAAAGGGAAGCGTTTATGACCAGACTTGGACCCGGTGAATCAT
CCAGCGTTCT-----------CGCTGGTGCACTTTGCCGGGCT---CAGGCCAGCATCAG
TTTGCCTTGGGGGATAAAGGCTTCGGGAATGTGGCTCCTCC------GGGAGTGTTATAG
CCCGTTGCACAATACCCT-GGGGCGGACTGAGGTTCGCGCATC-----TGCAAGGATGCT
GGCGTAATGGTCATCAGCGACCCGTCTTGAAACACGGACCAAGGAGTCGTCTTCGTATGC
GAGTGTTCGGGTGTAAAA-CCCCTACGCGTAATGAAAGTGAAC-GCAGGTGAGAGCTTC-
-------------------------GGCGCATCATCGACCGATCCTGATGTTCTCGGATG
GATTTGAGTAAGAGCATAC-GGGGCCGGACCCGAAAGAAGGTGAACTATGCCTGTAT-AG
GGTGAAGCCAGAGGAAACTC-TGGTGGAGGCTCGCAGC-GGTTCTGACGTGCAAATCGAT
CGTCAAATATGGGCAT-GGGGGCGAAAGACTAATCGAACCTTCTAGTAGCTGGTTTCCGC
CGAAGTTTCCCTCAGGAT---
>Conoideocrella_tianquanensis_SICAUCC_25_0182
TATCAATAAGCGGAGGAAAAGAAACCAACAGGGATTGCCCCAGTAACGGCGAGTGAAGCG
GCAACAGCTCAAATTTGAAATCTGGCCC-C---------TAGGGCCCGAGTTGTAATTTG
CAGAGGATGCTTTTGGCGAGGTGCCTTCCGAGTTCCCTGGAACGGGACGCCATAGAGGGT
GAGAGCCCCGTCTGGTTGGAT-ACCGAGCCTCTGTAAAGCTCCTTCGACGAGTCGAGTAG
TTTGGGAATGCTGCTCTAAATGGGAGGTATATGTCTTCTAAAGCTAAATACCGGCCAGAG
ACCGATAGCGCACAAGTAGAGTGATCGAAAGATGAAAAGCACTTTGAAAAGAGGGTTAAA
TAGTACGTGAAATTGTTGAAAGGGAAGCGTTTATGACCAGACTTGGACCCGGTGAATCAT
CCAGCGTTCT-----------CGCTGGTGCACTTTGCCGGGCT---CAGGCCAGCATCAG
TTTGCCTTGGGGGATAAAGGCTTCGGGAATGTGGCTCCTCC------GGGAGTGTTATAG
CCCGTTGCACAATACCCT-GGGGCGGACTGAGGTTCGCGCATC-----TGCAAGGATGCT
GGCGTAATGGTCATCAGCGACCCGTCTTGAAACACGGACCAAGGAGTCGTCTTCGTATGC
GAGTGTTCGGGTGTAAAA-CCCCTACGCGTAATGAAAGTGAAC-GCAGGTGAGAGCTTC-
-------------------------GGCGCATCATCGACCGATCCTGATGTTCTCGGATG
GATTTGAGTAAGAGCATAC-GGGGCCGGACCCGAAAGAAGGTGAACTATGCCTGTAT-AG
GGTGAAGCCAGAGGAAACTC-TGGTGGAGGCTCGCAGC-GGTTCTGACGTGCAAATCGAT
CGTCAAATATGGGCAT-GGGGGCGAAAGACTAATCGAACCTTCTAGTAGCTGGTTTCCGC
CGAAGTTTCCCTCAGGAT---
>Conoideocrella_jiufengensis_SICAUCC_25_0184
-------------------------------------CCCCAGTAACGGCGAGTGAAGCG
GCAACAGCTC-AATTTGAAATCTGGCCC-C---------CAGGGCCCGAGTTGTAATTTG
CAGAGGATGCTTTTGGTGAGGTGCCTTCCGAGTTCCCTGGAACGGGACGCCATAGAGGGT
GAGAGCCCCGTCTGGTCGGAC-ACCGAGCCTCTGTAAAGCTCCTTCGACGAGTCGAGTAG
TTTGGGAATGCTGCTCTAAATGGGAGGTAAATGTCTTCTAAAGCTAAATACCGGCCAGAG
ACCGATAGCGCACAAGTAGAGTGATCGAAAGATGAAAAGCACTTTGAAAAGAGGGTTAAA
TAGTACGTGAAATTGTTGAAAGGGAAGCGCTCATGACCAGACTTGGGCCCGGTGAATCAT
CCAGCGTTCT-----------CGCTGGTGCACTTTGCCGGGCC---CAGGCCAGCATCAG
TTCGCCCCGGGGGATAAAGGCTCTGGGAATGTGGCTCCCTC------GGGAGTGTTATAG
CCCACTGCACAATACCCT-GGGGCGGACTGAGGACCGCGCATC-----TGCAAGGATGCT
GGCGTAATGGTCATCAGCGACCCGTCTTGAAACACGGACCAAGGAGTCGTCTTCGTATGC
GAGTGTTCGGGTGTCAAA-CCCCTACGCGTAATGAAAGTGAAC-GCAGGTGAGAGCTTC-
-------------------------GGCGCATCATCGACCGATCCTGATGTTCTCGGATG
GATTTGAGTAAGAGCATAC-GGGGCCGGACCCGAAAGAAGGTGAACTATGCCTGTAT-AG
GGTGAAGCCAGAGGAAACTC-TGGTGGAGGCTCGCAGC-GGTTCTTACGTGCAAATCGAT
CGTCAAATATGGGCAT-GGGGGCGAAAGACTAAT--------------------------
---------------------
>Helicocollum_bambusae_SICAUCC_25_0190
----------------------------------TTGCCCCAGTAACGGCGAGTGAAGCG
GCAGAGGCTCAGATTTGGAATCCGGCGG-CCCCCCAGGGGCGCGCCCGAGTTGTAATCTG
CAGAGGACGCTTCGGGCCAGGCGCCTTCCGAGTTCCCTGGAACGGGACGCCGCAGAGGGT
GAGAGCCCCGTCCGGCTGGACGCCCAGGCCCGCGTGAAGCTCCCTCGGCGAGTCGAGCAG
TTTGGGAATGCTGCTCAAAACGGGAGGTATATGCCTTCTAAAGCTAAACACCGGCCAGAG
ACCGATAGCGCACAAGTAGAGTGATCGAAAGATGAAAAGCACTTTGGAAAGAGGGTCAAA
CAGTACGTGAAATTGTTGAAAGGGAAGCGCTCGTGACCAGACTCGCGCGTGGCGCATCAC
CGGGCGCCCT---------GGCGCCCGGGCACAGCGCTGCGCG---CGGGCCAGCATCAG
CCCGCCGCGGGGGACAAAGGCCCGGGGAACGTGGCTCCCCCCCCAGGGGGAGTGTTACAG
CCCCGGGCGCAACGCCCC-GGGGCGGGCTGAGGTTCGCGCGTC----CCGCAAGGATGCT
GGCGTAATGGTCACCAGCGACCCGTCTTGAAACACGGACCAAGGAGTCGTCCTCGTATGC
GAGTGTTCGGGTGTCAAG-CCCCTGCGCGGAATGAAAGTGAAC-GCAGGTGGGAGCCCCC
TCCCCCCC--------GGGGGGGGAGGCGCACCGCCGACCGATCCAGACGTCCTCTGACG
GATTTGAGTGGGAGCATAC-GGGGCCGGACCCGAAAGAAGGTGAACTATGCCTGTGT-AG
GGTGAAGCCAGAGGAAACTC-TGGTGGAGGCTCGCAGC-GGTTCTGACGTGCAAATCGAT
CGTCAAACATGGGCAT-GGGGGCGAAAGACTAATCGAAC---------------------
---------------------
>Helicocollum_bambusae_SICAUCC_25_0191
----------------------------------TTGCCCCAGTAACGGCGAGTGAAGCG
GCAGAGGCTCAGATTTGGAATCCGGCGG-CCCCCCAGGGGCGCGCCCGAGTTGTAATCTG
CAGAGGACGCTTCGGGCCAGGCGCCTTCCGAGTTCCCTGGAACGGGACGCCGCAGAGGGT
GAGAGCCCCGTCCGGCTGGACGCCCAGGCCCGCGTGAAGCTCCCTCGGCGAGTCGAGCAG
TTTGGGAATGCTGCTCAAAACGGGAGGTATATGCCTTCTAAAGCTAAACACCGGCCAGAG
ACCGATAGCGCACAAGTAGAGTGATCGAAAGATGAAAAGCACTTTGGAAAGAGGGTCAAA
CAGTACGTGAAATTGTTGAAAGGGAAGCGCTCGTGACCAGACTCGCGCGTGGCGCATCAC
CGGGCGCCCT---------GGCGCCCGGGCACAGCGCTGCGCG---CGGGCCAGCATCAG
CCCGCCGCGGGGGACAAAGGCCCGGGGAACGTGGCTCCCCCCCCAGGGGGAGTGTTACAG
CCCCGGGCGCAACGCCCC-GGGGCGGGCTGAGGTTCGCGCGTC----CCGCAAGGATGCT
GGCGTAATGGTCACCAGCGACCCGTCTTGAAACACGGACCAAGGAGTCGTCCTCGTATGC
GAGTGTTCGGGTGTCAAG-CCCCTGCGCGGAATGAAAGTGAAC-GCAGGTGGGAGCCCCC
TCCCCCCC--------GGGGGGGGAGGCGCACCGCCGACCGATCCAGACGTCCTCTGACG
GATTTGAGTGGGAGCATAC-GGGGCCGGACCCGAAAGAAGGTGAACTATGCCTGTGT-AG
GGTGAAGCCAGAGGAAACTC-TGGTGGAGGCTCGCAGC-GGTTCTGACGTGCAAATCGAT
CGTCAAACATGGGCAT-GGGGGCGAAAGACTAATCGAAC---------------------
---------------------
>Conoideocrella_gongyashanensis_SICAUCC_25_0187
----------------------------------TTGCCCCAGTAACGGCGAGTGAAGCG
GCAACAGCTCAAATTTGAAATCTGGCCC-C---------TAGGGCCCGAGTTGTAATTTG
CAGAGGATGCTTTTGGCGAGGTGCCTTCCGAGTTCCCTGGAACGGGACGCCATAGAGGGT
GAGAGCCCCGTCTGGTTGGAT-ACCGAGCCTCTGTAAAGCTCCTTCGACGAGTCGAGTAG
TTTGGGAATGCTGCTCTAAATGGGAGGTATATGTCTTCTAAAGCTAAATACCGGCCAGAG
ACCGATAGCGCACAAGTAGAGTGATCGAAAGATGAAAAGCACTTTGAAAAGAGGGTTAAA
TAGTACGTGAAATTGTTGAAAGGGAAGCGCTTATGACCAGACTTGGACCCGGTGAATCAT
CCAGCGTTCT-----------CGCTGGTGCACTTTGCCGGGCT---CAGGCCAGCATCAG
TTTGCCTTGGGGGATAAAGGCTTTGGGAATGTGGCTCCTTC------GGGAGTGTTATAG
CCCATTGCATAATACCCT-GGGGCGGACTGAGGTTCGCGCATC-----TGCAAGGATGCT
GGCGTAATGGTCATCAGCGACCCGTCTTGAAACACGGACCAAGGAGTCGTCTTCGTATGC
GAGTGTTCGGGTGTAAAA-CCCCTACGCGTAATGAAAGTGAAC-GCAGGTGAGAGCTTC-
-------------------------GGCGCATCATCGACCGATCCTGATGTTCTCGGATG
GATTTGAGTAAGAGCATAC-GGGGCCGGACCCGAAAGAAGGTGAACTATGCCTGTAT-AG
GGTGAAGCCAGAGGAAACTC-TGGTGGAGGCTCGCAGC-GGTTCTGACGTGCAAATCGAT
CGTCAAATATGGGCAT-GGGGGCGAAAGACTAATCGAACGTGCT----------------
---------------------
>Conoideocrella_fenshuilingensis_SICAUCC_25_0180
----------------------------------TTGCCCCAGTAACGGCGAGTGAAGCG
GCAACAGCTCAAATTTGAAATCTGGCCC-C---------TAGGGCCCGAGTTGTAATTTG
CAGAGGATGCTTTTGGCGAGGTGCCTTCCGAGTGCCCTGGAACGGGACGCCATAGAGGGT
GAGAGCCCCGTCTGGTTGGAT-ACCGAGCCTCTGTAAAGCTCCTTCGACGAGTCGAGTAG
TTTGGGAATGCTGCTCTAAATGGGAGGTATATGTCTTCTAAAGCTAAATATTGGCCAGAG
ACCGATAGCGCACAAGTAGAGTGATCGAAAGATGAAAAGCACTTTGAAAAGAGGGTTAAA
TAGTACGTGAAATTGTTGAAAGGGAAGCGTTTATGACCAGACTTGGACCCGGTGAATCAT
CCAGCGTTCT-----------CGCTGGTGCACTTTGCCGGGCT---CAGGCCAGCATCAG
TTTGCCCTGGGGGATAAAGGTTTCGGGAATGTGGCTCCTCC------GGGAGTGTTATAG
CCCGTTGCATAATACCCT-GGGGCGGACTGAGGTTCGCGCATC-----TGCAAGGATGCT
GGCGTAATGGTCATCAGCGACCCGTCTTGAAACACGGACCAAGGAGTCGTCTTCGTATGC
GAGTGTTCGGGTGTAAAA-CCCCTACGCGTAATGAAAGTGAAC-GCAGGTGAGAGCTTC-
-------------------------GGCGCATCATCGACCGATCCTGATGTTCTCGGATG
GATTTGAGTAAGAGCATAC-GGGGCCGGACCCGAAAGAAGGTGAACTATGCCTGTAT-AG
GGTGAAGCCAGAGGAAACTC-TGGTGGAGGCTCGCAGC-GGTTCTGACGTGCAAATCGAT
CGTCAAATATGGGCAT-GGGGGCGAAAGACTAATCGAAC---------------------
---------------------
>Conoideocrella_tenuis_SICAUCC_25_0177
---------------------------------------CCAGTAACGGCGAGTGAAGCG
GCAACAGCTCAAATTTGAAATCTGGCCC-C---------TAGGGCCCGAGTTGTAATTTG
CAGAGGATGCTTTTGGCGAGGTGCCTTCCGAGTTCCCTGGAACGGGACGCCATAGAGGGT
GAGAGCCCCGTCTGGTTGGAT-ACCGAGCCTCTGTAAAGCTCCTTCGACGAGTCGAGTAG
TTTGGGAATGCTGCTCTAAATGGGAGGTATATGTCTTCTAAAGCTAAATACCGGCCAGAG
ACCGATAGCGCACAAGTAGAGTGATCGAAAGATGAAAAGCACTTTGAAAAGAGGGTTAAA
TAGTACGTGAAATTGTTGAAAGGGAAGCGCTTATGACCAGACTTGGACCCGGTGAATCAT
CCAGCGTTCT-----------CGCTGGTGCACTTTGCCGGGCT---CAGGCCAGCATCAG
TTTGTCTCGGGGGATAAAGGCTTAGGGAATGTGGCTCCTCC------GGGAGTGTTATAG
CCCTTTGCACAATACCCT-GGGGCGGACTGAGGTTCGCGCATC-----TGCAAGGATGCT
GGCGTAATGGTCATCAGCGACCCGTCTTGAAACACGGACCAAGGAGTCGTCTTCGTATGC
GAGTGTTCGGGTGTAAAA-CCCCTACGCGTAATGAAAGTGAAC-GCAGGTGAGAGCTTC-
-------------------------GGCGCATCATCGACCGATCCTGATGTTCTCGGATG
GATTTGAGTAAGAGCATAC-GGGGCCGGACCCGAAAGAAGGTGAACTATGCCTGTAT-AG
GGTGAAGCCAGAGGAAACTC-TGGTGGAGGCTCGCAGC-GGTTCTGACGTGCAAATCGAT
CGTCAAATATGGGCAT-GGGGGCGAAAGACTAATCGAAC---------------------
---------------------
>Conoideocrella_luteorostrata_SICAUCC_25_0171
----------------------------------TTGCCCCAGTAACGGCGAGTGAAGCG
GCAACAGCTCAAATTTGAAATCTGGCCC-C---------CAGGGCCCGAGTTGTAATTTG
CAGAGGATGCTTTTGGCGAGGTGCCTTCCGAGTTCCCTGGAACGGGACGCCATAGAGGGT
GAGAGCCCCGTCTGGTTGGAT-ACCGAGCCTCTGTAAAGCTCCTTCGACGAGTCGAGTAG
TTTGGGAATGCTGCTCTAAATGGGAGGTATATGTCTTCTAAAGCTAAATACCGGCCAGAG
ACCGATAGCGCACAAGTAGAGTGATCGAAAGATGAAAAGCACTTTGAAAAGAGGGTTAAA
CAGTACGTGAAATTGTTGAAAGGGAAGCGCTTGTGACCAGACTTGGGCCCGGTGAATCAT
CCAGCGTTCT-----------CGCTGGTGCACTTTGCCGGGCC---CAGGCCAGCATCAG
TTTGCCTCGGGGGATAAAGGCTCTGGGAATGTGGCTCCTCC------GGGAGTGTTATAG
CCCGTTGCATAATGCCCT-GGGGCGGACTGAGGTTCGCGCATC-----TGCAAGGATGCT
GGCGTAATGGTCATCAGCGGCCCGTCTTGAAACACGGACCAAGGAGTCGTCTTCGTATGC
GAGTGTTCGGGTGTAAAA-CCCCTACGCGGAATGAAAGTGAAC-GCAGGTGAGAGCTTC-
-------------------------GGCGCATCATCGACCGATCCTGATGTTCTCGGATG
GATTTGAGTAAGAGCATAC-GGGGCCGGACCCGAAAGAAGGTGAACTATGCCTGTAT-AG
GGTGAAGCCAGAGGAAACTC-TGGTGGAGGCTCGCAGC-GGTTCTGACGTGCAAATCGAT
CGTCAAATATGGGCAT-GGGGGCGAAAGACTAATCGAAC---------------------
---------------------
>Conoideocrella_tenuis_SICAUCC_25_0179
------------------------------------GCCCCAGTAACGGCGAGTGAAGCG
GCAACAGCTCAAATTTGAAATCTGGCCC-C---------TAGGGCCCGAGTTGTAATTTG
CAGAGGATGCTTTTGGCGAGGTGCCTTCCGAGTTCCCTGGAACGGGACGCCATAGAGGGT
GAGAGCCCCGTCTGGTTGGAT-ACCGAGCCTCTGTAAAGCTCCTTCGACGAGTCGAGTAG
TTTGGGAATGCTGCTCTAAATGGGAGGTATATGTCTTCTAAAGCTAAATACCGGCCAGAG
ACCGATAGCGCACAAGTAGAGTGATCGAAAGATGAAAAGCACTTTGAAAAGAGGGTTAAA
TAGTACGTGAAATTGTTGAAAGGGAAGCGCTTATGACCAGACTTGGACCCGGTGAATCAT
CCAGCGTTCT-----------CGCTGGTGCACTTTGCCGGGCT---CAGGCCAGCATCAG
TTTGTCTCGGGGGATAAAGGCTTAGGGAATGTGGCTCCTCC------GGGAGTGTTATAG
CCCTTTGCACAATACCCT-GGGGCGGACTGAGGTTCGCGCATC-----TGCAAGGATGCT
GGCGTAATGGTCATCAGCGACCCGTCTTGAAACACGGACCAAGGAGTCGTCTTCGTATGC
GAGTGTTCGGGTGTAAAA-CCCCTACGCGTAATGAAAGTGAAC-GCAGGTGAGAGCTTC-
-------------------------GGCGCATCATCGACCGATCCTGATGTTCTCGGATG
GATTTGAGTAAGAGCATAC-GGGGCCGGACCCGAAAGAAGGTGAACTATGCCTGTAT-AG
GGTGAAGCCAGAGGAAACTC-TGGTGGAGGCTCGCAGC-GGTTCTGACGTGCAAATCGAT
CGTCAAATATGGGCAT-GGGGGCGAAAGACTAAT--------------------------
---------------------
>Conoideocrella_luteorostrata_SICAUCC_25_0173
----------------------------------TTGCCCCAGTAACGGCGAGTGAAGCG
GCAACAGCTCAAATTTGAAATCTGGCCC-C---------CAGGGCCCGAGTTGTAATTTG
CAGAGGATGCTTTTGGCGAGGTGCCTTCCGAGTTCCCTGGAACGGGACGCCATAGAGGGT
GAGAGCCCCGTCTGGTTGGAT-ACCGAGCCTCTGTAAAGCTCCTTCGACGAGTCGAGTAG
TTTGGGAATGCTGCTCTAAATGGGAGGTATATGTCTTCTAAAGCTAAATACCGGCCAGAG
ACCGATAGCGCACAAGTAGAGTGATCGAAAGATGAAAAGCACTTTGAAAAGAGGGTTAAA
CAGTACGTGAAATTGTTGAAAGGGAAGCGCTTGTGACCAGACTTGGGCCCGGTGAATCAT
CCAGCGTTCT-----------CGCTGGTGCACTTTGCCGGGCC---CAGGCCAGCATCAG
TTTGCCTCGGGGGATAAAGGCTCTGGGAATGTGGCTCCTCC------GGGAGTGTTATAG
CCCGTTGCATAATGCCCT-GGGGCGGACTGAGGTTCGCGCATC-----TGCAAGGATGCT
GGCGTAATGGTCATCAGCGGCCCGTCTTGAAACACGGACCAAGGAGTCGTCTTCGTATGC
GAGTGTTCGGGTGTAAAA-CCCCTACGCGGAATGAAAGTGAAC-GCAGGTGAGAGCTTC-
-------------------------GGCGCATCATCGACCGATCCTGATGTTCTCGGATG
GATTTGAGTAAGAGCATAC-GGGGCCGGACCCGAAAGAAGGTGAACTATGCCTGTAT-AG
GGTGAAGCCAGAGGAAACTC-TGGTGGAGGCTCGCAGC-GGTTCTGACGTGCAAATCGAT
CGTCAAATATGGGCAT-GGGGGCGAAAGACTAATCGAAC---------------------
---------------------
>Conoideocrella_luteorostrata_SICAUCC_25_0172
----------------------------------------------------GTGAAGCG
GCAACAGCTCAAATTTGAAATCTGGCCC-C---------CAGGGCCCGAGTTGTAATTTG
CAGAGGATGCTTTTGGCGAGGTGCCTTCCGAGTTCCCTGGAACGGGACGCCATAGAGGGT
GAGAGCCCCGTCTGGTTGGAT-ACCGAGCCTCTGTAAAGCTCCTTCGACGAGTCGAGTAG
TTTGGGAATGCTGCTCTAAATGGGAGGTATATGTCTTCTAAAGCTAAATACCGGCCAGAG
ACCGATAGCGCACAAGTAGAGTGATCGAAAGATGAAAAGCACTTTGAAAAGAGGGTTAAA
CAGTACGTGAAATTGTTGAAAGGGAAGCGCTTGTGACCAGACTTGGGCCCGGTGAATCAT
CCAGCGTTCT-----------CGCTGGTGCACTTTGCCGGGCC---CAGGCCAGCATCAG
TTTGCCTCGGGGGATAAAGGCTCTGGGAATGTGGCTCCTCC------GGGAGTGTTATAG
CCCGTTGCATAATGCCCT-GGGGCGGACTGAGGTTCGCGCATC-----TGCAAGGATGCT
GGCGTAATGGTCATCAGCGGCCCGTCTTGAAACACGGACCAAGGAGTCGTCTTCGTATGC
GAGTGTTCGGGTGTAAAA-CCCCTACGCGGAATGAAAGTGAAC-GCAGGTGAGAGCTTC-
-------------------------GGCGCATCATCGACCGATCCTGATGTTCTCGGATG
GATTTGAGTAAGAGCATAC-GGGGCCGGACCCGAAAGAAGGTGAACTATGCCTGTAT-AG
GGTGAAGCCAGAGGAAACTC-TGGTGGAGGCTCGCAGC-GGTTCTGACGTGCAAATCGAT
CGTCAAATATGGGCAT-GGGGGCGAAAGACTAATCGAAC---------------------
---------------------
>Conoideocrella_luteorostrata_SICAUCC_25_0176
------------------------------------GCCCCAGTAACGGCGAGTGAAGCG
GCAACAGCTCAAATTTGAAATCTGGCCC-C---------CAGGGCCCGAGTTGTAATTTG
CAGAGGATGCTTTTGGCGAGGTGCCTTCCGAGTTCCCTGGAACGGGACGCCATAGAGGGT
GAGAGCCCCGTCTGGTTGGAT-ACCGAGCCTCTGTAAAGCTCCTTCGACGAGTCGAGTAG
TTTGGGAATGCTGCTCTAAATGGGAGGTATATGTCTTCTAAAGCTAAATACCGGCCAGAG
ACCGATAGCGCACAAGTAGAGTGATCGAAAGATGAAAAGCACTTTGAAAAGAGGGTTAAA
CAGTACGTGAAATTGTTGAAAGGGAAGCGCTTGTGACCAGACTTGGGCCCGGTGAATCAT
CCAGCGTTCT-----------CGCTGGTGCACTTTGCCGGGCC---CAGGCCAGCATCAG
TTTGCCTCGGGGGATAAAGGCTCTGGGAATGTGGCTCCTCC------GGGAGTGTTATAG
CCCGTTGCACAATGCCCT-GGGGCGGACTGAGGTTCGCGCATC-----TGCAAGGATGCT
GGCGTAATGGTCATCAGCGGCCCGTCTTGAAACACGGACCAAGGAGTCGTCTTCGTATGC
GAGTGTTCGGGTGTAAAA-CCCCTACGCGGAATGAAAGTGAAC-GCAGGTGAGAGCTTC-
-------------------------GGCGCATCATCGACCGATCCTGATGTTCTCGGATG
GATTTGAGTAAGAGCATAC-GGGGCCGGACCCGAAAGAAGGTGAACTATGCCTGTAT-AG
GGTGAAGCCAGAGGAAACTC-TGGTGGAGGCTCGCAGC-GGTTCTGACGTGCAAATCGAT
CGTCAAATATGGGCAT-GGGGGCGAAAGACTAATCGA-----------------------
---------------------
>Conoideocrella_gongyashanensis_SICAUCC_25_0185
-------------------------------GGAATGCCCCAGTAACGGCGAGTGAAGCG
GCAACAGCTCAAATTTGAAATCTGGCCC-C---------TAGGGCCCGAGTTGTAATTTG
CAGAGGATGCTTTTGGCGAGGTGCCTTCCGAGTTCCCTGGAACGGGACGCCATAGAGGGT
GAGAGCCCCGTCTGGTTGGAT-ACCGAGCCTCTGTAAAGCTCCTTCGACGAGTCGAGTAG
TTTGGGAATGCTGCTCTAAATGGGAGGTATATGTCTTCTAAAGCTAAATACCGGCCAGAG
ACCGATAGCGCACAAGTAGAGTGATCGAAAGATGAAAAGCACTTTGAAAAGAGGGTTAAA
TAGTACGTGAAATTGTTGAAAGGGAAGCGCTTATGACCAGACTTGGACCCGGTGAATCAT
CCAGCGTTCT-----------CGCTGGTGCACTTTGCCGGGCT---CAGGCCAGCATCAG
TTTGCCTTGGGGGATAAAGGCTTTGGGAATGTGGCTCCTTC------GGGAGTGTTATAG
CCCATTGCATAATACCCT-GGGGCGGACTGAGGTTCGCGCATC-----TGCAAGGATGCT
GGCGTAATGGTCATCAGCGACCCGTCTTGAAACACGGACCAAGGAGTCGTCTTCGTATGC
GAGTGTTCGGGTGTAAAA-CCCCTACGCGTAATGAAAGTGAAC-GCAGGTGAGAGCTTC-
-------------------------GGCGCATCATCGACCGATCCTGATGTTCTCGGATG
GATTTGAGTAAGAGCATAC-GGGGCCGGACCCGAAAGAAGGTGAACTATGCCTGTAT-AG
GGTGAAGCCAGAGGAAACTC-TGGTGGAGGCTCGCAGC-GGTTCTGACGTGCAAATCGAT
CGTCAAATATGGGCAT-GGGGGCGAAAGACTAATCGAACGTT------------------
---------------------
>Conoideocrella_jiufengensis_SICAUCC_25_0183
-----------------------------------TGCCCCAGTAACGGCGAGTGAAGCG
GCAACAGCTCAAATTTGAAATCTGGCCC-C---------CAGGGCCCGAGTTGTAATTTG
CAGAGGATGCTTTTGGTGAGGTGCCTTCCGAGTTCCCTGGAACGGGACGCCATAGAGGGT
GAGAGCCCCGTCTGGTCGGAC-ACCGAGCCTCTGTAAAGCTCCTTCGACGAGTCGAGTAG
TTTGGGAATGCTGCTCTAAATGGGAGGTAAATGTCTTCTAAAGCTAAATACCGGCCAGAG
ACCGATAGCGCACAAGTAGAGTGATCGAAAGATGAAAAGCACTTTGAAAAGAGGGTTAAA
TAGTACGTGAAATTGTTGAAAGGGAAGCGCTCATGACCAGACTTGGGCCCGGTGAATCAT
CCAGCGTTCT-----------CGCTGGTGCACTTTGCCGGGCC---CAGGCCAGCATCAG
TTCGCCCCGGGGGATAAAGGCTCTGGGAATGTGGCTCCCTC------GGGAGTGTTATAG
CCCACTGCACAATACCCT-GGGGCGGACTGAGGACCGCGCATC-----TGCAAGGATGCT
GGCGTAATGGTCATCAGCGACCCGTCTTGAAACACGGACCAAGGAGTCGTCTTCGTATGC
GAGTGTTCGGGTGTCAAA-CCCCTACGCGTAATGAAAGTGAAC-GCAGGTGAGAGCTTC-
-------------------------GGCGCATCATCGACCGATCCTGATGTTCTCGGATG
GATTTGAGTAAGAGCATAC-GGGGCCGGACCCGAAAGAAGGTGAACTATGCCTGTAT-AG
GGTGAAGCCAGAGGAAACTC-TGGTGGAGGCTCGCAGC-GGTTCTGACGTGCAAATCGAT
CGTCAAATATGGGCATGGGGGGCGAAAGACTAATCGAAC---------------------
---------------------
>Conoideocrella_gongyashanensis_SICAUCC_25_0186
TATCAATAAGCGGAGGAAAAGAAACCAACAGGGATTGCCCCAGTAACGGCGAGTGAAGCG
GCAACAGCTCAAATTTGAAATCTGGCCC-A---------TAGGGCCCGAGTTGTAATTTG
CAGAGGATGCTTTTGGCGAGGTGCCTTCCGAGTTCCCTGGAACGGGACGCCATAGAGGGT
GAGAGCCCCGTCTGGTTGGAT-ACCGAGCCTCTGTAAAGCTCCTTCGACGAGTCGAGTAG
TTTGGGAATGCTGCTCTAAATGGGAGGTATATGTCTTCTAAAGCTAAATACCGGCCAGAG
ACCGATAGCGCACAAGTAGAGTGATCGAAAGATGAAAAGCACTTTGAAAAGAGGGTTAAA
TAGTACGTGAAATTGTTGAAAGGGAAGCGCTTATGACCAGACTTGGACCCGGTGAATCAT
CCAGCGTTCT-----------CGCTGGTGCACTTTGCCGGGCT---CAGGCCAGCATCAG
TTTGCCTTGGGGGATAAAGGCTTTGGGAATGTGGCTCCTTC------GGGAGTGTTATAG
CCCATTGCATAATACCCT-GGGGCGGACTGAGGTTCGCGCATC-----TGCAAGGATGCT
GGCGTAATGGTCATCAGCGACCCGTCTTGAAACACGGACCAAGGAGTCGTCTTCGTATGC
GAGTGTTCGGGTGTAAAA-CCCCTACGCGTAATGAAAGTGAAC-GCAGGTGAGAGCTTC-
-------------------------GGCGCATCATCGACCGATCCTGATGTTCTCGGATG
GATTTGAGTAAGAGCATAC-GGGGCCGGACCCGAAAGAAGGTGAACTATGCCTGTAT-AG
GGTGAAGCCAGAGGAAACTC-TGGTGGAGGCTCGCAGC-GGTTCTGACGTGCAAATCGAT
CGTCAAATATGGGCAT-GGGGGCGAAAGACTAATCGAACCTTCTAGTAGCTGGTTTCCGC
CGAGCT---------------
>Regiocrella_sichuanensis_SICAUCC_25_0188
TATCAATAAGCGGAGGAAAAGAAACCAACAGGGATTGCCCCAGTAACGGCGAGTGAAGCG
GCAACAGCTCAAATTTGAAATCTGGCCT-CCCCC----GCGGGGCCCGAGTTGTAACTTG
CAGAGGATGCTTCTGGCGAGGTGCCTTCCGAGTTCCCTGGAACGGGACGCCACAGAGGGT
GAGAGCCCCGTCTGGTTGGAC-GCCGAGCCTCTGTGAAGCTCCTTCGACGAGTCGAGTAG
TTTGGGAATGCTGCTCTAAATGGGAGGTATATGTCTTCTAAAGCTAAATACCGGCCAGAG
ACCGATAGCGCACAAGTAGAGTGATCGAAAGATGAAAAGCACTTTGAAAAGAGGGTTAAA
CAGTACGTGAAATTGTTGAAAGGGAAGCGCTCACGACCAGACTTGGGCGCGGCGGATCAT
CCAGCGGTCTC----------CGCTGGTGCGCTTCGCCGCGGC---CAGGCCAGCATCAG
TCCGCGCCGGGGGACAAAGGCGGCGGGAACGTGGCTCCCTC------GGGAGTGTTATAG
CCCGCCGCGCAATGCCCT-GGGGCGGACTGAGGTTCGCGCGTC-----CGCAAGGATGCT
GGCGTAATGGTCGTCAGCGACCCGTCTTGAAACACGGACCAAGGAGTCGTCTTCGTATGC
GAGTGTTCGGGTGCCAAA-CCCCTACGCGTAATGAAAGTGAAC-GCAGGTGAGAGCTTC-
-------------------------GGCGCATCATCGACCGATCCTGATGTTCTCGGATG
GATTTGAGTAGGAGCATAC-GGGGCCGGACCCGAAAGAAGGTGAACTATGCCTGTGT-AG
GGTGAAGCCAGAGGAAACTC-TGGTGGAGGCTCGCAGC-GGTTCTGACGTGCAAATCGAT
CGTCAAACATGGGCAT-GGGGGCGAAAGACTAATCGAACCTTCTAGTAGCTGGTTTCCGC
CGAAGTTTCCCTCAGGA----
>Regiocrella_sichuanensis_SICAUCC_25_0189
TATCAATAAGCGGAGGAAAAGAAACCAACAGGGATTGCCCCAGTAACGGCGAGTGAAGCG
GCAACAGCTCAAATTTGAAATCTGGCCT-CCCCC----GCGGGGCCCGAGTTGTAACTTG
CAGAGGATGCTTCTGGCGAGGTGCCTTCCGAGTTCCCTGGAACGGGACGCCACAGAGGGT
GAGAGCCCCGTCTGGTTGGAC-GCCGAGCCTCTGTGAAGCTCCTTCGACGAGTCGAGTAG
TTTGGGAATGCTGCTCTAAATGGGAGGTATATGTCTTCTAAAGCTAAATACCGGCCAGAG
ACCGATAGCGCACAAGTAGAGTGATCGAAAGATGAAAAGCACTTTGAAAAGAGGGTTAAA
CAGTACGTGAAATTGTTGAAAGGGAAGCGCTCACGACCAGACTTGGGCGCGGCGGATCAT
CCAGCGGTCTC----------CGCTGGTGCGCTTCGCCGCGGC---CAGGCCAGCATCAG
TCCGCGCCGGGGGACAAAGGCGGCGGGAACGTGGCTCCCTC------GGGAGTGTTATAG
CCCGCCGCGCAATGCCCT-GGGGCGGACTGAGGTTCGCGCGTC-----CGCAAGGATGCT
GGCGTAATGGTCGTCAGCGACCCGTCTTGAAACACGGACCAAGGAGTCGTCTTCGTATGC
GAGTGTTCGGGTGCCAAA-CCCCTACGCGTAATGAAAGTGAAC-GCAGGTGAGAGCTTC-
-------------------------GGCGCATCATCGACCGATCCTGATGTTCTCGGATG
GATTTGAGTAGGAGCATAC-GGGGCCGGACCCGAAAGAAGGTGAACTATGCCTGTGT-AG
GGTGAAGCCAGAGGAAACTC-TGGTGGAGGCTCGCAGC-GGTTCTGACGTGCAAATCGAT
CGTCAAACATGGGCAT-GGGGGCGAAAGACTAATCGAACCTTCTAGTAGCTGGTTTCCGC
CGAAGTTTCCCTCAGGAT---
>Conoideocrella_tenuis_SICAUCC_25_0178
TATCAATAAGCGGAGGAAAAGAAACCAACAGGGATTGCCCCAGTAACGGCGAGTGAAGCG
GCAACAGCTCAAATTTGAAATCTGGCCC-C---------TAGGGCCCGAGTTGTAATTTG
CAGAGGATGCTTTTGGCGAGGTGCCTTCCGAGTTCCCTGGAACGGGACGCCATAGAGGGT
GAGAGCCCCGTCTGGTTGGAT-ACCGAGCCTCTGTAAAGCTCCTTCGACGAGTCGAGTAG
TTTGGGAATGCTGCTCTAAATGGGAGGTATATGTCTTCTAAAGCTAAATACCGGCCAGAG
ACCGATAGCGCACAAGTAGAGTGATCGAAAGATGAAAAGCACTTTGAAAAGAGGGTTAAA
TAGTACGTGAAATTGTTGAAAGGGAAGCGCTTATGACCAGACTTGGACCCGGTGAATCAT
CCAGCGTTCT-----------CGCTGGTGCACTTTGCCGGGCT---CAGGCCAGCATCAG
TTTGTCTCGGGGGATAAAGGCTTAGGGAATGTGGCTCCTCC------GGGAGTGTTATAG
CCCTTTGCACAATACCCT-GGGGCGGACTGAGGTTCGCGCATC-----TGCAAGGATGCT
GGCGTAATGGTCATCAGCGACCCGTCTTGAAACACGGACCAAGGAGTCGTCTTCGTATGC
GAGTGTTCGGGTGTAAAA-CCCCTACGCGTAATGAAAGTGAAC-GCAGGTGAGAGCTTC-
-------------------------GGCGCATCATCGACCGATCCTGATGTTCTCGGATG
GATTTGAGTAAGAGCATAC-GGGGCCGGACCCGAAAGAAGGTGAACTATGCCTGTAT-AG
GGTGAAGCCAGAGGAAACTC-TGGTGGAGGCTCGCAGC-GGTTCTGACGTGCAAATCGAT
CGTCAAATATGGGCAT-GGGGGCGAAAGACTAATCGAACCTTCTAGTAGCTGGTTTCCGC
CGAGCTTTTTTCCCCGCAGAG
>Conoideocrella_luteorostrata_SICAUCC_25_0170
-----------------------------------TGCCCCAGTAACGGCGAGTGAAGCG
GCAACAGCTCAAATTTGAAATCTGGCCC-C---------CAGGGCCCGAGTTGTAATTTG
CAGAGGATGCTTTTGGCGAGGTGCCTTCCGAGTTCCCTGGAACGGGACGCCATAGAGGGT
GAGAGCCCCGTCTGGTTGGAC-ACCGAGCCTCTGTAAAGCTCCTTCGACGAGTCGAGTAG
TTTGGGAATGCTGCTCTAAATGGGAGGTATATGTCTTCTAAAGCTAAATACCGGCCAGAG
ACCGATAGCGCACAAGTAGAGTGATCGAAAGATGAAAAGCACTTTGAAAAGAGGGTTAAA
CAGTACGTGAAATTGTTGAAAGGGAAGCGCTTGTGACCAGACTTGGGCCCGGTGAATCAT
CCAGCGTTCT-----------CGCTGGTGCACTTTGCCGGGCC---CAGGCCAGCATCAG
TTTGCCTCGGGGGATAAAGGCTCTGGGAATGTGGCTCCTCC------GGGAGTGTTATAG
CCCGTTGCATAATGCCCT-GGGGCGGACTGAGGTTCGCGCATC-----TGCAAGGATGCT
GGCGTAATGGTCATCAGCGGCCCGTCTTGAAACACGGACCAAGGAGTCGTCTTCGTATGC
GAGTGTTCGGGTGTAAAA-CCCCTACGCGGAATGAAAGTGAAC-GCAGGTGAGAGCTTC-
-------------------------GGCGCATCATCGACCGATCCTGATGTTCTCGGATG
GATTTGAGTAAGAGCATAC-GGGGCCGGACCCGAAAGAAGGTGAACTATGCCTGTAT-AG
GGTGAAGCCAGAGGAAACTC-TGGTGGAGGCTCGCAGC-GGTTCTGACGTGCAAATCGAT
CGTCAAATATGGGCATGGGGGGCGAAAGACTAAT--------------------------
---------------------
>Conoideocrella_luteorostrata_SICAUCC_25_0174
TATCAATAAGCGGAGGAAAAGAAACCAACAGGGATTGCCCCAGTAACGGCGAGTGAAGCG
GCAACAGCTCAAATTTGAAATCTGGCCC-C---------CAGGGCCCGAGTTGTAATTTG
CAGAGGATGCTTTTGGCGAGGTGCCTTCCGAGTTCCCTGGAACGGGACGCCATAGAGGGT
GAGAGCCCCGTCTGGTTGGAT-ACCGAGCCTCTGTAAAGCTCCTTCGACGAGTCGAGTAG
TTTGGGAATGCTGCTCTAAATGGGAGGTATATGTCTTCTAAAGCTAAATACCGGCCAGAG
ACCGATAGCGCACAAGTAGAGTGATCGAAAGATGAAAAGCACTTTGAAAAGAGGGTTAAA
CAGTACGTGAAATTGTTGAAAGGGAAGCGCTTGTGACCAGACTTGGGCCCGGTGAATCAT
CCAGCGTTCT-----------CGCTGGTGCACTTTGCCGGGCC---CAGGCCAGCATCAG
TTTGCCTCGGGGGATAAAGGCTCTGGGAATGTGGCTCCTCC------GGGAGTGTTATAG
CCCGTTGCATAATGCCCT-GGGGCGGACTGAGGTTCGCGCATC-----TGCAAGGATGCT
GGCGTAATGGTCATCAGCGGCCCGTCTTGAAACACGGACCAAGGAGTCGTCTTCGTATGC
GAGTGTTCGGGTGTAAAA-CCCCTACGCGGAATGAAAGTGAAC-GCAGGTGAGAGCTTC-
-------------------------GGCGCATCATCGACCGATCCTGATGTTCTCGGATG
GATTTGAGTAAGAGCATAC-GGGGCCGGACCCGAAAGAAGGTGAACTATGCCTGTAT-AG
GGTGAAGCCAGAGGAAACTC-TGGTGGAGGCTCGCAGC-GGTTCTGACGTGCAAATCGAT
CGTCAAATATGGGCAT-GGGGGCGAAAGACTAATCGAACCTTCTAGTAGCTGGTTTCCGC
CGAAGTTTCCCTCAGGA----
